# Supplementary material for: PSMA8‐Containing 20S Proteasome Regulates Spermiogenesis and Male Fertility
Source: Adv Sci (Weinh). 2026 Apr 13;13(39):e20292. doi: 10.1002/advs.202520292 (PMC13334872; doi:10.1002/advs.202520292)
Supplement: Supplementary file 2 — Supporting File 2: advs75270‐sup‐0002‐Table S1.xlsx. [file ADVS-13-e20292-s002.xlsx]

## Sheet: KIvsWT
Protein accession	Protein description	Gene name	KI/WT Ratio	KI/WT P value	Regulated Type	Coverage [%]	Peptides	PSMs	Unique Peptides	Razor + unique peptides	MW [kDa]	Intensity WT_1	Intensity WT_2	Intensity WT_3	Intensity KI_1	Intensity KI_2	Intensity KI_3	WT_1	WT_2	WT_3	KI_1	KI_2	KI_3	Subcellular localization	KEGG KO No.	KEGG Gene	KEGG pathway	Biological Process	Cellular Component	Molecular Function	Pfam ID	Domain description	KOG category	KOG NO.	KOG description	WikiPathways	externalDetailsURL	Is_TF	Reactome pathway	Reactome link	HallMark	msigdbURL
Q9D3B1	Very-long-chain (3R)-3-hydroxyacyl-CoA dehydratase 2 OS=Mus musculus OX=10090 GN=Hacd2 PE=1 SV=1	Hacd2	0.0386203		None	8	2	9	2	2	28.4	5238024	5.48881e+06	5.47552e+06	254921			1.44471	1.4913	1.4812	0.0568647			plasma membrane	K10703	HACD; very-long-chain (3R)-3-hydroxyacyl-CoA dehydratase [EC:4.2.1.134]	mmu01040 Biosynthesis of unsaturated fatty acids; mmu00062 Fatty acid elongation; mmu01100 Metabolic pathways; mmu01212 Fatty acid metabolism	GO:0000038 very long-chain fatty acid metabolic process; GO:0006082 organic acid metabolic process; GO:0006139 nucleobase-containing compound metabolic process; GO:0006163 purine nucleotide metabolic process; GO:0006164 purine nucleotide biosynthetic process; GO:0006629 lipid metabolic process; GO:0006631 fatty acid metabolic process; GO:0006633 fatty acid biosynthetic process; GO:0006637 acyl-Co…	GO:0005622 intracellular anatomical structure; GO:0005737 cytoplasm; GO:0005783 endoplasmic reticulum; GO:0005789 endoplasmic reticulum membrane; GO:0012505 endomembrane system; GO:0016020 membrane; GO:0016021 integral component of membrane; GO:0030176 integral component of endoplasmic reticulum membrane; GO:0031224 intrinsic component of membrane; GO:0031227 intrinsic component of endoplasmic re…	GO:0003824 catalytic activity; GO:0005488 binding; GO:0005515 protein binding; GO:0016829 lyase activity; GO:0016835 carbon-oxygen lyase activity; GO:0016836 hydro-lyase activity; GO:0018812 3-hydroxyacyl-CoA dehydratase activity; GO:0019899 enzyme binding; GO:0080023 3R-hydroxyacyl-CoA dehydratase activity;			R	KOG3187	Protein tyrosine phosphatase-like protein PTPLA (contains Pro instead of catalytic Arg)				R-MMU-1430728 Metabolism;R-MMU-556833 Metabolism of lipids;R-MMU-75105 Fatty acyl-CoA biosynthesis;R-MMU-75876 Synthesis of very long-chain fatty acyl-CoAs;R-MMU-8978868 Fatty acid metabolism	https://reactome.org/PathwayBrowser/#/R-MMU-1430728;https://reactome.org/PathwayBrowser/#/R-MMU-556833;https://reactome.org/PathwayBrowser/#/R-MMU-75105;https://reactome.org/PathwayBrowser/#/R-MMU-75876;https://reactome.org/PathwayBrowser/#/R-MMU-8978868
Q9CQ70	Histone H2A-Bbd type 1 OS=Mus musculus OX=10090 GN=H2ab1 PE=1 SV=1	H2ab1	0.07499	0.000273995	Down	20	2	17	2	2	12.8	13795223	1.25989e+07	1.30912e+07	1.60659e+06	1.27071e+06	785287	2.17687	1.95843	2.02608	0.205037	0.159082	0.0979235	nucleus	K11251	H2A; histone H2A	mmu05322 Systemic lupus erythematosus; mmu04217 Necroptosis; mmu05034 Alcoholism; mmu04613 Neutrophil extracellular trap formation	GO:0000003 reproduction; GO:0003006 developmental process involved in reproduction; GO:0006323 DNA packaging; GO:0006325 chromatin organization; GO:0006333 chromatin assembly or disassembly; GO:0006334 nucleosome assembly; GO:0006338 chromatin remodeling; GO:0006355 regulation of transcription, DNA-templated; GO:0006996 organelle organization; GO:0006997 nucleus organization; GO:0007276 gamete ge…	GO:0000228 nuclear chromosome; GO:0000785 chromatin; GO:0000786 nucleosome; GO:0005622 intracellular anatomical structure; GO:0005634 nucleus; GO:0005694 chromosome; GO:0031974 membrane-enclosed lumen; GO:0031981 nuclear lumen; GO:0032991 protein-containing complex; GO:0032993 protein-DNA complex; GO:0043226 organelle; GO:0043227 membrane-bounded organelle; GO:0043228 non-membrane-bounded organel…	GO:0003676 nucleic acid binding; GO:0003677 DNA binding; GO:0005488 binding; GO:0005515 protein binding; GO:0042393 histone binding; GO:0097159 organic cyclic compound binding; GO:1901363 heterocyclic compound binding;	PF00125	PF00125 Core histone H2A/H2B/H3/H4	B	KOG1756	Histone 2A
Q8K1S6	Protein spire homolog 2 OS=Mus musculus OX=10090 GN=Spire2 PE=1 SV=1	Spire2	0.0856181	0.359517	None	5	3	11	3	3	80.2	1.94985e+07	568585	688485	668540	722445	836900	5.77629	0.165926	0.20004	0.160176	0.169794	0.195919	nucleus	K02098			GO:0000003 reproduction; GO:0000226 microtubule cytoskeleton organization; GO:0000280 nuclear division; GO:0000578 embryonic axis specification; GO:0000910 cytokinesis; GO:0001662 behavioral fear response; GO:0002209 behavioral defense response; GO:0003002 regionalization; GO:0003006 developmental process involved in reproduction; GO:0006403 RNA localization; GO:0006810 transport; GO:0006950 resp…	GO:0005622 intracellular anatomical structure; GO:0005634 nucleus; GO:0005654 nucleoplasm; GO:0005737 cytoplasm; GO:0005794 Golgi apparatus; GO:0005829 cytosol; GO:0005938 cell cortex; GO:0012505 endomembrane system; GO:0012506 vesicle membrane; GO:0016020 membrane; GO:0030659 cytoplasmic vesicle membrane; GO:0031090 organelle membrane; GO:0031410 cytoplasmic vesicle; GO:0031974 membrane-enclosed…	GO:0003779 actin binding; GO:0005488 binding; GO:0005515 protein binding; GO:0008017 microtubule binding; GO:0008092 cytoskeletal protein binding; GO:0015631 tubulin binding;	PF16474	PF16474 Kinase non-catalytic C-lobe domain
P0C1V4	Transmembrane and coiled-coil domain-containing protein 2 OS=Mus musculus OX=10090 GN=Tmco2 PE=1 SV=1	Tmco2	0.105151	2.63525e-06	Down	30	5	37	5	5	20.3	2.01995e+07	1.88147e+07	2.08532e+07	2.38399e+06	2.86686e+06	2.5574e+06	2.03222	1.86467	2.05768	0.19398	0.228827	0.203321	cytoplasm
P40630	Transcription factor A, mitochondrial OS=Mus musculus OX=10090 GN=Tfam PE=1 SV=2	Tfam	0.107261	3.0693e-06	Down	14	4	28	4	4	28	4.30655e+07	4.62794e+07	4.19618e+07	5.65468e+06	6.41856e+06	5.38839e+06	1.97098	2.08648	1.88357	0.209306	0.233056	0.194879	mitochondria	K11830	TFAM; transcription factor A, mitochondrial	mmu04371 Apelin signaling pathway; mmu05016 Huntington disease	GO:0000002 mitochondrial genome maintenance; GO:0000959 mitochondrial RNA metabolic process; GO:0006139 nucleobase-containing compound metabolic process; GO:0006259 DNA metabolic process; GO:0006260 DNA replication; GO:0006261 DNA-dependent DNA replication; GO:0006264 mitochondrial DNA replication; GO:0006351 transcription, DNA-templated; GO:0006352 DNA-templated transcription, initiation; GO:000…	GO:0000228 nuclear chromosome; GO:0000781 chromosome, telomeric region; GO:0005622 intracellular anatomical structure; GO:0005634 nucleus; GO:0005694 chromosome; GO:0005737 cytoplasm; GO:0005739 mitochondrion; GO:0005759 mitochondrial matrix; GO:0005829 cytosol; GO:0009295 nucleoid; GO:0031974 membrane-enclosed lumen; GO:0031981 nuclear lumen; GO:0032991 protein-containing complex; GO:0042645 mit…	GO:0001018 mitochondrial promoter sequence-specific DNA binding; GO:0001067 transcription regulatory region nucleic acid binding; GO:0001221 transcription coregulator binding; GO:0001223 transcription coactivator binding; GO:0003676 nucleic acid binding; GO:0003677 DNA binding; GO:0003682 chromatin binding; GO:0003700 DNA-binding transcription factor activity; GO:0005488 binding; GO:0005515 prote…	PF00505; PF09011	PF00505 HMG (high mobility group) box; PF09011 HMG-box domain	R	KOG0381	HMG box-containing protein	WP1263 Mitochondrial gene expression	http://www.wikipathways.org/instance/WP1263_r117918		R-MMU-163282 Mitochondrial transcription initiation;R-MMU-74160 Gene expression (Transcription);R-MMU-75944 Transcription from mitochondrial promoters	https://reactome.org/PathwayBrowser/#/R-MMU-163282;https://reactome.org/PathwayBrowser/#/R-MMU-74160;https://reactome.org/PathwayBrowser/#/R-MMU-75944
Q3V037	Uncharacterized protein C6orf163 homolog OS=Mus musculus OX=10090 GN=Gm136 PE=2 SV=1	Gm136	0.110048	0.0014504	Down	17	5	20	5	5	38.5	5.76071e+06	5.76658e+06	5.26416e+06	1.22098e+06	579960	480449	2.05648	2.02786	1.84311	0.352515	0.164254	0.135534	cytoplasm
Q7TSG5	SH3 domain-containing protein 21 OS=Mus musculus OX=10090 GN=Sh3d21 PE=1 SV=1	Sh3d21	0.127594	1.98913e-08	Down	43	19	161	19	19	60.3	1.93459e+08	1.90926e+08	1.9624e+08	3.09755e+07	3.0373e+07	3.04864e+07	1.95878	1.9043	1.94876	0.253651	0.24398	0.243926	cytoplasm	K23715				GO:0005622 intracellular anatomical structure; GO:0005634 nucleus; GO:0005654 nucleoplasm; GO:0005886 plasma membrane; GO:0016020 membrane; GO:0031974 membrane-enclosed lumen; GO:0031981 nuclear lumen; GO:0043226 organelle; GO:0043227 membrane-bounded organelle; GO:0043229 intracellular organelle; GO:0043231 intracellular membrane-bounded organelle; GO:0043233 organelle lumen; GO:0070013 intracel…		PF07653	PF07653 Variant SH3 domain	T	KOG4348	Adaptor protein CMS/SETA
F8VQ03	A disintegrin and metallopeptidase domain 3 OS=Mus musculus OX=10090 GN=Adam3 PE=1 SV=1	Adam3	0.132807	8.16159e-06	Down	4	2	6	2	2	91.4	902885	842843	921746	141803	164543	132887	1.97877	1.81963	1.9813	0.251346	0.286097	0.230144	plasma membrane				GO:0000003 reproduction; GO:0006928 movement of cell or subcellular component; GO:0007338 single fertilization; GO:0007339 binding of sperm to zona pellucida; GO:0008037 cell recognition; GO:0009566 fertilization; GO:0009893 positive regulation of metabolic process; GO:0009987 cellular process; GO:0009988 cell-cell recognition; GO:0010468 regulation of gene expression; GO:0010604 positive regulat…	GO:0005886 plasma membrane; GO:0009986 cell surface; GO:0016020 membrane; GO:0032991 protein-containing complex; GO:0045121 membrane raft; GO:0061827 sperm head; GO:0071944 cell periphery; GO:0098857 membrane microdomain;		PF01421; PF00200; PF07974	PF01421 Reprolysin (M12B) family zinc metalloprotease ; PF00200 Disintegrin; PF07974 EGF-like domain	O	KOG3607	Meltrins, fertilins and related Zn-dependent metalloproteinases of the ADAMs family
Q8CI96	CAP-Gly domain-containing linker protein 4 OS=Mus musculus OX=10090 GN=Clip4 PE=1 SV=1	Clip4	0.137463	3.05121e-05	Down	13	6	20	6	6	75.7	9.30361e+06	7.82505e+06	7.77886e+06	1.59245e+06	1.29627e+06	1.35523e+06	2.17297	1.80037	1.78194	0.300809	0.240197	0.250132	nucleus	K10423			GO:0001932 regulation of protein phosphorylation; GO:0001934 positive regulation of protein phosphorylation; GO:0006464 cellular protein modification process; GO:0006497 protein lipidation; GO:0006807 nitrogen compound metabolic process; GO:0006810 transport; GO:0008104 protein localization; GO:0008152 metabolic process; GO:0009058 biosynthetic process; GO:0009059 macromolecule biosynthetic proce…	GO:0000139 Golgi membrane; GO:0005622 intracellular anatomical structure; GO:0005737 cytoplasm; GO:0005768 endosome; GO:0005769 early endosome; GO:0005794 Golgi apparatus; GO:0005802 trans-Golgi network; GO:0005886 plasma membrane; GO:0010008 endosome membrane; GO:0012505 endomembrane system; GO:0016020 membrane; GO:0031090 organelle membrane; GO:0031410 cytoplasmic vesicle; GO:0031901 early endo…	GO:0005488 binding; GO:0005515 protein binding; GO:0008017 microtubule binding; GO:0008092 cytoskeletal protein binding; GO:0008289 lipid binding; GO:0015631 tubulin binding; GO:0033218 amide binding; GO:0035594 ganglioside binding; GO:0043208 glycosphingolipid binding; GO:0046625 sphingolipid binding; GO:0051861 glycolipid binding; GO:0097001 ceramide binding; GO:0097367 carbohydrate derivative …	PF01302	PF01302 CAP-Gly domain	ZR	KOG4568	Cytoskeleton-associated protein and related proteins
Q6PFY9	Dual specificity protein phosphatase CDC14B OS=Mus musculus OX=10090 GN=Cdc14b PE=2 SV=1	Cdc14b	0.137747	0.0395288	Down	9	3	7	3	3	55.6	2.82515e+06	2.91599e+06	2.88651e+06	544286	432342		1.66901	1.69698	1.6725	0.260055	0.202635		nucleus	K06639	CDC14; cell division cycle 14 [EC:3.1.3.16 3.1.3.48]	mmu04110 Cell cycle	GO:0000003 reproduction; GO:0000022 mitotic spindle elongation; GO:0000070 mitotic sister chromatid segregation; GO:0000075 cell cycle checkpoint signaling; GO:0000077 DNA damage checkpoint signaling; GO:0000226 microtubule cytoskeleton organization; GO:0000278 mitotic cell cycle; GO:0000280 nuclear division; GO:0000281 mitotic cytokinesis; GO:0000819 sister chromatid segregation; GO:0000910 cyto…	GO:0000235 astral microtubule; GO:0000922 spindle pole; GO:0005622 intracellular anatomical structure; GO:0005634 nucleus; GO:0005654 nucleoplasm; GO:0005730 nucleolus; GO:0005737 cytoplasm; GO:0005813 centrosome; GO:0005815 microtubule organizing center; GO:0005818 aster; GO:0005819 spindle; GO:0005829 cytosol; GO:0005856 cytoskeleton; GO:0005874 microtubule; GO:0005876 spindle microtubule; GO:0…	GO:0003824 catalytic activity; GO:0004721 phosphoprotein phosphatase activity; GO:0004722 protein serine/threonine phosphatase activity; GO:0004725 protein tyrosine phosphatase activity; GO:0008138 protein tyrosine/serine/threonine phosphatase activity; GO:0016787 hydrolase activity; GO:0016788 hydrolase activity, acting on ester bonds; GO:0016791 phosphatase activity; GO:0042578 phosphoric ester…	PF14671; PF00782	PF14671 Dual specificity protein phosphatase, N-terminal half; PF00782 Dual specificity phosphatase, catalytic domain	V	KOG1720	Protein tyrosine phosphatase CDC14				R-MMU-162582 Signal Transduction;R-MMU-5683057 MAPK family signaling cascades;R-MMU-5687128 MAPK6/MAPK4 signaling	https://reactome.org/PathwayBrowser/#/R-MMU-162582;https://reactome.org/PathwayBrowser/#/R-MMU-5683057;https://reactome.org/PathwayBrowser/#/R-MMU-5687128	HALLMARK ANDROGEN RESPONSE	http://www.gsea-msigdb.org/gsea/msigdb/mouse/geneset/HALLMARK_ANDROGEN_RESPONSE
Q7TSD4	Protein TBATA OS=Mus musculus OX=10090 GN=Tbata PE=1 SV=2	Tbata	0.139395	0.000121673	Down	12	3	14	3	3	43.8	5.4134e+06	5.44715e+06	5.96637e+06	850753	813429	1246315	1.86742	1.85104	2.01864	0.237355	0.222619	0.339747	nucleus				GO:0000003 reproduction; GO:0003006 developmental process involved in reproduction; GO:0007276 gamete generation; GO:0007283 spermatogenesis; GO:0009987 cellular process; GO:0019953 sexual reproduction; GO:0022412 cellular process involved in reproduction in multicellular organism; GO:0022414 reproductive process; GO:0030154 cell differentiation; GO:0032501 multicellular organismal process; GO:00…	GO:0005622 intracellular anatomical structure; GO:0005634 nucleus; GO:0005737 cytoplasm; GO:0005829 cytosol; GO:0043226 organelle; GO:0043227 membrane-bounded organelle; GO:0043229 intracellular organelle; GO:0043231 intracellular membrane-bounded organelle;
P09470	Angiotensin-converting enzyme OS=Mus musculus OX=10090 GN=Ace PE=1 SV=3	Ace	0.158836	2.7723e-06	Down	12	13	49	12	13	150.8	4.14757e+07	42793862	4.3256e+07	8.37964e+06	9.02245e+06	7.7028e+06	1.85019	1.88051	1.89253	0.302322	0.319313	0.271535	extracellular	K01283	ACE; peptidyl-dipeptidase A [EC:3.4.15.1]	mmu05171 Coronavirus disease - COVID-19; mmu04924 Renin secretion; mmu04614 Renin-angiotensin system; mmu05410 Hypertrophic cardiomyopathy; mmu05142 Chagas disease; mmu05415 Diabetic cardiomyopathy	GO:0000003 reproduction; GO:0001525 angiogenesis; GO:0001568 blood vessel development; GO:0001655 urogenital system development; GO:0001666 response to hypoxia; GO:0001678 cellular glucose homeostasis; GO:0001822 kidney development; GO:0001932 regulation of protein phosphorylation; GO:0001934 positive regulation of protein phosphorylation; GO:0001944 vasculature development; GO:0001974 blood vess…	GO:0000323 lytic vacuole; GO:0001669 acrosomal vesicle; GO:0005576 extracellular region; GO:0005615 extracellular space; GO:0005622 intracellular anatomical structure; GO:0005737 cytoplasm; GO:0005764 lysosome; GO:0005768 endosome; GO:0005773 vacuole; GO:0005886 plasma membrane; GO:0005903 brush border; GO:0005929 cilium; GO:0009897 external side of plasma membrane; GO:0009925 basal plasma membra…	GO:0001664 G protein-coupled receptor binding; GO:0003779 actin binding; GO:0003824 catalytic activity; GO:0004175 endopeptidase activity; GO:0004177 aminopeptidase activity; GO:0005102 signaling receptor binding; GO:0005488 binding; GO:0005515 protein binding; GO:0008092 cytoskeletal protein binding; GO:0008233 peptidase activity; GO:0008235 metalloexopeptidase activity; GO:0008236 serine-type p…			E	KOG3690	Angiotensin I-converting enzymes - M2 family peptidases	WP396 ACE inhibitor pathway;WP4965 Deregulation of renin-angiotensin system by SARS-CoV infection	http://www.wikipathways.org/instance/WP396_r116828;http://www.wikipathways.org/instance/WP4965_r120766		R-MMU-2022377 Metabolism of Angiotensinogen to Angiotensins;R-MMU-2980736 Peptide hormone metabolism;R-MMU-392499 Metabolism of proteins	https://reactome.org/PathwayBrowser/#/R-MMU-2022377;https://reactome.org/PathwayBrowser/#/R-MMU-2980736;https://reactome.org/PathwayBrowser/#/R-MMU-392499	HALLMARK SPERMATOGENESIS;HALLMARK KRAS SIGNALING UP	http://www.gsea-msigdb.org/gsea/msigdb/mouse/geneset/HALLMARK_SPERMATOGENESIS;http://www.gsea-msigdb.org/gsea/msigdb/mouse/geneset/HALLMARK_KRAS_SIGNALING_UP
Q8C627	Protein FAM221B OS=Mus musculus OX=10090 GN=Fam221b PE=2 SV=1	Fam221b	0.167089	6.23526e-05	Down	24	6	19	6	6	54.3	4.27831e+06	4.43796e+06	4.31318e+06	829336	776194	1.09542e+06	1.85181	1.89226	1.83103	0.29032	0.266541	0.374677	nucleus
Q9CWH6	Proteasome subunit alpha type-8 OS=Mus musculus OX=10090 GN=Psma8 PE=1 SV=1	Psma8	0.168693	4.95693e-07	Down	57	11	131	7	7	27.8	1.08276e+08	1.04628e+08	1.06034e+08	2.30835e+07	2.17941e+07	2.18113e+07	1.91173	1.81977	1.83619	0.329625	0.305285	0.304322	cytoplasm	K02731	PSMA7; 20S proteasome subunit alpha 4 [EC:3.4.25.1]	mmu05020 Prion disease; mmu03050 Proteasome; mmu05016 Huntington disease; mmu05014 Amyotrophic lateral sclerosis; mmu05010 Alzheimer disease; mmu05022 Pathways of neurodegeneration - multiple diseases; mmu05017 Spinocerebellar ataxia; mmu05012 Parkinson disease	GO:0006464 cellular protein modification process; GO:0006508 proteolysis; GO:0006511 ubiquitin-dependent protein catabolic process; GO:0006807 nitrogen compound metabolic process; GO:0008152 metabolic process; GO:0009056 catabolic process; GO:0009057 macromolecule catabolic process; GO:0009987 cellular process; GO:0010498 proteasomal protein catabolic process; GO:0016579 protein deubiquitination;…	GO:0000502 proteasome complex; GO:0005622 intracellular anatomical structure; GO:0005634 nucleus; GO:0005654 nucleoplasm; GO:0005737 cytoplasm; GO:0005829 cytosol; GO:0005839 proteasome core complex; GO:0019773 proteasome core complex, alpha-subunit complex; GO:0031974 membrane-enclosed lumen; GO:0031981 nuclear lumen; GO:0032991 protein-containing complex; GO:0043226 organelle; GO:0043227 membra…	GO:0005488 binding; GO:0005515 protein binding; GO:0042802 identical protein binding;	PF00227	PF00227 Proteasome subunit	O	KOG0183	20S proteasome, regulatory subunit alpha type PSMA7/PRE6				R-MMU-1168372 Downstream signaling events of B Cell Receptor (BCR);R-MMU-1169091 Activation of NF-kappaB in B cells;R-MMU-1234174 Cellular response to hypoxia;R-MMU-1234176 Oxygen-dependent proline hydroxylation of Hypoxia-inducible Factor Alpha;R-MMU-1236975 Antigen processing-Cross presentation;R-MMU-1236978 Cross-presentation of soluble exogenous antigens (endosomes);R-MMU-1257604 PIP3 activat…
Q8C633	Calcium-binding and spermatid-specific protein 1 OS=Mus musculus OX=10090 GN=Cabs1 PE=1 SV=1	Cabs1	0.172304	1.09647e-07	Down	56	14	72	14	14	42.3	1.06212e+08	1.06466e+08	1.11855e+08	2.20834e+07	2.35595e+07	2.36928e+07	1.83605	1.81298	1.89646	0.308745	0.323108	0.323655	cytoplasm	K25645			GO:0000003 reproduction; GO:0007276 gamete generation; GO:0007283 spermatogenesis; GO:0019953 sexual reproduction; GO:0022414 reproductive process; GO:0032501 multicellular organismal process; GO:0032504 multicellular organism reproduction; GO:0044703 multi-organism reproductive process; GO:0048232 male gamete generation; GO:0048609 multicellular organismal reproductive process;	GO:0005622 intracellular anatomical structure; GO:0005737 cytoplasm; GO:0005739 mitochondrion; GO:0005740 mitochondrial envelope; GO:0005743 mitochondrial inner membrane; GO:0005929 cilium; GO:0016020 membrane; GO:0019866 organelle inner membrane; GO:0031090 organelle membrane; GO:0031514 motile cilium; GO:0031966 mitochondrial membrane; GO:0031967 organelle envelope; GO:0031975 envelope; GO:0042…	GO:0005488 binding; GO:0005509 calcium ion binding; GO:0043167 ion binding; GO:0043169 cation binding; GO:0046872 metal ion binding;
Q9JM96	Cdc42 effector protein 4 OS=Mus musculus OX=10090 GN=Cdc42ep4 PE=1 SV=1	Cdc42ep4	0.185932	0.0089568	Down	22	5	14	5	5	37.8	7.7684e+06	2.74954e+06	3.25476e+06	967218	1.06302e+06	1.15906e+06	3.1183	1.08723	1.28139	0.314002	0.338529	0.36766	mitochondria				GO:0002376 immune system process; GO:0006950 response to stress; GO:0006952 defense response; GO:0006955 immune response; GO:0007154 cell communication; GO:0007165 signal transduction; GO:0007264 small GTPase mediated signal transduction; GO:0007265 Ras protein signal transduction; GO:0007266 Rho protein signal transduction; GO:0008064 regulation of actin polymerization or depolymerization; GO:00…	GO:0005622 intracellular anatomical structure; GO:0005737 cytoplasm; GO:0005856 cytoskeleton; GO:0005886 plasma membrane; GO:0005911 cell-cell junction; GO:0005912 adherens junction; GO:0012505 endomembrane system; GO:0015629 actin cytoskeleton; GO:0015630 microtubule cytoskeleton; GO:0016020 membrane; GO:0030054 cell junction; GO:0030139 endocytic vesicle; GO:0031410 cytoplasmic vesicle; GO:0031…	GO:0005096 GTPase activator activity; GO:0005488 binding; GO:0005515 protein binding; GO:0008047 enzyme activator activity; GO:0019899 enzyme binding; GO:0030234 enzyme regulator activity; GO:0030695 GTPase regulator activity; GO:0031267 small GTPase binding; GO:0051020 GTPase binding; GO:0060589 nucleoside-triphosphatase regulator activity; GO:0098772 molecular function regulator;	PF00786	PF00786 P21-Rho-binding domain							R-MMU-162582 Signal Transduction;R-MMU-194315 Signaling by Rho GTPases;R-MMU-9012999 RHO GTPase cycle;R-MMU-9013149 RAC1 GTPase cycle;R-MMU-9013404 RAC2 GTPase cycle;R-MMU-9013406 RHOQ GTPase cycle;R-MMU-9716542 Signaling by Rho GTPases, Miro GTPases and RHOBTB3	https://reactome.org/PathwayBrowser/#/R-MMU-162582;https://reactome.org/PathwayBrowser/#/R-MMU-194315;https://reactome.org/PathwayBrowser/#/R-MMU-9012999;https://reactome.org/PathwayBrowser/#/R-MMU-9013149;https://reactome.org/PathwayBrowser/#/R-MMU-9013404;https://reactome.org/PathwayBrowser/#/R-MMU-9013406;https://reactome.org/PathwayBrowser/#/R-MMU-9716542	HALLMARK MITOTIC SPINDLE	http://www.gsea-msigdb.org/gsea/msigdb/mouse/geneset/HALLMARK_MITOTIC_SPINDLE
Q3TTE0	Disintegrin and metalloproteinase domain-containing protein 5 OS=Mus musculus OX=10090 GN=Adam5 PE=1 SV=1	Adam5	0.20006	5.22411e-06	Down	31	15	77	15	15	84.5	4.26271e+07	5.04127e+07	4.53094e+07	1.11486e+07	1.19096e+07	1.12478e+07	1.681	1.95838	1.75246	0.35557	0.372605	0.350515	nucleus				GO:0000003 reproduction; GO:0003006 developmental process involved in reproduction; GO:0007275 multicellular organism development; GO:0007548 sex differentiation; GO:0008406 gonad development; GO:0008584 male gonad development; GO:0022414 reproductive process; GO:0032501 multicellular organismal process; GO:0032502 developmental process; GO:0045137 development of primary sexual characteristics; G…			PF01421; PF00200	PF01421 Reprolysin (M12B) family zinc metalloprotease ; PF00200 Disintegrin	O	KOG3607	Meltrins, fertilins and related Zn-dependent metalloproteinases of the ADAMs family	WP310 mRNA processing	http://www.wikipathways.org/instance/WP310_r122791
Q8BHW6	Spermatogenesis-associated protein 21 OS=Mus musculus OX=10090 GN=Spata21 PE=2 SV=1	Spata21	0.202268	0.0462395	Down	16	7	27	7	7	75.5	7.76837e+06	8.62294e+06	8362090		2.35934e+06	1.8059e+06	1.52417	1.6666	1.60914		0.367252	0.279996	cytoplasm						GO:0005488 binding; GO:0005509 calcium ion binding; GO:0043167 ion binding; GO:0043169 cation binding; GO:0046872 metal ion binding;			T	KOG0027	Calmodulin and related proteins (EF-Hand superfamily)
Q7M6Y5	Deuterosome assembly protein 1 OS=Mus musculus OX=10090 GN=Deup1 PE=1 SV=3	Deup1	0.204599	0.00516571	Down	13	7	28	7	7	69.6	5.99315e+06	6.48569e+06	5.57434e+06	1.17497e+06	915117	2.50011e+06	1.80209	1.92111	1.64396	0.28574	0.218307	0.594068	nucleus				GO:0000226 microtubule cytoskeleton organization; GO:0006996 organelle organization; GO:0007010 cytoskeleton organization; GO:0007017 microtubule-based process; GO:0007049 cell cycle; GO:0007098 centrosome cycle; GO:0007099 centriole replication; GO:0009888 tissue development; GO:0009987 cellular process; GO:0016043 cellular component organization; GO:0022402 cell cycle process; GO:0022607 cellul…	GO:0005622 intracellular anatomical structure; GO:0005737 cytoplasm; GO:0005814 centriole; GO:0005815 microtubule organizing center; GO:0005856 cytoskeleton; GO:0015630 microtubule cytoskeleton; GO:0043226 organelle; GO:0043228 non-membrane-bounded organelle; GO:0043229 intracellular organelle; GO:0043232 intracellular non-membrane-bounded organelle; GO:0098536 deuterosome;	GO:0005488 binding; GO:0005515 protein binding; GO:0042802 identical protein binding;
O09061	Proteasome subunit beta type-1 OS=Mus musculus OX=10090 GN=Psmb1 PE=1 SV=1	Psmb1	0.207738	4.5517e-06	Down	32	6	70	6	6	26.4	7.75349e+07	8.39102e+07	8.69448e+07	2.25419e+07	2.02924e+07	2.10858e+07	1.69034	1.80204	1.85907	0.397456	0.350978	0.363263	cytoplasm,nucleus	K02732	PSMB1; 20S proteasome subunit beta 6 [EC:3.4.25.1]	mmu05020 Prion disease; mmu03050 Proteasome; mmu05016 Huntington disease; mmu05014 Amyotrophic lateral sclerosis; mmu05010 Alzheimer disease; mmu05022 Pathways of neurodegeneration - multiple diseases; mmu05017 Spinocerebellar ataxia; mmu05012 Parkinson disease	GO:0001775 cell activation; GO:0002252 immune effector process; GO:0002263 cell activation involved in immune response; GO:0002274 myeloid leukocyte activation; GO:0002275 myeloid cell activation involved in immune response; GO:0002283 neutrophil activation involved in immune response; GO:0002366 leukocyte activation involved in immune response; GO:0002376 immune system process; GO:0002443 leukoc…	GO:0000502 proteasome complex; GO:0005576 extracellular region; GO:0005622 intracellular anatomical structure; GO:0005634 nucleus; GO:0005654 nucleoplasm; GO:0005737 cytoplasm; GO:0005829 cytosol; GO:0005839 proteasome core complex; GO:0012505 endomembrane system; GO:0019774 proteasome core complex, beta-subunit complex; GO:0030141 secretory granule; GO:0031410 cytoplasmic vesicle; GO:0031974 mem…	GO:0005488 binding; GO:0005515 protein binding;	PF00227	PF00227 Proteasome subunit	O	KOG0179	20S proteasome, regulatory subunit beta type PSMB1/PRE7	WP519 Proteasome degradation	http://www.wikipathways.org/instance/WP519_r117058		R-MMU-1168372 Downstream signaling events of B Cell Receptor (BCR);R-MMU-1169091 Activation of NF-kappaB in B cells;R-MMU-1234174 Cellular response to hypoxia;R-MMU-1234176 Oxygen-dependent proline hydroxylation of Hypoxia-inducible Factor Alpha;R-MMU-1236975 Antigen processing-Cross presentation;R-MMU-1236978 Cross-presentation of soluble exogenous antigens (endosomes);R-MMU-1257604 PIP3 activat…
Q80WG7	E3 ubiquitin-protein ligase Trim36 OS=Mus musculus OX=10090 GN=Trim36 PE=1 SV=2	Trim36	0.213295	0.00289568	Down	61	33	317	33	33	82.7	6.64095e+08	3.47396e+08	3.32857e+08	1.17422e+08	1.19574e+08	1.19512e+08	2.65843	1.36991	1.30686	0.380161	0.379753	0.37806	nucleus	K12013			GO:0000003 reproduction; GO:0000209 protein polyubiquitination; GO:0000226 microtubule cytoskeleton organization; GO:0000278 mitotic cell cycle; GO:0000281 mitotic cytokinesis; GO:0000910 cytokinesis; GO:0001578 microtubule bundle formation; GO:0006464 cellular protein modification process; GO:0006807 nitrogen compound metabolic process; GO:0006996 organelle organization; GO:0007010 cytoskeleton …	GO:0001669 acrosomal vesicle; GO:0005622 intracellular anatomical structure; GO:0005737 cytoplasm; GO:0005829 cytosol; GO:0005856 cytoskeleton; GO:0012505 endomembrane system; GO:0015630 microtubule cytoskeleton; GO:0030141 secretory granule; GO:0031410 cytoplasmic vesicle; GO:0031982 vesicle; GO:0043226 organelle; GO:0043227 membrane-bounded organelle; GO:0043228 non-membrane-bounded organelle; …	GO:0003824 catalytic activity; GO:0004842 ubiquitin-protein transferase activity; GO:0005488 binding; GO:0005515 protein binding; GO:0008092 cytoskeletal protein binding; GO:0015631 tubulin binding; GO:0016740 transferase activity; GO:0019787 ubiquitin-like protein transferase activity; GO:0043014 alpha-tubulin binding; GO:0140096 catalytic activity, acting on a protein;	PF13445; PF00643; PF18568; PF00041	PF13445 RING-type zinc-finger; PF00643 B-box zinc finger; PF18568 TRIM C-terminal subgroup One Signature domain; PF00041 Fibronectin type III domain	O	KOG2177	Predicted E3 ubiquitin ligase				R-MMU-1280218 Adaptive Immune System;R-MMU-168256 Immune System;R-MMU-983168 Antigen processing: Ubiquitination & Proteasome degradation;R-MMU-983169 Class I MHC mediated antigen processing & presentation	https://reactome.org/PathwayBrowser/#/R-MMU-1280218;https://reactome.org/PathwayBrowser/#/R-MMU-168256;https://reactome.org/PathwayBrowser/#/R-MMU-983168;https://reactome.org/PathwayBrowser/#/R-MMU-983169
Q9CS74	Protein ecdysoneless homolog OS=Mus musculus OX=10090 GN=Ecd PE=1 SV=2	Ecd	0.217127	7.19666e-05	Down	3	2	7	2	2	71.7	2.46942e+06	3.08641e+06	2.40824e+06	645810	726541	772500	1.66323	2.04779	1.59086	0.351791	0.388229	0.41116	cytoplasm,nucleus				GO:0000003 reproduction; GO:0000375 RNA splicing, via transesterification reactions; GO:0000377 RNA splicing, via transesterification reactions with bulged adenosine as nucleophile; GO:0000398 mRNA splicing, via spliceosome; GO:0001654 eye development; GO:0001655 urogenital system development; GO:0001700 embryonic development via the syncytial blastoderm; GO:0001745 compound eye morphogenesis; GO…	GO:0005622 intracellular anatomical structure; GO:0005634 nucleus; GO:0005654 nucleoplasm; GO:0005737 cytoplasm; GO:0005829 cytosol; GO:0031974 membrane-enclosed lumen; GO:0031981 nuclear lumen; GO:0043226 organelle; GO:0043227 membrane-bounded organelle; GO:0043229 intracellular organelle; GO:0043231 intracellular membrane-bounded organelle; GO:0043233 organelle lumen; GO:0070013 intracellular o…	GO:0003712 transcription coregulator activity; GO:0003713 transcription coactivator activity; GO:0005488 binding; GO:0005515 protein binding; GO:0019899 enzyme binding; GO:0035035 histone acetyltransferase binding; GO:0043021 ribonucleoprotein complex binding; GO:0044877 protein-containing complex binding; GO:0070990 snRNP binding; GO:0140110 transcription regulator activity;			K	KOG2406	MADS box transcription factor						HALLMARK GLYCOLYSIS	http://www.gsea-msigdb.org/gsea/msigdb/mouse/geneset/HALLMARK_GLYCOLYSIS
Q925K9	Testis-specific serine/threonine-protein kinase 6 OS=Mus musculus OX=10090 GN=Tssk6 PE=1 SV=1	Tssk6	0.219173	1.62377e-05	Down	7	2	26	2	2	30.3	5.31665e+06	5.19334e+06	6.15617e+06	1.40538e+06	1.49704e+06	1.62682e+06	1.70789	1.64339	1.93958	0.365121	0.381526	0.412967	nucleus	K08811			GO:0000003 reproduction; GO:0003006 developmental process involved in reproduction; GO:0006323 DNA packaging; GO:0006325 chromatin organization; GO:0006464 cellular protein modification process; GO:0006468 protein phosphorylation; GO:0006793 phosphorus metabolic process; GO:0006796 phosphate-containing compound metabolic process; GO:0006807 nitrogen compound metabolic process; GO:0006996 organell…	GO:0005622 intracellular anatomical structure; GO:0005634 nucleus; GO:0005737 cytoplasm; GO:0043226 organelle; GO:0043227 membrane-bounded organelle; GO:0043229 intracellular organelle; GO:0043231 intracellular membrane-bounded organelle;	GO:0000166 nucleotide binding; GO:0000287 magnesium ion binding; GO:0003824 catalytic activity; GO:0004672 protein kinase activity; GO:0004674 protein serine/threonine kinase activity; GO:0005488 binding; GO:0005524 ATP binding; GO:0016301 kinase activity; GO:0016740 transferase activity; GO:0016772 transferase activity, transferring phosphorus-containing groups; GO:0016773 phosphotransferase act…	PF00069	PF00069 Protein kinase domain	T	KOG0583	Serine/threonine protein kinase
B9EJ80	PDZ domain-containing protein 8 OS=Mus musculus OX=10090 GN=Pdzd8 PE=1 SV=1	Pdzd8	0.227398	1.33764e-05	Down	14	12	49	12	12	127.7	16505305	1.77298e+07	1.59015e+07	5.08697e+06	4.44781e+06	4.59165e+06	1.74874	1.85045	1.6524	0.435896	0.373868	0.384437	extracellular	K24060			GO:0006873 cellular ion homeostasis; GO:0006874 cellular calcium ion homeostasis; GO:0006875 cellular metal ion homeostasis; GO:0006996 organelle organization; GO:0007010 cytoskeleton organization; GO:0009987 cellular process; GO:0016043 cellular component organization; GO:0019725 cellular homeostasis; GO:0022406 membrane docking; GO:0022603 regulation of anatomical structure morphogenesis; GO:00…	GO:0005622 intracellular anatomical structure; GO:0005737 cytoplasm; GO:0005783 endoplasmic reticulum; GO:0005789 endoplasmic reticulum membrane; GO:0012505 endomembrane system; GO:0016020 membrane; GO:0031984 organelle subcompartment; GO:0042175 nuclear outer membrane-endoplasmic reticulum membrane network; GO:0043226 organelle; GO:0043227 membrane-bounded organelle; GO:0043229 intracellular org…		PF17820; PF00130	PF17820 PDZ domain; PF00130 Phorbol esters/diacylglycerol binding domain (C1 domain)	R	KOG3532	Predicted protein kinase
Q3TTY0	Phospholipase B1, membrane-associated OS=Mus musculus OX=10090 GN=Plb1 PE=1 SV=2	Plb1	0.23341	3.32409e-06	Down	16	17	78	17	17	164.4	1.83591e+07	1.83805e+07	1.87355e+07	5.03235e+06	5.19532e+06	5.8321e+06	1.74742	1.72336	1.74898	0.387381	0.392309	0.438657	plasma membrane	K14621	PLB1; phospholipase B1, membrane-associated [EC:3.1.1.4 3.1.1.5]	mmu00591 Linoleic acid metabolism; mmu00565 Ether lipid metabolism; mmu04977 Vitamin digestion and absorption; mmu01100 Metabolic pathways; mmu00592 alpha-Linolenic acid metabolism; mmu00590 Arachidonic acid metabolism; mmu00564 Glycerophospholipid metabolism	GO:0001523 retinoid metabolic process; GO:0006066 alcohol metabolic process; GO:0006629 lipid metabolic process; GO:0006644 phospholipid metabolic process; GO:0006650 glycerophospholipid metabolic process; GO:0006720 isoprenoid metabolic process; GO:0006721 terpenoid metabolic process; GO:0006793 phosphorus metabolic process; GO:0006796 phosphate-containing compound metabolic process; GO:0006807 …	GO:0005886 plasma membrane; GO:0005903 brush border; GO:0016020 membrane; GO:0031253 cell projection membrane; GO:0031526 brush border membrane; GO:0042995 cell projection; GO:0071944 cell periphery; GO:0098590 plasma membrane region; GO:0098862 cluster of actin-based cell projections; GO:0120025 plasma membrane bounded cell projection;	GO:0003824 catalytic activity; GO:0004620 phospholipase activity; GO:0004622 lysophospholipase activity; GO:0004623 phospholipase A2 activity; GO:0016298 lipase activity; GO:0016787 hydrolase activity; GO:0016788 hydrolase activity, acting on ester bonds; GO:0050253 retinyl-palmitate esterase activity; GO:0052689 carboxylic ester hydrolase activity;			I	KOG3670	Phospholipase				R-MMU-1430728 Metabolism;R-MMU-1482788 Acyl chain remodelling of PC;R-MMU-1483206 Glycerophospholipid biosynthesis;R-MMU-1483257 Phospholipid metabolism;R-MMU-196854 Metabolism of vitamins and cofactors;R-MMU-2187338 Visual phototransduction;R-MMU-556833 Metabolism of lipids;R-MMU-6806667 Metabolism of fat-soluble vitamins;R-MMU-9709957 Sensory Perception;R-MMU-975634 Retinoid metabolism and tran…	https://reactome.org/PathwayBrowser/#/R-MMU-1430728;https://reactome.org/PathwayBrowser/#/R-MMU-1482788;https://reactome.org/PathwayBrowser/#/R-MMU-1483206;https://reactome.org/PathwayBrowser/#/R-MMU-1483257;https://reactome.org/PathwayBrowser/#/R-MMU-196854;https://reactome.org/PathwayBrowser/#/R-MMU-2187338;https://reactome.org/PathwayBrowser/#/R-MMU-556833;https://reactome.org/PathwayBrowser/#…
Q8BW10	RNA-binding protein NOB1 OS=Mus musculus OX=10090 GN=Nob1 PE=1 SV=1	Nob1	0.234215	0.0215655	Down	6	2	4	2	2	45.4	630278	1.40064e+06	1.1468e+06	262002		351261	0.943326	2.06505	1.68342	0.317145		0.415446	cytoplasm	K11883	NOB1; RNA-binding protein NOB1	mmu03008 Ribosome biogenesis in eukaryotes	GO:0000469 cleavage involved in rRNA processing; GO:0003008 system process; GO:0006139 nucleobase-containing compound metabolic process; GO:0006364 rRNA processing; GO:0006396 RNA processing; GO:0006725 cellular aromatic compound metabolic process; GO:0006807 nitrogen compound metabolic process; GO:0007600 sensory perception; GO:0007601 visual perception; GO:0008152 metabolic process; GO:0009987 …	GO:0005622 intracellular anatomical structure; GO:0005634 nucleus; GO:0005654 nucleoplasm; GO:0005730 nucleolus; GO:0005737 cytoplasm; GO:0005829 cytosol; GO:0030684 preribosome; GO:0030688 preribosome, small subunit precursor; GO:0031974 membrane-enclosed lumen; GO:0031981 nuclear lumen; GO:0032991 protein-containing complex; GO:0043226 organelle; GO:0043227 membrane-bounded organelle; GO:004322…	GO:0003824 catalytic activity; GO:0004518 nuclease activity; GO:0004519 endonuclease activity; GO:0004521 endoribonuclease activity; GO:0004540 ribonuclease activity; GO:0016787 hydrolase activity; GO:0016788 hydrolase activity, acting on ester bonds; GO:0140098 catalytic activity, acting on RNA;	PF17146; PF08772	PF17146 PIN domain of ribonuclease; PF08772 Nin one binding (NOB1) Zn-ribbon like	O	KOG2463	Predicted RNA-binding protein Nob1p involved in 26S proteasome assembly				R-MMU-6791226 Major pathway of rRNA processing in the nucleolus and cytosol;R-MMU-72312 rRNA processing;R-MMU-8868773 rRNA processing in the nucleus and cytosol;R-MMU-8953854 Metabolism of RNA	https://reactome.org/PathwayBrowser/#/R-MMU-6791226;https://reactome.org/PathwayBrowser/#/R-MMU-72312;https://reactome.org/PathwayBrowser/#/R-MMU-8868773;https://reactome.org/PathwayBrowser/#/R-MMU-8953854
Q6P8W9	High mobility group protein B4 OS=Mus musculus OX=10090 GN=Hmgb4 PE=1 SV=1	Hmgb4	0.237074	1.71743e-05	Down	16	3	9	3	3	21.6	9.77305e+06	9.10376e+06	9.11158e+06	2.43228e+06	2.88523e+06	2.91742e+06	1.83698	1.68565	1.67975	0.369753	0.430254	0.43334	nucleus	K11297						PF09011; PF00505	PF09011 HMG-box domain; PF00505 HMG (high mobility group) box	R	KOG0381	HMG box-containing protein
P02798	Metallothionein-2 OS=Mus musculus OX=10090 GN=Mt2 PE=1 SV=2	Mt2	0.239912	2.51149e-05	Down	52	2	12	2	2	6.1	1.67755e+07	1.55225e+07	1.81852e+07	5.07058e+06	4.57914e+06	5.36345e+06	1.7439	1.58957	1.85413	0.42631	0.377659	0.4406	extracellular	K14739	MT1_2; metallothionein 1/2	mmu04978 Mineral absorption	GO:0002237 response to molecule of bacterial origin; GO:0006873 cellular ion homeostasis; GO:0006875 cellular metal ion homeostasis; GO:0006882 cellular zinc ion homeostasis; GO:0006950 response to stress; GO:0007154 cell communication; GO:0007165 signal transduction; GO:0007263 nitric oxide mediated signal transduction; GO:0009605 response to external stimulus; GO:0009607 response to biotic stim…	GO:0005622 intracellular anatomical structure; GO:0005634 nucleus; GO:0005737 cytoplasm; GO:0005829 cytosol; GO:0043226 organelle; GO:0043227 membrane-bounded organelle; GO:0043229 intracellular organelle; GO:0043231 intracellular membrane-bounded organelle; GO:0048471 perinuclear region of cytoplasm;	GO:0005488 binding; GO:0008270 zinc ion binding; GO:0043167 ion binding; GO:0043169 cation binding; GO:0046872 metal ion binding; GO:0046914 transition metal ion binding;	PF00131	PF00131 Metallothionein	P	KOG4738	Predicted metallothionein	WP3632 Lung fibrosis	http://www.wikipathways.org/instance/WP3632_r114011		R-MMU-5660526 Response to metal ions;R-MMU-5661231 Metallothioneins bind metals;R-MMU-8953897 Cellular responses to stimuli	https://reactome.org/PathwayBrowser/#/R-MMU-5660526;https://reactome.org/PathwayBrowser/#/R-MMU-5661231;https://reactome.org/PathwayBrowser/#/R-MMU-8953897
Q8BUY5	Complex I assembly factor TIMMDC1, mitochondrial OS=Mus musculus OX=10090 GN=Timmdc1 PE=1 SV=1	Timmdc1	0.242803	0.00304021	Down	8	2	10	2	2	31.8	3.07369e+06	2.76704e+06	2.33456e+06	935024	697245		1.7782	1.57692	1.32465	0.437488	0.320019		extracellular	K23505			GO:0006996 organelle organization; GO:0007005 mitochondrion organization; GO:0007275 multicellular organism development; GO:0009987 cellular process; GO:0010257 NADH dehydrogenase complex assembly; GO:0016043 cellular component organization; GO:0022607 cellular component assembly; GO:0032501 multicellular organismal process; GO:0032502 developmental process; GO:0032981 mitochondrial respiratory c…	GO:0005622 intracellular anatomical structure; GO:0005634 nucleus; GO:0005654 nucleoplasm; GO:0005737 cytoplasm; GO:0005739 mitochondrion; GO:0005740 mitochondrial envelope; GO:0005743 mitochondrial inner membrane; GO:0016020 membrane; GO:0019866 organelle inner membrane; GO:0031090 organelle membrane; GO:0031966 mitochondrial membrane; GO:0031967 organelle envelope; GO:0031974 membrane-enclosed …				S	KOG4608	Uncharacterized conserved protein				R-MMU-1428517 The citric acid (TCA) cycle and respiratory electron transport;R-MMU-1430728 Metabolism;R-MMU-163200 Respiratory electron transport, ATP synthesis by chemiosmotic coupling, and heat production by uncoupling proteins.;R-MMU-611105 Respiratory electron transport;R-MMU-6799198 Complex I biogenesis	https://reactome.org/PathwayBrowser/#/R-MMU-1428517;https://reactome.org/PathwayBrowser/#/R-MMU-1430728;https://reactome.org/PathwayBrowser/#/R-MMU-163200;https://reactome.org/PathwayBrowser/#/R-MMU-611105;https://reactome.org/PathwayBrowser/#/R-MMU-6799198
Q9D565	WD repeat-containing protein 64 OS=Mus musculus OX=10090 GN=Wdr64 PE=2 SV=2	Wdr64	0.245871	1.78544e-05	Down	11	8	25	8	8	123.8	8623738	8.21803e+06	8.08657e+06	2.62604e+06	2.28489e+06	2.68809e+06	1.80513	1.69455	1.66017	0.444567	0.379446	0.444645	nucleus	K24751								D	KOG0642	Cell-cycle nuclear protein, contains WD-40 repeats
Q5DTY9	BTB/POZ domain-containing protein KCTD16 OS=Mus musculus OX=10090 GN=Kctd16 PE=1 SV=2	Kctd16	0.248737	1.52769e-06	Down	6	3	13	3	3	48.9	7.49328e+06	7.57885e+06	7.11856e+06	2233022	2.38476e+06	2.22663e+06	1.75716	1.75072	1.63722	0.423502	0.443663	0.412612	nucleus	K21918			GO:0000003 reproduction; GO:0002118 aggressive behavior; GO:0002121 inter-male aggressive behavior; GO:0007610 behavior; GO:0007617 mating behavior; GO:0007618 mating; GO:0007619 courtship behavior; GO:0008049 male courtship behavior; GO:0008277 regulation of G protein-coupled receptor signaling pathway; GO:0009966 regulation of signal transduction; GO:0010646 regulation of cell communication; GO…	GO:0005886 plasma membrane; GO:0016020 membrane; GO:0032991 protein-containing complex; GO:0042734 presynaptic membrane; GO:0043235 receptor complex; GO:0045202 synapse; GO:0045211 postsynaptic membrane; GO:0071944 cell periphery; GO:0097060 synaptic membrane; GO:0098590 plasma membrane region; GO:0098793 presynapse; GO:0098794 postsynapse;		PF02214	PF02214 BTB/POZ domain	R	KOG2723	Uncharacterized conserved protein, contains BTB/POZ domain
A2A6C4	Signal peptide peptidase-like 2C OS=Mus musculus OX=10090 GN=Sppl2c PE=1 SV=1	Sppl2c	0.248901	1.56855e-05	Down	15	6	51	6	6	76.2	1.60391e+07	1.85369e+07	1.67546e+07	5.28715e+06	5.61382e+06	4.93204e+06	1.62596	1.85114	1.66586	0.433484	0.4515	0.395103	plasma membrane	K14212				GO:0000323 lytic vacuole; GO:0005622 intracellular anatomical structure; GO:0005737 cytoplasm; GO:0005764 lysosome; GO:0005765 lysosomal membrane; GO:0005773 vacuole; GO:0005774 vacuolar membrane; GO:0005783 endoplasmic reticulum; GO:0005789 endoplasmic reticulum membrane; GO:0005798 Golgi-associated vesicle; GO:0012505 endomembrane system; GO:0016020 membrane; GO:0016021 integral component of me…	GO:0005488 binding; GO:0005515 protein binding; GO:0042802 identical protein binding; GO:0042803 protein homodimerization activity; GO:0046983 protein dimerization activity;			S	KOG2443	Uncharacterized conserved protein
Q9WV27	Sodium/potassium-transporting ATPase subunit alpha-4 OS=Mus musculus OX=10090 GN=Atp1a4 PE=1 SV=3	Atp1a4	0.251234	0.0426893	Down	9	8	38	3	3	114.8	2.60694e+06	2.98863e+06	850117	854780	496464	656616	2.09969	2.37121	0.671549	0.556802	0.317236	0.417917	plasma membrane	K01539	ATP1A; sodium/potassium-transporting ATPase subunit alpha [EC:7.2.2.13]	mmu04961 Endocrine and other factor-regulated calcium reabsorption; mmu04964 Proximal tubule bicarbonate reclamation; mmu04260 Cardiac muscle contraction; mmu04919 Thyroid hormone signaling pathway; mmu04976 Bile secretion; mmu04970 Salivary secretion; mmu04022 cGMP-PKG signaling pathway; mmu04971 Gastric acid secretion; mmu04024 cAMP signaling pathway; mmu04973 Carbohydrate digestion and absorpt…	GO:0000003 reproduction; GO:0006810 transport; GO:0006811 ion transport; GO:0006812 cation transport; GO:0006813 potassium ion transport; GO:0006814 sodium ion transport; GO:0006873 cellular ion homeostasis; GO:0006885 regulation of pH; GO:0006928 movement of cell or subcellular component; GO:0007276 gamete generation; GO:0007283 spermatogenesis; GO:0009566 fertilization; GO:0009987 cellular proc…	GO:0005886 plasma membrane; GO:0005887 integral component of plasma membrane; GO:0005890 sodium:potassium-exchanging ATPase complex; GO:0016020 membrane; GO:0016021 integral component of membrane; GO:0031224 intrinsic component of membrane; GO:0031226 intrinsic component of plasma membrane; GO:0032991 protein-containing complex; GO:0071944 cell periphery; GO:0090533 cation-transporting ATPase com…	GO:0003824 catalytic activity; GO:0005215 transporter activity; GO:0005391 P-type sodium:potassium-exchanging transporter activity; GO:0008324 cation transmembrane transporter activity; GO:0008556 P-type potassium transmembrane transporter activity; GO:0015075 ion transmembrane transporter activity; GO:0015079 potassium ion transmembrane transporter activity; GO:0015081 sodium ion transmembrane t…	PF00690	PF00690 Cation transporter/ATPase, N-terminus	P	KOG0203	Na+/K+ ATPase, alpha subunit	WP553 Calcium regulation in cardiac cells	http://www.wikipathways.org/instance/WP553_r117867		R-MMU-382551 Transport of small molecules;R-MMU-397014 Muscle contraction;R-MMU-5576891 Cardiac conduction;R-MMU-5578775 Ion homeostasis;R-MMU-936837 Ion transport by P-type ATPases;R-MMU-983712 Ion channel transport	https://reactome.org/PathwayBrowser/#/R-MMU-382551;https://reactome.org/PathwayBrowser/#/R-MMU-397014;https://reactome.org/PathwayBrowser/#/R-MMU-5576891;https://reactome.org/PathwayBrowser/#/R-MMU-5578775;https://reactome.org/PathwayBrowser/#/R-MMU-936837;https://reactome.org/PathwayBrowser/#/R-MMU-983712
Q9QYL0	Spermatid-specific linker histone H1-like protein OS=Mus musculus OX=10090 GN=Hils1 PE=1 SV=1	Hils1	0.260321	1.58317e-07	Down	45	7	88	7	7	19.2	2.6751e+08	2.71133e+08	2.65077e+08	8.30757e+07	8.90301e+07	8.73477e+07	1.71316	1.71046	1.66497	0.430284	0.452341	0.442044	cytoplasm				GO:0000003 reproduction; GO:0006323 DNA packaging; GO:0006996 organelle organization; GO:0007276 gamete generation; GO:0007283 spermatogenesis; GO:0009987 cellular process; GO:0016043 cellular component organization; GO:0019953 sexual reproduction; GO:0022414 reproductive process; GO:0030261 chromosome condensation; GO:0032501 multicellular organismal process; GO:0032504 multicellular organism re…			PF00538	PF00538 linker histone H1 and H5 family
Q9D9D5	Transmembrane and coiled-coil domain-containing protein 5A OS=Mus musculus OX=10090 GN=Tmco5a PE=1 SV=1	Tmco5a	0.262124	0.00125522	Down	24	7	45	7	7	35.8	1.73666e+07	1.69898e+07	1.80333e+07	7446252	5.24031e+06	4.29702e+06	1.70446	1.6426	1.73589	0.591059	0.408036	0.333267	cytoplasm
Q5STT6	Golgi-associated RAB2B interactor protein 3 OS=Mus musculus OX=10090 GN=Garin3 PE=1 SV=3	Garin3	0.269368	5.0709e-08	Down	29	15	101	15	15	68.8	7.15282e+07	7.19079e+07	7.41966e+07	2.38802e+07	23936799	2.48616e+07	1.67755	1.6613	1.7067	0.45296	0.445385	0.460768	nucleus					GO:0005622 intracellular anatomical structure; GO:0005634 nucleus; GO:0043226 organelle; GO:0043227 membrane-bounded organelle; GO:0043229 intracellular organelle; GO:0043231 intracellular membrane-bounded organelle;
Q8C551	RAD51-associated protein 1 OS=Mus musculus OX=10090 GN=Rad51ap1 PE=1 SV=2	Rad51ap1	0.284406	7.78203e-06	Down	6	2	9	2	2	36.2	2.63083e+06	2.96317e+06	2.58483e+06	947047	958638	978113	1.61919	1.79653	1.56032	0.471409	0.468089	0.475717	nucleus	K20778			GO:0000018 regulation of DNA recombination; GO:0000724 double-strand break repair via homologous recombination; GO:0000725 recombinational repair; GO:0006139 nucleobase-containing compound metabolic process; GO:0006259 DNA metabolic process; GO:0006281 DNA repair; GO:0006282 regulation of DNA repair; GO:0006302 double-strand break repair; GO:0006310 DNA recombination; GO:0006725 cellular aromatic…	GO:0000228 nuclear chromosome; GO:0000785 chromatin; GO:0005622 intracellular anatomical structure; GO:0005634 nucleus; GO:0005654 nucleoplasm; GO:0005694 chromosome; GO:0031974 membrane-enclosed lumen; GO:0031981 nuclear lumen; GO:0032991 protein-containing complex; GO:0043226 organelle; GO:0043227 membrane-bounded organelle; GO:0043228 non-membrane-bounded organelle; GO:0043229 intracellular or…	GO:0003676 nucleic acid binding; GO:0003677 DNA binding; GO:0003690 double-stranded DNA binding; GO:0003697 single-stranded DNA binding; GO:0003723 RNA binding; GO:0005488 binding; GO:0097159 organic cyclic compound binding; GO:1901363 heterocyclic compound binding;									R-MMU-5685942 HDR through Homologous Recombination (HRR);R-MMU-5693532 DNA Double-Strand Break Repair;R-MMU-5693537 Resolution of D-Loop Structures;R-MMU-5693538 Homology Directed Repair;R-MMU-5693567 HDR through Homologous Recombination (HRR) or Single Strand Annealing (SSA);R-MMU-5693568 Resolution of D-loop Structures through Holliday Junction Intermediates;R-MMU-5693579 Homologous DNA Pairing…	https://reactome.org/PathwayBrowser/#/R-MMU-5685942;https://reactome.org/PathwayBrowser/#/R-MMU-5693532;https://reactome.org/PathwayBrowser/#/R-MMU-5693537;https://reactome.org/PathwayBrowser/#/R-MMU-5693538;https://reactome.org/PathwayBrowser/#/R-MMU-5693567;https://reactome.org/PathwayBrowser/#/R-MMU-5693568;https://reactome.org/PathwayBrowser/#/R-MMU-5693579;https://reactome.org/PathwayBrowser…	HALLMARK E2F TARGETS	http://www.gsea-msigdb.org/gsea/msigdb/mouse/geneset/HALLMARK_E2F_TARGETS
Q9JJN4	Succinyl-CoA:3-ketoacid coenzyme A transferase 2A, mitochondrial OS=Mus musculus OX=10090 GN=Oxct2a PE=2 SV=2	Oxct2a	0.285869	4.22779e-08	Down	45	16	139	16	16	56.4	1.85675e+08	1.88667e+08	1.83989e+08	6.52177e+07	6.68943e+07	6.5775e+07	1.67174	1.67334	1.62474	0.474901	0.477832	0.467984	mitochondria	K01027	OXCT; 3-oxoacid CoA-transferase [EC:2.8.3.5]	mmu00650 Butanoate metabolism; mmu01100 Metabolic pathways; mmu00280 Valine, leucine and isoleucine degradation	GO:0006091 generation of precursor metabolites and energy; GO:0006104 succinyl-CoA metabolic process; GO:0006139 nucleobase-containing compound metabolic process; GO:0006163 purine nucleotide metabolic process; GO:0006637 acyl-CoA metabolic process; GO:0006725 cellular aromatic compound metabolic process; GO:0006753 nucleoside phosphate metabolic process; GO:0006790 sulfur compound metabolic proc…	GO:0005929 cilium; GO:0031514 motile cilium; GO:0042995 cell projection; GO:0043226 organelle; GO:0120025 plasma membrane bounded cell projection;	GO:0003824 catalytic activity; GO:0008260 3-oxoacid CoA-transferase activity; GO:0008410 CoA-transferase activity; GO:0016740 transferase activity; GO:0016782 transferase activity, transferring sulphur-containing groups;	PF01144	PF01144 Coenzyme A transferase	C	KOG3822	Succinyl-CoA:alpha-ketoacid-CoA transferase				R-MMU-1430728 Metabolism;R-MMU-556833 Metabolism of lipids;R-MMU-74182 Ketone body metabolism;R-MMU-77108 Utilization of Ketone Bodies	https://reactome.org/PathwayBrowser/#/R-MMU-1430728;https://reactome.org/PathwayBrowser/#/R-MMU-556833;https://reactome.org/PathwayBrowser/#/R-MMU-74182;https://reactome.org/PathwayBrowser/#/R-MMU-77108
Q9R1P1	Proteasome subunit beta type-3 OS=Mus musculus OX=10090 GN=Psmb3 PE=1 SV=1	Psmb3	0.28668	1.40015e-05	Down	35	6	71	6	6	22.9	9.82987e+07	9.40373e+07	9.16725e+07	3.13985e+07	3.6635e+07	3.29697e+07	1.73835	1.63818	1.59002	0.449076	0.513991	0.460743	cytoplasm	K02735	PSMB3; 20S proteasome subunit beta 3 [EC:3.4.25.1]	mmu05020 Prion disease; mmu03050 Proteasome; mmu05016 Huntington disease; mmu05014 Amyotrophic lateral sclerosis; mmu05010 Alzheimer disease; mmu05022 Pathways of neurodegeneration - multiple diseases; mmu05017 Spinocerebellar ataxia; mmu05012 Parkinson disease	GO:0006464 cellular protein modification process; GO:0006508 proteolysis; GO:0006511 ubiquitin-dependent protein catabolic process; GO:0006807 nitrogen compound metabolic process; GO:0008152 metabolic process; GO:0009056 catabolic process; GO:0009057 macromolecule catabolic process; GO:0009987 cellular process; GO:0010498 proteasomal protein catabolic process; GO:0016579 protein deubiquitination;…	GO:0000502 proteasome complex; GO:0005622 intracellular anatomical structure; GO:0005634 nucleus; GO:0005654 nucleoplasm; GO:0005737 cytoplasm; GO:0005829 cytosol; GO:0005839 proteasome core complex; GO:0019774 proteasome core complex, beta-subunit complex; GO:0031974 membrane-enclosed lumen; GO:0031981 nuclear lumen; GO:0032991 protein-containing complex; GO:0043226 organelle; GO:0043227 membran…	GO:0003824 catalytic activity; GO:0004175 endopeptidase activity; GO:0005488 binding; GO:0005515 protein binding; GO:0008233 peptidase activity; GO:0016787 hydrolase activity; GO:0140096 catalytic activity, acting on a protein;	PF00227	PF00227 Proteasome subunit	O	KOG0180	20S proteasome, regulatory subunit beta type PSMB3/PUP3				R-MMU-1168372 Downstream signaling events of B Cell Receptor (BCR);R-MMU-1169091 Activation of NF-kappaB in B cells;R-MMU-1234174 Cellular response to hypoxia;R-MMU-1234176 Oxygen-dependent proline hydroxylation of Hypoxia-inducible Factor Alpha;R-MMU-1236975 Antigen processing-Cross presentation;R-MMU-1236978 Cross-presentation of soluble exogenous antigens (endosomes);R-MMU-1257604 PIP3 activat…		HALLMARK MYC TARGETS V1	http://www.gsea-msigdb.org/gsea/msigdb/mouse/geneset/HALLMARK_MYC_TARGETS_V1
P99026	Proteasome subunit beta type-4 OS=Mus musculus OX=10090 GN=Psmb4 PE=1 SV=1	Psmb4	0.292021	2.11767e-06	Down	33	6	81	6	6	29.1	1.67315e+08	1.67648e+08	1.65421e+08	5.63699e+07	63375465	6.14944e+07	1.6713	1.64964	1.62063	0.455395	0.502238	0.48541	cytoplasm,nucleus	K02736	PSMB4; 20S proteasome subunit beta 7 [EC:3.4.25.1]	mmu05020 Prion disease; mmu03050 Proteasome; mmu05016 Huntington disease; mmu05014 Amyotrophic lateral sclerosis; mmu05010 Alzheimer disease; mmu05022 Pathways of neurodegeneration - multiple diseases; mmu05017 Spinocerebellar ataxia; mmu05012 Parkinson disease	GO:0000226 microtubule cytoskeleton organization; GO:0002682 regulation of immune system process; GO:0002683 negative regulation of immune system process; GO:0002861 regulation of inflammatory response to antigenic stimulus; GO:0002862 negative regulation of inflammatory response to antigenic stimulus; GO:0006464 cellular protein modification process; GO:0006508 proteolysis; GO:0006511 ubiquitin-…	GO:0000502 proteasome complex; GO:0005622 intracellular anatomical structure; GO:0005634 nucleus; GO:0005654 nucleoplasm; GO:0005737 cytoplasm; GO:0005829 cytosol; GO:0005839 proteasome core complex; GO:0019774 proteasome core complex, beta-subunit complex; GO:0031974 membrane-enclosed lumen; GO:0031981 nuclear lumen; GO:0032991 protein-containing complex; GO:0043226 organelle; GO:0043227 membran…	GO:0001530 lipopolysaccharide binding; GO:0005488 binding; GO:0008289 lipid binding; GO:0097367 carbohydrate derivative binding;	PF00227	PF00227 Proteasome subunit	O	KOG0185	20S proteasome, regulatory subunit beta type PSMB4/PRE4	WP519 Proteasome degradation	http://www.wikipathways.org/instance/WP519_r117058		R-MMU-1168372 Downstream signaling events of B Cell Receptor (BCR);R-MMU-1169091 Activation of NF-kappaB in B cells;R-MMU-1234174 Cellular response to hypoxia;R-MMU-1234176 Oxygen-dependent proline hydroxylation of Hypoxia-inducible Factor Alpha;R-MMU-1236975 Antigen processing-Cross presentation;R-MMU-1236978 Cross-presentation of soluble exogenous antigens (endosomes);R-MMU-1257604 PIP3 activat…
O09012	Peroxisomal targeting signal 1 receptor OS=Mus musculus OX=10090 GN=Pex5 PE=1 SV=2	Pex5	0.292702	0.000649317	Down	12	5	13	5	5	70.7	5.41099e+06	5.73635e+06	5.39091e+06	1.77819e+06	2.54244e+06	1.68332e+06	1.63434	1.70677	1.597	0.434377	0.609239	0.40178	nucleus	K13342	PEX5; peroxin-5	mmu04146 Peroxisome	GO:0000038 very long-chain fatty acid metabolic process; GO:0001764 neuron migration; GO:0002119 nematode larval development; GO:0002164 larval development; GO:0002791 regulation of peptide secretion; GO:0002793 positive regulation of peptide secretion; GO:0003008 system process; GO:0006082 organic acid metabolic process; GO:0006464 cellular protein modification process; GO:0006605 protein target…	GO:0005622 intracellular anatomical structure; GO:0005737 cytoplasm; GO:0005777 peroxisome; GO:0005778 peroxisomal membrane; GO:0005782 peroxisomal matrix; GO:0005794 Golgi apparatus; GO:0005829 cytosol; GO:0012505 endomembrane system; GO:0016020 membrane; GO:0031090 organelle membrane; GO:0031903 microbody membrane; GO:0031907 microbody lumen; GO:0031974 membrane-enclosed lumen; GO:0032991 prote…	GO:0000268 peroxisome targeting sequence binding; GO:0005048 signal sequence binding; GO:0005052 peroxisome matrix targeting signal-1 binding; GO:0005215 transporter activity; GO:0005216 ion channel activity; GO:0005217 intracellular ligand-gated ion channel activity; GO:0005221 intracellular cyclic nucleotide activated cation channel activity; GO:0005261 cation channel activity; GO:0005488 bindi…			R	KOG1125	TPR repeat-containing protein				R-MMU-1632852 Macroautophagy;R-MMU-392499 Metabolism of proteins;R-MMU-597592 Post-translational protein modification;R-MMU-8852135 Protein ubiquitination;R-MMU-8866654 E3 ubiquitin ligases ubiquitinate target proteins;R-MMU-9033241 Peroxisomal protein import;R-MMU-9609507 Protein localization;R-MMU-9612973 Autophagy;R-MMU-9663891 Selective autophagy;R-MMU-9664873 Pexophagy	https://reactome.org/PathwayBrowser/#/R-MMU-1632852;https://reactome.org/PathwayBrowser/#/R-MMU-392499;https://reactome.org/PathwayBrowser/#/R-MMU-597592;https://reactome.org/PathwayBrowser/#/R-MMU-8852135;https://reactome.org/PathwayBrowser/#/R-MMU-8866654;https://reactome.org/PathwayBrowser/#/R-MMU-9033241;https://reactome.org/PathwayBrowser/#/R-MMU-9609507;https://reactome.org/PathwayBrowser/#…	HALLMARK PEROXISOME	http://www.gsea-msigdb.org/gsea/msigdb/mouse/geneset/HALLMARK_PEROXISOME
Q9DAG5	Protein STPG4 OS=Mus musculus OX=10090 GN=Stpg4 PE=1 SV=1	Stpg4	0.298511	1.20344e-05	Down	36	5	22	5	5	27.6	5.96045e+06	6.17557e+06	7.02627e+06	2.34757e+06	2370090	2.37069e+06	1.54597	1.57788	1.7874	0.492452	0.487706	0.485906	cytoplasm				GO:0006139 nucleobase-containing compound metabolic process; GO:0006259 DNA metabolic process; GO:0006304 DNA modification; GO:0006305 DNA alkylation; GO:0006306 DNA methylation; GO:0006725 cellular aromatic compound metabolic process; GO:0006807 nitrogen compound metabolic process; GO:0007275 multicellular organism development; GO:0008152 metabolic process; GO:0009790 embryo development; GO:0009…	GO:0001674 female germ cell nucleus; GO:0001939 female pronucleus; GO:0001940 male pronucleus; GO:0005622 intracellular anatomical structure; GO:0005634 nucleus; GO:0005737 cytoplasm; GO:0042585 germinal vesicle; GO:0043073 germ cell nucleus; GO:0043226 organelle; GO:0043227 membrane-bounded organelle; GO:0043229 intracellular organelle; GO:0043231 intracellular membrane-bounded organelle; GO:004…	GO:0003682 chromatin binding; GO:0005488 binding; GO:0005515 protein binding; GO:0042393 histone binding;
Q5SPV6	Uncharacterized protein C2orf73 homolog OS=Mus musculus OX=10090 PE=2 SV=1	--	0.299026	0.255655	None	20	3	10	3	3	26.4	597359	724253	4.1256e+06	607239	664051	738999	0.545387	0.651377	3.6943	0.448386	0.480996	0.533173	cytoplasm
Q32MG2	Protein chibby homolog 2 OS=Mus musculus OX=10090 GN=Cby2 PE=1 SV=2	Cby2	0.305598	7.92109e-07	Down	54	18	156	18	18	51.8	161760536	1.55346e+08	1.61149e+08	6.12113e+07	5.90592e+07	6.09173e+07	1.67016	1.58	1.63188	0.51114	0.483775	0.497029	nucleus	K23403				GO:0005622 intracellular anatomical structure; GO:0005737 cytoplasm; GO:0031410 cytoplasmic vesicle; GO:0031982 vesicle; GO:0043226 organelle; GO:0043227 membrane-bounded organelle; GO:0043229 intracellular organelle; GO:0097708 intracellular vesicle;	GO:0005488 binding; GO:0005515 protein binding; GO:0042802 identical protein binding;
P16627	Heat shock 70 kDa protein 1-like OS=Mus musculus OX=10090 GN=Hspa1l PE=1 SV=4	Hspa1l	0.310767	0.000202353	Down	41	21	414	10	13	70.6	6.99919e+07	7.54719e+07	7.46515e+07	3.18606e+07	2.87967e+07	2.40374e+07	1.56344	1.6607	1.63549	0.575586	0.510325	0.424303	cytoplasm	K03283	HSPA1s; heat shock 70kDa protein 1/2/6/8	mmu04612 Antigen processing and presentation; mmu05020 Prion disease; mmu04010 MAPK signaling pathway; mmu03040 Spliceosome; mmu05134 Legionellosis; mmu05417 Lipid and atherosclerosis; mmu04213 Longevity regulating pathway - multiple species; mmu05145 Toxoplasmosis; mmu05162 Measles; mmu04144 Endocytosis; mmu04141 Protein processing in endoplasmic reticulum; mmu04915 Estrogen signaling pathway	GO:0000003 reproduction; GO:0000122 negative regulation of transcription by RNA polymerase II; GO:0000280 nuclear division; GO:0000723 telomere maintenance; GO:0001558 regulation of cell growth; GO:0001910 regulation of leukocyte mediated cytotoxicity; GO:0001912 positive regulation of leukocyte mediated cytotoxicity; GO:0001914 regulation of T cell mediated cytotoxicity; GO:0001916 positive regu…	GO:0000228 nuclear chromosome; GO:0000323 lytic vacuole; GO:0000793 condensed chromosome; GO:0000794 condensed nuclear chromosome; GO:0000795 synaptonemal complex; GO:0000974 Prp19 complex; GO:0001673 male germ cell nucleus; GO:0001917 photoreceptor inner segment; GO:0002199 zona pellucida receptor complex; GO:0005576 extracellular region; GO:0005615 extracellular space; GO:0005622 intracellular …	GO:0000166 nucleotide binding; GO:0001664 G protein-coupled receptor binding; GO:0001786 phosphatidylserine binding; GO:0002020 protease binding; GO:0003676 nucleic acid binding; GO:0003712 transcription coregulator activity; GO:0003714 transcription corepressor activity; GO:0003723 RNA binding; GO:0003824 catalytic activity; GO:0005102 signaling receptor binding; GO:0005488 binding; GO:0005504 f…			O	KOG0101	Molecular chaperones HSP70/HSC70, HSP70 superfamily				R-MMU-2262752 Cellular responses to stress;R-MMU-3371453 Regulation of HSF1-mediated heat shock response;R-MMU-3371497 HSP90 chaperone cycle for steroid hormone receptors (SHR) in the presence of ligand;R-MMU-3371556 Cellular response to heat stress;R-MMU-3371568 Attenuation phase;R-MMU-3371571 HSF1-dependent transactivation;R-MMU-8953897 Cellular responses to stimuli	https://reactome.org/PathwayBrowser/#/R-MMU-2262752;https://reactome.org/PathwayBrowser/#/R-MMU-3371453;https://reactome.org/PathwayBrowser/#/R-MMU-3371497;https://reactome.org/PathwayBrowser/#/R-MMU-3371556;https://reactome.org/PathwayBrowser/#/R-MMU-3371568;https://reactome.org/PathwayBrowser/#/R-MMU-3371571;https://reactome.org/PathwayBrowser/#/R-MMU-8953897	HALLMARK SPERMATOGENESIS	http://www.gsea-msigdb.org/gsea/msigdb/mouse/geneset/HALLMARK_SPERMATOGENESIS
P70195	Proteasome subunit beta type-7 OS=Mus musculus OX=10090 GN=Psmb7 PE=1 SV=1	Psmb7	0.312239	1.3118e-06	Down	29	8	63	8	8	29.9	1.31161e+08	1.26188e+08	126598547	5.02918e+07	4.82519e+07	5.00878e+07	1.67681	1.58917	1.58739	0.519994	0.4894	0.506018	cytoplasm	K02739	PSMB7; 20S proteasome subunit beta 2 [EC:3.4.25.1]	mmu05020 Prion disease; mmu03050 Proteasome; mmu05016 Huntington disease; mmu05014 Amyotrophic lateral sclerosis; mmu05010 Alzheimer disease; mmu05022 Pathways of neurodegeneration - multiple diseases; mmu05017 Spinocerebellar ataxia; mmu05012 Parkinson disease	GO:0000902 cell morphogenesis; GO:0001775 cell activation; GO:0002252 immune effector process; GO:0002263 cell activation involved in immune response; GO:0002274 myeloid leukocyte activation; GO:0002275 myeloid cell activation involved in immune response; GO:0002283 neutrophil activation involved in immune response; GO:0002366 leukocyte activation involved in immune response; GO:0002376 immune sy…	GO:0000502 proteasome complex; GO:0005576 extracellular region; GO:0005622 intracellular anatomical structure; GO:0005634 nucleus; GO:0005654 nucleoplasm; GO:0005737 cytoplasm; GO:0005829 cytosol; GO:0005839 proteasome core complex; GO:0012505 endomembrane system; GO:0019774 proteasome core complex, beta-subunit complex; GO:0030141 secretory granule; GO:0031410 cytoplasmic vesicle; GO:0031974 mem…	GO:0003824 catalytic activity; GO:0004175 endopeptidase activity; GO:0005488 binding; GO:0005515 protein binding; GO:0008233 peptidase activity; GO:0016787 hydrolase activity; GO:0140096 catalytic activity, acting on a protein;	PF00227	PF00227 Proteasome subunit	O	KOG0173	20S proteasome, regulatory subunit beta type PSMB7/PSMB10/PUP1	WP519 Proteasome degradation	http://www.wikipathways.org/instance/WP519_r117058		R-MMU-1168372 Downstream signaling events of B Cell Receptor (BCR);R-MMU-1169091 Activation of NF-kappaB in B cells;R-MMU-1234174 Cellular response to hypoxia;R-MMU-1234176 Oxygen-dependent proline hydroxylation of Hypoxia-inducible Factor Alpha;R-MMU-1236975 Antigen processing-Cross presentation;R-MMU-1236978 Cross-presentation of soluble exogenous antigens (endosomes);R-MMU-1257604 PIP3 activat…
O08638	Myosin-11 OS=Mus musculus OX=10090 GN=Myh11 PE=1 SV=1	Myh11	0.314214	0.0545932	None	6	13	92	2	2	226.9	1.31408e+06	4.38159e+06	3.83753e+06	988336	1.38857e+06	1.32974e+06	0.675774	2.21965	1.93556	0.411062	0.566523	0.540382	nucleus	K10352	MYH9s; myosin heavy chain 9/10/11/14	mmu04270 Vascular smooth muscle contraction; mmu04810 Regulation of actin cytoskeleton; mmu04530 Tight junction	GO:0000003 reproduction; GO:0000278 mitotic cell cycle; GO:0000281 mitotic cytokinesis; GO:0000910 cytokinesis; GO:0001654 eye development; GO:0001655 urogenital system development; GO:0001667 ameboidal-type cell migration; GO:0001700 embryonic development via the syncytial blastoderm; GO:0001736 establishment of planar polarity; GO:0001738 morphogenesis of a polarized epithelium; GO:0001745 comp…	GO:0001725 stress fiber; GO:0005622 intracellular anatomical structure; GO:0005737 cytoplasm; GO:0005826 actomyosin contractile ring; GO:0005829 cytosol; GO:0005856 cytoskeleton; GO:0005859 muscle myosin complex; GO:0005886 plasma membrane; GO:0005903 brush border; GO:0005911 cell-cell junction; GO:0005938 cell cortex; GO:0015629 actin cytoskeleton; GO:0016020 membrane; GO:0016459 myosin complex;…	GO:0000146 microfilament motor activity; GO:0000166 nucleotide binding; GO:0000287 magnesium ion binding; GO:0003774 cytoskeletal motor activity; GO:0003779 actin binding; GO:0003824 catalytic activity; GO:0005198 structural molecule activity; GO:0005488 binding; GO:0005515 protein binding; GO:0005524 ATP binding; GO:0008092 cytoskeletal protein binding; GO:0008307 structural constituent of muscl…	PF02736; PF00063	PF02736 Myosin N-terminal SH3-like domain; PF00063 Myosin head (motor domain)	Z	KOG0161	Myosin class II heavy chain				R-MMU-162582 Signal Transduction;R-MMU-194315 Signaling by Rho GTPases;R-MMU-195258 RHO GTPase Effectors;R-MMU-397014 Muscle contraction;R-MMU-445355 Smooth Muscle Contraction;R-MMU-5627123 RHO GTPases activate PAKs;R-MMU-9716542 Signaling by Rho GTPases, Miro GTPases and RHOBTB3	https://reactome.org/PathwayBrowser/#/R-MMU-162582;https://reactome.org/PathwayBrowser/#/R-MMU-194315;https://reactome.org/PathwayBrowser/#/R-MMU-195258;https://reactome.org/PathwayBrowser/#/R-MMU-397014;https://reactome.org/PathwayBrowser/#/R-MMU-445355;https://reactome.org/PathwayBrowser/#/R-MMU-5627123;https://reactome.org/PathwayBrowser/#/R-MMU-9716542
Q9R1P0	Proteasome subunit alpha type-4 OS=Mus musculus OX=10090 GN=Psma4 PE=1 SV=1	Psma4	0.315627	1.49261e-06	Down	41	8	109	8	8	29.5	2.18888e+08	214072844	2.25751e+08	8.83223e+07	84275496	8.50863e+07	1.62631	1.5668	1.64507	0.530728	0.496765	0.499567	mitochondria	K02728	PSMA4; 20S proteasome subunit alpha 3 [EC:3.4.25.1]	mmu05020 Prion disease; mmu03050 Proteasome; mmu05016 Huntington disease; mmu05014 Amyotrophic lateral sclerosis; mmu05010 Alzheimer disease; mmu05022 Pathways of neurodegeneration - multiple diseases; mmu05017 Spinocerebellar ataxia; mmu05012 Parkinson disease	GO:0006464 cellular protein modification process; GO:0006508 proteolysis; GO:0006511 ubiquitin-dependent protein catabolic process; GO:0006807 nitrogen compound metabolic process; GO:0008152 metabolic process; GO:0009056 catabolic process; GO:0009057 macromolecule catabolic process; GO:0009987 cellular process; GO:0010498 proteasomal protein catabolic process; GO:0016579 protein deubiquitination;…	GO:0000502 proteasome complex; GO:0000932 P-body; GO:0001673 male germ cell nucleus; GO:0005622 intracellular anatomical structure; GO:0005634 nucleus; GO:0005654 nucleoplasm; GO:0005737 cytoplasm; GO:0005829 cytosol; GO:0005839 proteasome core complex; GO:0019773 proteasome core complex, alpha-subunit complex; GO:0031974 membrane-enclosed lumen; GO:0031981 nuclear lumen; GO:0032991 protein-conta…		PF00227	PF00227 Proteasome subunit	O	KOG0178	20S proteasome, regulatory subunit alpha type PSMA4/PRE9	WP544 Exercise-induced circadian regulation;WP519 Proteasome degradation	http://www.wikipathways.org/instance/WP544_r117882;http://www.wikipathways.org/instance/WP519_r117058		R-MMU-1168372 Downstream signaling events of B Cell Receptor (BCR);R-MMU-1169091 Activation of NF-kappaB in B cells;R-MMU-1234174 Cellular response to hypoxia;R-MMU-1234176 Oxygen-dependent proline hydroxylation of Hypoxia-inducible Factor Alpha;R-MMU-1236975 Antigen processing-Cross presentation;R-MMU-1236978 Cross-presentation of soluble exogenous antigens (endosomes);R-MMU-1257604 PIP3 activat…		HALLMARK MTORC1 SIGNALING;HALLMARK MYC TARGETS V1	http://www.gsea-msigdb.org/gsea/msigdb/mouse/geneset/HALLMARK_MTORC1_SIGNALING;http://www.gsea-msigdb.org/gsea/msigdb/mouse/geneset/HALLMARK_MYC_TARGETS_V1
Q8K337	Type II inositol 1,4,5-trisphosphate 5-phosphatase OS=Mus musculus OX=10090 GN=Inpp5b PE=1 SV=1	Inpp5b	0.31601	0.047674	Down	5	3	5	3	3	112.7	477440	510035	545624	87875.2	95393.3	420138	1.52152	1.60115	1.70541	0.226489	0.241183	1.05805	cytoplasm	K01099	INPP5B_F; inositol polyphosphate 5-phosphatase INPP5B/F [EC:3.1.3.36]	mmu04070 Phosphatidylinositol signaling system; mmu01100 Metabolic pathways; mmu00562 Inositol phosphate metabolism	GO:0000003 reproduction; GO:0000278 mitotic cell cycle; GO:0000281 mitotic cytokinesis; GO:0000910 cytokinesis; GO:0001701 in utero embryonic development; GO:0006066 alcohol metabolic process; GO:0006629 lipid metabolic process; GO:0006644 phospholipid metabolic process; GO:0006650 glycerophospholipid metabolic process; GO:0006793 phosphorus metabolic process; GO:0006796 phosphate-containing comp…	GO:0001750 photoreceptor outer segment; GO:0005622 intracellular anatomical structure; GO:0005634 nucleus; GO:0005737 cytoplasm; GO:0005768 endosome; GO:0005769 early endosome; GO:0005770 late endosome; GO:0005794 Golgi apparatus; GO:0005802 trans-Golgi network; GO:0005829 cytosol; GO:0005886 plasma membrane; GO:0005929 cilium; GO:0012505 endomembrane system; GO:0016020 membrane; GO:0016021 integ…	GO:0003824 catalytic activity; GO:0004439 phosphatidylinositol-4,5-bisphosphate 5-phosphatase activity; GO:0004445 inositol-polyphosphate 5-phosphatase activity; GO:0005096 GTPase activator activity; GO:0005488 binding; GO:0005515 protein binding; GO:0008047 enzyme activator activity; GO:0016787 hydrolase activity; GO:0016788 hydrolase activity, acting on ester bonds; GO:0016791 phosphatase activ…	PF16776; PF03372; PF00620	PF16776 Type II inositol 1,4,5-trisphosphate 5-phosphatase PH domain; PF03372 Endonuclease/Exonuclease/phosphatase family; PF00620 RhoGAP domain	T	KOG4270	GTPase-activator protein				R-MMU-1430728 Metabolism;R-MMU-1483249 Inositol phosphate metabolism;R-MMU-1855183 Synthesis of IP2, IP, and Ins in the cytosol;R-MMU-1855204 Synthesis of IP3 and IP4 in the cytosol	https://reactome.org/PathwayBrowser/#/R-MMU-1430728;https://reactome.org/PathwayBrowser/#/R-MMU-1483249;https://reactome.org/PathwayBrowser/#/R-MMU-1855183;https://reactome.org/PathwayBrowser/#/R-MMU-1855204
Q8BXF8	Actin-related protein T3 OS=Mus musculus OX=10090 GN=Actrt3 PE=1 SV=1	Actrt3	0.31753	0.00115882	Down	41	10	58	10	10	40.4	3.24152e+07	3.41241e+07	3.93891e+07	1.04058e+07	1.55945e+07	1.57494e+07	1.4945	1.54982	1.78114	0.388012	0.570411	0.573807	cytoplasm					GO:0001673 male germ cell nucleus; GO:0005622 intracellular anatomical structure; GO:0005634 nucleus; GO:0043073 germ cell nucleus; GO:0043226 organelle; GO:0043227 membrane-bounded organelle; GO:0043229 intracellular organelle; GO:0043231 intracellular membrane-bounded organelle;				Z	KOG0676	Actin and related proteins
P49722	Proteasome subunit alpha type-2 OS=Mus musculus OX=10090 GN=Psma2 PE=1 SV=3	Psma2	0.32116	4.27114e-07	Down	53	7	126	7	7	25.9	1.70654e+08	1.72298e+08	1.82703e+08	6.78577e+07	7.07469e+07	7.06852e+07	1.58097	1.57239	1.66009	0.508429	0.519979	0.517477	cytoplasm	K02726	PSMA2; 20S proteasome subunit alpha 2 [EC:3.4.25.1]	mmu05020 Prion disease; mmu03050 Proteasome; mmu05016 Huntington disease; mmu05014 Amyotrophic lateral sclerosis; mmu05010 Alzheimer disease; mmu05022 Pathways of neurodegeneration - multiple diseases; mmu05017 Spinocerebellar ataxia; mmu05012 Parkinson disease	GO:0001775 cell activation; GO:0002252 immune effector process; GO:0002263 cell activation involved in immune response; GO:0002274 myeloid leukocyte activation; GO:0002275 myeloid cell activation involved in immune response; GO:0002283 neutrophil activation involved in immune response; GO:0002366 leukocyte activation involved in immune response; GO:0002376 immune system process; GO:0002443 leukoc…	GO:0000502 proteasome complex; GO:0000932 P-body; GO:0005576 extracellular region; GO:0005622 intracellular anatomical structure; GO:0005634 nucleus; GO:0005654 nucleoplasm; GO:0005737 cytoplasm; GO:0005829 cytosol; GO:0005839 proteasome core complex; GO:0012505 endomembrane system; GO:0019773 proteasome core complex, alpha-subunit complex; GO:0030141 secretory granule; GO:0031410 cytoplasmic ves…	GO:0005488 binding; GO:0005515 protein binding; GO:0042802 identical protein binding;	PF00227	PF00227 Proteasome subunit	O	KOG0181	20S proteasome, regulatory subunit alpha type PSMA2/PRE8	WP519 Proteasome degradation	http://www.wikipathways.org/instance/WP519_r117058		R-MMU-1168372 Downstream signaling events of B Cell Receptor (BCR);R-MMU-1169091 Activation of NF-kappaB in B cells;R-MMU-1234174 Cellular response to hypoxia;R-MMU-1234176 Oxygen-dependent proline hydroxylation of Hypoxia-inducible Factor Alpha;R-MMU-1236975 Antigen processing-Cross presentation;R-MMU-1236978 Cross-presentation of soluble exogenous antigens (endosomes);R-MMU-1257604 PIP3 activat…		HALLMARK INTERFERON GAMMA RESPONSE;HALLMARK MYC TARGETS V1	http://www.gsea-msigdb.org/gsea/msigdb/mouse/geneset/HALLMARK_INTERFERON_GAMMA_RESPONSE;http://www.gsea-msigdb.org/gsea/msigdb/mouse/geneset/HALLMARK_MYC_TARGETS_V1
Q9CQE7	Endoplasmic reticulum-Golgi intermediate compartment protein 3 OS=Mus musculus OX=10090 GN=Ergic3 PE=1 SV=1	Ergic3	0.322206	4.91846e-06	Down	17	6	26	6	6	43.2	7.52082e+07	71475930	7.20692e+07	3.01998e+07	2.89257e+07	2.82459e+07	1.67274	1.56602	1.57213	0.54324	0.510409	0.496449	plasma membrane	K20367			GO:0006810 transport; GO:0006888 endoplasmic reticulum to Golgi vesicle-mediated transport; GO:0016192 vesicle-mediated transport; GO:0046907 intracellular transport; GO:0048193 Golgi vesicle transport; GO:0051179 localization; GO:0051234 establishment of localization; GO:0051641 cellular localization; GO:0051649 establishment of localization in cell;	GO:0005622 intracellular anatomical structure; GO:0005737 cytoplasm; GO:0005793 endoplasmic reticulum-Golgi intermediate compartment; GO:0043226 organelle; GO:0043227 membrane-bounded organelle; GO:0043229 intracellular organelle; GO:0043231 intracellular membrane-bounded organelle;		PF13850	PF13850 Endoplasmic Reticulum-Golgi Intermediate Compartment (ERGIC)	U	KOG2667	COPII vesicle protein						HALLMARK PROTEIN SECRETION	http://www.gsea-msigdb.org/gsea/msigdb/mouse/geneset/HALLMARK_PROTEIN_SECRETION
Q8CES1	Transmembrane protein PMIS2 OS=Mus musculus OX=10090 GN=Pmis2 PE=2 SV=2	Pmis2	0.323519	2.08426e-05	Down	25	2	4	2	2	11	6.63288e+06	6.74795e+06	6.49933e+06	2.52102e+06	2.51849e+06	2.93796e+06	1.62114	1.62467	1.55798	0.49833	0.488347	0.567439	plasma membrane
Q64521	Glycerol-3-phosphate dehydrogenase, mitochondrial OS=Mus musculus OX=10090 GN=Gpd2 PE=1 SV=2	Gpd2	0.324475	0.000247961	Down	16	8	38	8	8	80.9	1.50559e+07	1.5201e+07	1.85911e+07	5.83405e+06	7.39898e+06	6.4185e+06	1.49652	1.4884	1.81241	0.468995	0.583467	0.504154	mitochondria	K00111	glpA; glycerol-3-phosphate dehydrogenase [EC:1.1.5.3]	mmu00564 Glycerophospholipid metabolism	GO:0001654 eye development; GO:0005975 carbohydrate metabolic process; GO:0005996 monosaccharide metabolic process; GO:0006006 glucose metabolic process; GO:0006066 alcohol metabolic process; GO:0006071 glycerol metabolic process; GO:0006072 glycerol-3-phosphate metabolic process; GO:0006091 generation of precursor metabolites and energy; GO:0006094 gluconeogenesis; GO:0006116 NADH oxidation; GO:…	GO:0005622 intracellular anatomical structure; GO:0005737 cytoplasm; GO:0005739 mitochondrion; GO:0005740 mitochondrial envelope; GO:0005743 mitochondrial inner membrane; GO:0009331 glycerol-3-phosphate dehydrogenase complex; GO:0016020 membrane; GO:0019866 organelle inner membrane; GO:0031090 organelle membrane; GO:0031966 mitochondrial membrane; GO:0031967 organelle envelope; GO:0031975 envelop…	GO:0003824 catalytic activity; GO:0004367 glycerol-3-phosphate dehydrogenase [NAD+] activity; GO:0004368 glycerol-3-phosphate dehydrogenase (quinone) activity; GO:0005488 binding; GO:0005509 calcium ion binding; GO:0016491 oxidoreductase activity; GO:0016614 oxidoreductase activity, acting on CH-OH group of donors; GO:0016616 oxidoreductase activity, acting on the CH-OH group of donors, NAD or NA…	PF01266; PF13499	PF01266 FAD dependent oxidoreductase; PF13499 EF-hand domain pair	C	KOG0042	Glycerol-3-phosphate dehydrogenase	WP1269 Fatty acid beta-oxidation	http://www.wikipathways.org/instance/WP1269_r116490		R-MMU-1430728 Metabolism;R-MMU-1483166 Synthesis of PA;R-MMU-1483206 Glycerophospholipid biosynthesis;R-MMU-1483257 Phospholipid metabolism;R-MMU-163560 Triglyceride catabolism;R-MMU-556833 Metabolism of lipids;R-MMU-8979227 Triglyceride metabolism	https://reactome.org/PathwayBrowser/#/R-MMU-1430728;https://reactome.org/PathwayBrowser/#/R-MMU-1483166;https://reactome.org/PathwayBrowser/#/R-MMU-1483206;https://reactome.org/PathwayBrowser/#/R-MMU-1483257;https://reactome.org/PathwayBrowser/#/R-MMU-163560;https://reactome.org/PathwayBrowser/#/R-MMU-556833;https://reactome.org/PathwayBrowser/#/R-MMU-8979227	HALLMARK ADIPOGENESIS;HALLMARK COMPLEMENT;HALLMARK FATTY ACID METABOLISM	http://www.gsea-msigdb.org/gsea/msigdb/mouse/geneset/HALLMARK_ADIPOGENESIS;http://www.gsea-msigdb.org/gsea/msigdb/mouse/geneset/HALLMARK_COMPLEMENT;http://www.gsea-msigdb.org/gsea/msigdb/mouse/geneset/HALLMARK_FATTY_ACID_METABOLISM
Q9R1P3	Proteasome subunit beta type-2 OS=Mus musculus OX=10090 GN=Psmb2 PE=1 SV=1	Psmb2	0.327806	3.3894e-06	Down	48	9	126	9	9	22.9	2.81821e+08	2.85721e+08	2.84188e+08	1.16166e+08	120385621	1.09532e+08	1.60194	1.59989	1.58437	0.534041	0.542898	0.492005	cytoplasm	K02734	PSMB2; 20S proteasome subunit beta 4 [EC:3.4.25.1]	mmu05020 Prion disease; mmu03050 Proteasome; mmu05016 Huntington disease; mmu05014 Amyotrophic lateral sclerosis; mmu05010 Alzheimer disease; mmu05022 Pathways of neurodegeneration - multiple diseases; mmu05017 Spinocerebellar ataxia; mmu05012 Parkinson disease	GO:0000003 reproduction; GO:0006464 cellular protein modification process; GO:0006508 proteolysis; GO:0006511 ubiquitin-dependent protein catabolic process; GO:0006807 nitrogen compound metabolic process; GO:0008152 metabolic process; GO:0009056 catabolic process; GO:0009057 macromolecule catabolic process; GO:0009987 cellular process; GO:0010033 response to organic substance; GO:0010243 response…	GO:0000502 proteasome complex; GO:0005622 intracellular anatomical structure; GO:0005634 nucleus; GO:0005654 nucleoplasm; GO:0005737 cytoplasm; GO:0005829 cytosol; GO:0005839 proteasome core complex; GO:0019774 proteasome core complex, beta-subunit complex; GO:0031974 membrane-enclosed lumen; GO:0031981 nuclear lumen; GO:0032991 protein-containing complex; GO:0043226 organelle; GO:0043227 membran…		PF00227	PF00227 Proteasome subunit	O	KOG0177	20S proteasome, regulatory subunit beta type PSMB2/PRE1	WP519 Proteasome degradation	http://www.wikipathways.org/instance/WP519_r117058		R-MMU-1168372 Downstream signaling events of B Cell Receptor (BCR);R-MMU-1169091 Activation of NF-kappaB in B cells;R-MMU-1234174 Cellular response to hypoxia;R-MMU-1234176 Oxygen-dependent proline hydroxylation of Hypoxia-inducible Factor Alpha;R-MMU-1236975 Antigen processing-Cross presentation;R-MMU-1236978 Cross-presentation of soluble exogenous antigens (endosomes);R-MMU-1257604 PIP3 activat…		HALLMARK INTERFERON GAMMA RESPONSE;HALLMARK MYC TARGETS V1	http://www.gsea-msigdb.org/gsea/msigdb/mouse/geneset/HALLMARK_INTERFERON_GAMMA_RESPONSE;http://www.gsea-msigdb.org/gsea/msigdb/mouse/geneset/HALLMARK_MYC_TARGETS_V1
Q99NH0	Ankyrin repeat domain-containing protein 17 OS=Mus musculus OX=10090 GN=Ankrd17 PE=1 SV=2	Ankrd17	0.328722	0.0165613	Down	1	3	13	3	3	274	1.25684e+06	1.34842e+06	1.50259e+06	798546	295624	574342	1.48146	1.56569	1.7371	0.761258	0.276451	0.534976	plasma membrane	K16726			GO:0001568 blood vessel development; GO:0001654 eye development; GO:0001745 compound eye morphogenesis; GO:0001751 compound eye photoreceptor cell differentiation; GO:0001754 eye photoreceptor cell differentiation; GO:0001817 regulation of cytokine production; GO:0001819 positive regulation of cytokine production; GO:0001944 vasculature development; GO:0001955 blood vessel maturation; GO:0002376 …	GO:0000785 chromatin; GO:0005622 intracellular anatomical structure; GO:0005634 nucleus; GO:0005635 nuclear envelope; GO:0005694 chromosome; GO:0005737 cytoplasm; GO:0012505 endomembrane system; GO:0016020 membrane; GO:0030016 myofibril; GO:0030017 sarcomere; GO:0030018 Z disc; GO:0031090 organelle membrane; GO:0031430 M band; GO:0031672 A band; GO:0031674 I band; GO:0031965 nuclear membrane; GO:…	GO:0003682 chromatin binding; GO:0005488 binding; GO:0005515 protein binding; GO:0019899 enzyme binding; GO:0019900 kinase binding; GO:0019901 protein kinase binding;	PF00013	PF00013 KH domain	T	KOG4369	RTK signaling protein MASK/UNC-44
O55234	Proteasome subunit beta type-5 OS=Mus musculus OX=10090 GN=Psmb5 PE=1 SV=3	Psmb5	0.332223	7.65042e-06	Down	30	8	119	8	8	28.5	199691490	1.97605e+08	2.19915e+08	8.57779e+07	81743359	8.66107e+07	1.56039	1.52105	1.6854	0.54209	0.506753	0.534811	cytoplasm,nucleus	K02737	PSMB5; 20S proteasome subunit beta 5 [EC:3.4.25.1]	mmu05020 Prion disease; mmu03050 Proteasome; mmu05016 Huntington disease; mmu05014 Amyotrophic lateral sclerosis; mmu05010 Alzheimer disease; mmu05022 Pathways of neurodegeneration - multiple diseases; mmu05017 Spinocerebellar ataxia; mmu05012 Parkinson disease	GO:0000226 microtubule cytoskeleton organization; GO:0002376 immune system process; GO:0006464 cellular protein modification process; GO:0006508 proteolysis; GO:0006511 ubiquitin-dependent protein catabolic process; GO:0006807 nitrogen compound metabolic process; GO:0006950 response to stress; GO:0006979 response to oxidative stress; GO:0006996 organelle organization; GO:0007010 cytoskeleton orga…	GO:0000502 proteasome complex; GO:0005622 intracellular anatomical structure; GO:0005634 nucleus; GO:0005654 nucleoplasm; GO:0005737 cytoplasm; GO:0005813 centrosome; GO:0005815 microtubule organizing center; GO:0005829 cytosol; GO:0005839 proteasome core complex; GO:0005856 cytoskeleton; GO:0015630 microtubule cytoskeleton; GO:0019774 proteasome core complex, beta-subunit complex; GO:0031974 mem…	GO:0003824 catalytic activity; GO:0004175 endopeptidase activity; GO:0008233 peptidase activity; GO:0016787 hydrolase activity; GO:0140096 catalytic activity, acting on a protein;	PF00227	PF00227 Proteasome subunit	O	KOG0175	20S proteasome, regulatory subunit beta type PSMB5/PSMB8/PRE2	WP519 Proteasome degradation	http://www.wikipathways.org/instance/WP519_r117058		R-MMU-1168372 Downstream signaling events of B Cell Receptor (BCR);R-MMU-1169091 Activation of NF-kappaB in B cells;R-MMU-1234174 Cellular response to hypoxia;R-MMU-1234176 Oxygen-dependent proline hydroxylation of Hypoxia-inducible Factor Alpha;R-MMU-1236975 Antigen processing-Cross presentation;R-MMU-1236978 Cross-presentation of soluble exogenous antigens (endosomes);R-MMU-1257604 PIP3 activat…		HALLMARK MTORC1 SIGNALING	http://www.gsea-msigdb.org/gsea/msigdb/mouse/geneset/HALLMARK_MTORC1_SIGNALING
Q91Z38	Tetratricopeptide repeat protein 1 OS=Mus musculus OX=10090 GN=Ttc1 PE=1 SV=1	Ttc1	0.341338	0.162043	None	19	3	20	3	3	33.2	7.90865e+06	8.45294e+06	8.20061e+06	197487	2.77525e+06	7.4987e+06	1.53702	1.6183	1.56315	0.0310412	0.427907	1.15164	cytoplasm	K24926			GO:0006457 protein folding; GO:0006605 protein targeting; GO:0006626 protein targeting to mitochondrion; GO:0006810 transport; GO:0006839 mitochondrial transport; GO:0006886 intracellular protein transport; GO:0006996 organelle organization; GO:0007005 mitochondrion organization; GO:0008104 protein localization; GO:0009987 cellular process; GO:0015031 protein transport; GO:0015833 peptide transpo…	GO:0005622 intracellular anatomical structure; GO:0005737 cytoplasm; GO:0005739 mitochondrion; GO:0005829 cytosol; GO:0043226 organelle; GO:0043227 membrane-bounded organelle; GO:0043229 intracellular organelle; GO:0043231 intracellular membrane-bounded organelle;	GO:0005488 binding; GO:0005515 protein binding; GO:0051082 unfolded protein binding;			R	KOG4234	TPR repeat-containing protein
Q91Z92	Beta-1,3-galactosyltransferase 6 OS=Mus musculus OX=10090 GN=B3galt6 PE=2 SV=1	B3galt6	0.341472	0.0611305	None	14	3	20	3	3	37	1.82806e+06	1.91991e+06	2.24529e+06	1.77028e+06	392764	352654	1.46277	1.51335	1.76212	1.14565	0.249338	0.222992	mitochondria	K00734	B3GALT6; galactosylxylosylprotein 3-beta-galactosyltransferase [EC:2.4.1.134]	mmu00532 Glycosaminoglycan biosynthesis - chondroitin sulfate / dermatan sulfate; mmu01100 Metabolic pathways; mmu00534 Glycosaminoglycan biosynthesis - heparan sulfate / heparin	GO:0000003 reproduction; GO:0002009 morphogenesis of an epithelium; GO:0002119 nematode larval development; GO:0002164 larval development; GO:0006022 aminoglycan metabolic process; GO:0006023 aminoglycan biosynthetic process; GO:0006024 glycosaminoglycan biosynthetic process; GO:0006029 proteoglycan metabolic process; GO:0006082 organic acid metabolic process; GO:0006790 sulfur compound metabolic…	GO:0000139 Golgi membrane; GO:0005622 intracellular anatomical structure; GO:0005737 cytoplasm; GO:0005794 Golgi apparatus; GO:0005795 Golgi stack; GO:0005797 Golgi medial cisterna; GO:0012505 endomembrane system; GO:0016020 membrane; GO:0031090 organelle membrane; GO:0031984 organelle subcompartment; GO:0031985 Golgi cisterna; GO:0043226 organelle; GO:0043227 membrane-bounded organelle; GO:00432…	GO:0003824 catalytic activity; GO:0008194 UDP-glycosyltransferase activity; GO:0008378 galactosyltransferase activity; GO:0008499 UDP-galactose:beta-N-acetylglucosamine beta-1,3-galactosyltransferase activity; GO:0016740 transferase activity; GO:0016757 glycosyltransferase activity; GO:0016758 hexosyltransferase activity; GO:0035250 UDP-galactosyltransferase activity; GO:0047220 galactosylxylosyl…			G	KOG2288	Galactosyltransferases				R-MMU-1430728 Metabolism;R-MMU-1630316 Glycosaminoglycan metabolism;R-MMU-1638091 Heparan sulfate/heparin (HS-GAG) metabolism;R-MMU-1793185 Chondroitin sulfate/dermatan sulfate metabolism;R-MMU-1971475 A tetrasaccharide linker sequence is required for GAG synthesis;R-MMU-71387 Metabolism of carbohydrates	https://reactome.org/PathwayBrowser/#/R-MMU-1430728;https://reactome.org/PathwayBrowser/#/R-MMU-1630316;https://reactome.org/PathwayBrowser/#/R-MMU-1638091;https://reactome.org/PathwayBrowser/#/R-MMU-1793185;https://reactome.org/PathwayBrowser/#/R-MMU-1971475;https://reactome.org/PathwayBrowser/#/R-MMU-71387	HALLMARK HYPOXIA;HALLMARK GLYCOLYSIS	http://www.gsea-msigdb.org/gsea/msigdb/mouse/geneset/HALLMARK_HYPOXIA;http://www.gsea-msigdb.org/gsea/msigdb/mouse/geneset/HALLMARK_GLYCOLYSIS
Q9R1P4	Proteasome subunit alpha type-1 OS=Mus musculus OX=10090 GN=Psma1 PE=1 SV=1	Psma1	0.34911	0.000220549	Down	68	12	145	12	12	29.5	2.33889e+08	2.97628e+08	2.96584e+08	1.10242e+08	1.2012e+08	1.27938e+08	1.34227	1.68259	1.66938	0.511684	0.546913	0.580209	cytoplasm,nucleus	K02725	PSMA1; 20S proteasome subunit alpha 6 [EC:3.4.25.1]	mmu05020 Prion disease; mmu03050 Proteasome; mmu05016 Huntington disease; mmu05014 Amyotrophic lateral sclerosis; mmu05010 Alzheimer disease; mmu05022 Pathways of neurodegeneration - multiple diseases; mmu05017 Spinocerebellar ataxia; mmu05012 Parkinson disease	GO:0000003 reproduction; GO:0001703 gastrulation with mouth forming first; GO:0002682 regulation of immune system process; GO:0002683 negative regulation of immune system process; GO:0002861 regulation of inflammatory response to antigenic stimulus; GO:0002862 negative regulation of inflammatory response to antigenic stimulus; GO:0003006 developmental process involved in reproduction; GO:0006464 …	GO:0000502 proteasome complex; GO:0001673 male germ cell nucleus; GO:0005622 intracellular anatomical structure; GO:0005634 nucleus; GO:0005654 nucleoplasm; GO:0005737 cytoplasm; GO:0005813 centrosome; GO:0005815 microtubule organizing center; GO:0005829 cytosol; GO:0005839 proteasome core complex; GO:0005844 polysome; GO:0005856 cytoskeleton; GO:0015630 microtubule cytoskeleton; GO:0019773 prote…	GO:0001530 lipopolysaccharide binding; GO:0003676 nucleic acid binding; GO:0003723 RNA binding; GO:0005488 binding; GO:0005515 protein binding; GO:0008289 lipid binding; GO:0097159 organic cyclic compound binding; GO:0097367 carbohydrate derivative binding; GO:1901363 heterocyclic compound binding;	PF00227	PF00227 Proteasome subunit	O	KOG0863	20S proteasome, regulatory subunit alpha type PSMA1/PRE5				R-MMU-1168372 Downstream signaling events of B Cell Receptor (BCR);R-MMU-1169091 Activation of NF-kappaB in B cells;R-MMU-1234174 Cellular response to hypoxia;R-MMU-1234176 Oxygen-dependent proline hydroxylation of Hypoxia-inducible Factor Alpha;R-MMU-1236975 Antigen processing-Cross presentation;R-MMU-1236978 Cross-presentation of soluble exogenous antigens (endosomes);R-MMU-1257604 PIP3 activat…		HALLMARK MYC TARGETS V1	http://www.gsea-msigdb.org/gsea/msigdb/mouse/geneset/HALLMARK_MYC_TARGETS_V1
P97355	Spermine synthase OS=Mus musculus OX=10090 GN=Sms PE=1 SV=1	Sms	0.360694	0.104283	None	8	2	6	2	2	41.3	1.56094e+06	408937	1.23998e+06	466387	495572	476595	2.28636	0.590049	1.78135	0.552493	0.575884	0.551649	cytoplasm	K00802	SMS; spermine synthase [EC:2.5.1.22]	mmu00480 Glutathione metabolism; mmu00330 Arginine and proline metabolism; mmu00270 Cysteine and methionine metabolism; mmu01100 Metabolic pathways	GO:0006576 cellular biogenic amine metabolic process; GO:0006595 polyamine metabolic process; GO:0006596 polyamine biosynthetic process; GO:0006597 spermine biosynthetic process; GO:0006807 nitrogen compound metabolic process; GO:0008152 metabolic process; GO:0008215 spermine metabolic process; GO:0009058 biosynthetic process; GO:0009308 amine metabolic process; GO:0009309 amine biosynthetic proc…		GO:0003824 catalytic activity; GO:0016740 transferase activity; GO:0016765 transferase activity, transferring alkyl or aryl (other than methyl) groups; GO:0016768 spermine synthase activity;	PF17950; PF17284; PF01564	PF17950 S-adenosylmethionine decarboxylase N -terminal; PF17284 Spermidine synthase tetramerisation domain; PF01564 Spermine/spermidine synthase domain	E	KOG1562	Spermidine synthase	WP662 Amino acid metabolism	http://www.wikipathways.org/instance/WP662_r122074		R-MMU-1430728 Metabolism;R-MMU-351202 Metabolism of polyamines;R-MMU-71291 Metabolism of amino acids and derivatives	https://reactome.org/PathwayBrowser/#/R-MMU-1430728;https://reactome.org/PathwayBrowser/#/R-MMU-351202;https://reactome.org/PathwayBrowser/#/R-MMU-71291
Q9QUM9	Proteasome subunit alpha type-6 OS=Mus musculus OX=10090 GN=Psma6 PE=1 SV=1	Psma6	0.361102	6.8076e-09	Down	50	11	130	11	11	27.4	2.53837e+08	2.61182e+08	2.62241e+08	1.14877e+08	1.16932e+08	1.16126e+08	1.536	1.55687	1.55636	0.562198	0.561358	0.555288	cytoplasm	K02730	PSMA6; 20S proteasome subunit alpha 1 [EC:3.4.25.1]	mmu05020 Prion disease; mmu03050 Proteasome; mmu05016 Huntington disease; mmu05014 Amyotrophic lateral sclerosis; mmu05010 Alzheimer disease; mmu05022 Pathways of neurodegeneration - multiple diseases; mmu05017 Spinocerebellar ataxia; mmu05012 Parkinson disease	GO:0006355 regulation of transcription, DNA-templated; GO:0006464 cellular protein modification process; GO:0006508 proteolysis; GO:0006511 ubiquitin-dependent protein catabolic process; GO:0006807 nitrogen compound metabolic process; GO:0007275 multicellular organism development; GO:0007517 muscle organ development; GO:0007519 skeletal muscle tissue development; GO:0008152 metabolic process; GO:…	GO:0000502 proteasome complex; GO:0000932 P-body; GO:0005622 intracellular anatomical structure; GO:0005634 nucleus; GO:0005654 nucleoplasm; GO:0005737 cytoplasm; GO:0005829 cytosol; GO:0005839 proteasome core complex; GO:0005844 polysome; GO:0016363 nuclear matrix; GO:0019773 proteasome core complex, alpha-subunit complex; GO:0030016 myofibril; GO:0030017 sarcomere; GO:0031974 membrane-enclosed …	GO:0003676 nucleic acid binding; GO:0003723 RNA binding; GO:0003824 catalytic activity; GO:0004175 endopeptidase activity; GO:0005488 binding; GO:0005515 protein binding; GO:0008134 transcription factor binding; GO:0008233 peptidase activity; GO:0016787 hydrolase activity; GO:0035639 purine ribonucleoside triphosphate binding; GO:0043167 ion binding; GO:0043168 anion binding; GO:0051059 NF-kappaB…	PF00227	PF00227 Proteasome subunit	O	KOG0182	20S proteasome, regulatory subunit alpha type PSMA6/SCL1	WP519 Proteasome degradation	http://www.wikipathways.org/instance/WP519_r117058		R-MMU-1168372 Downstream signaling events of B Cell Receptor (BCR);R-MMU-1169091 Activation of NF-kappaB in B cells;R-MMU-1234174 Cellular response to hypoxia;R-MMU-1234176 Oxygen-dependent proline hydroxylation of Hypoxia-inducible Factor Alpha;R-MMU-1236975 Antigen processing-Cross presentation;R-MMU-1236978 Cross-presentation of soluble exogenous antigens (endosomes);R-MMU-1257604 PIP3 activat…		HALLMARK MYC TARGETS V1	http://www.gsea-msigdb.org/gsea/msigdb/mouse/geneset/HALLMARK_MYC_TARGETS_V1
Q60692	Proteasome subunit beta type-6 OS=Mus musculus OX=10090 GN=Psmb6 PE=1 SV=3	Psmb6	0.362015	1.5275e-06	Down	34	5	59	5	5	25.4	1.73315e+08	1.88477e+08	1.87485e+08	8.09202e+07	8.37005e+07	8.18423e+07	1.48295	1.58863	1.57338	0.559978	0.568185	0.553382	cytoplasm,nucleus	K02738	PSMB6; 20S proteasome subunit beta 1 [EC:3.4.25.1]	mmu05020 Prion disease; mmu03050 Proteasome; mmu05016 Huntington disease; mmu05014 Amyotrophic lateral sclerosis; mmu05010 Alzheimer disease; mmu05022 Pathways of neurodegeneration - multiple diseases; mmu05017 Spinocerebellar ataxia; mmu05012 Parkinson disease	GO:0002376 immune system process; GO:0006464 cellular protein modification process; GO:0006508 proteolysis; GO:0006511 ubiquitin-dependent protein catabolic process; GO:0006807 nitrogen compound metabolic process; GO:0008152 metabolic process; GO:0009056 catabolic process; GO:0009057 macromolecule catabolic process; GO:0009605 response to external stimulus; GO:0009607 response to biotic stimulus;…	GO:0000502 proteasome complex; GO:0005622 intracellular anatomical structure; GO:0005634 nucleus; GO:0005654 nucleoplasm; GO:0005737 cytoplasm; GO:0005829 cytosol; GO:0005839 proteasome core complex; GO:0019774 proteasome core complex, beta-subunit complex; GO:0031974 membrane-enclosed lumen; GO:0031981 nuclear lumen; GO:0032991 protein-containing complex; GO:0043226 organelle; GO:0043227 membran…	GO:0003824 catalytic activity; GO:0004175 endopeptidase activity; GO:0005488 binding; GO:0008233 peptidase activity; GO:0016787 hydrolase activity; GO:0044877 protein-containing complex binding; GO:0070628 proteasome binding; GO:0140096 catalytic activity, acting on a protein;	PF00227	PF00227 Proteasome subunit	O	KOG0174	20S proteasome, regulatory subunit beta type PSMB6/PSMB9/PRE3	WP519 Proteasome degradation	http://www.wikipathways.org/instance/WP519_r117058		R-MMU-1168372 Downstream signaling events of B Cell Receptor (BCR);R-MMU-1169091 Activation of NF-kappaB in B cells;R-MMU-1234174 Cellular response to hypoxia;R-MMU-1234176 Oxygen-dependent proline hydroxylation of Hypoxia-inducible Factor Alpha;R-MMU-1236975 Antigen processing-Cross presentation;R-MMU-1236978 Cross-presentation of soluble exogenous antigens (endosomes);R-MMU-1257604 PIP3 activat…
Q8BZ20	Protein mono-ADP-ribosyltransferase PARP12 OS=Mus musculus OX=10090 GN=Parp12 PE=1 SV=3	Parp12	0.366948	0.0836964	None	2	2	2	2	2	79.9	689536	990071	852780	841079	138143	161965	1.278	1.80765	1.55019	1.26076	0.20313	0.23722	cytoplasm	K15259			GO:0001817 regulation of cytokine production; GO:0001819 positive regulation of cytokine production; GO:0002682 regulation of immune system process; GO:0002684 positive regulation of immune system process; GO:0002697 regulation of immune effector process; GO:0002699 positive regulation of immune effector process; GO:0002831 regulation of response to biotic stimulus; GO:0002833 positive regulation…	GO:0000323 lytic vacuole; GO:0005622 intracellular anatomical structure; GO:0005634 nucleus; GO:0005737 cytoplasm; GO:0005764 lysosome; GO:0005768 endosome; GO:0005770 late endosome; GO:0005773 vacuole; GO:0005829 cytosol; GO:0012505 endomembrane system; GO:0031410 cytoplasmic vesicle; GO:0031982 vesicle; GO:0043226 organelle; GO:0043227 membrane-bounded organelle; GO:0043229 intracellular organe…	GO:0005488 binding; GO:0005515 protein binding; GO:0017151 DEAD/H-box RNA helicase binding; GO:0019899 enzyme binding; GO:0042802 identical protein binding;											HALLMARK INTERFERON ALPHA RESPONSE;HALLMARK INTERFERON GAMMA RESPONSE	http://www.gsea-msigdb.org/gsea/msigdb/mouse/geneset/HALLMARK_INTERFERON_ALPHA_RESPONSE;http://www.gsea-msigdb.org/gsea/msigdb/mouse/geneset/HALLMARK_INTERFERON_GAMMA_RESPONSE
Q3TDK6	Protein rogdi homolog OS=Mus musculus OX=10090 GN=Rogdi PE=1 SV=2	Rogdi	0.370268	0.00260692	Down	12	3	8	3	3	32.1	7.40007e+06	1.0213e+07	6.72285e+06	3.19808e+06	4.23823e+06	3.74272e+06	1.41869	1.92875	1.2641	0.495866	0.644624	0.567015	cytoplasm	K24628			GO:0002376 immune system process; GO:0002520 immune system development; GO:0007275 multicellular organism development; GO:0007399 nervous system development; GO:0007417 central nervous system development; GO:0007420 brain development; GO:0008284 positive regulation of cell population proliferation; GO:0009653 anatomical structure morphogenesis; GO:0009887 animal organ morphogenesis; GO:0009987 ce…	GO:0005622 intracellular anatomical structure; GO:0005634 nucleus; GO:0005635 nuclear envelope; GO:0012505 endomembrane system; GO:0031967 organelle envelope; GO:0031975 envelope; GO:0043226 organelle; GO:0043227 membrane-bounded organelle; GO:0043229 intracellular organelle; GO:0043231 intracellular membrane-bounded organelle;				S	KOG3992	Uncharacterized conserved protein
Q5DTX6	Junctional cadherin 5-associated protein OS=Mus musculus OX=10090 GN=Jcad PE=1 SV=2	Jcad	0.372755	0.000870226	Down	4	3	7	3	3	144.7	494408	716907	587413	274568	294796	261127	1.28033	1.82882	1.49195	0.575055	0.605659	0.534371	nucleus				GO:0001932 regulation of protein phosphorylation; GO:0001934 positive regulation of protein phosphorylation; GO:0001936 regulation of endothelial cell proliferation; GO:0001938 positive regulation of endothelial cell proliferation; GO:0008284 positive regulation of cell population proliferation; GO:0009893 positive regulation of metabolic process; GO:0009966 regulation of signal transduction; GO:…	GO:0001726 ruffle; GO:0005622 intracellular anatomical structure; GO:0005737 cytoplasm; GO:0005886 plasma membrane; GO:0005911 cell-cell junction; GO:0005912 adherens junction; GO:0016020 membrane; GO:0030054 cell junction; GO:0031252 cell leading edge; GO:0031253 cell projection membrane; GO:0031256 leading edge membrane; GO:0032587 ruffle membrane; GO:0042995 cell projection; GO:0048471 perinuc…
Q9DAQ9	Spermatogenesis-associated protein 19, mitochondrial OS=Mus musculus OX=10090 GN=Spata19 PE=1 SV=1	Spata19	0.373148	0.000434208	Down	46	4	26	4	4	18	1.11371e+07	1.24367e+07	1.15021e+07	5.54918e+06	6.09992e+06	4.56752e+06	1.47836	1.62625	1.49748	0.595744	0.642396	0.479119	extracellular
P47941	Crk-like protein OS=Mus musculus OX=10090 GN=Crkl PE=1 SV=2	Crkl	0.373628	9.59071e-05	Down	12	2	10	2	2	33.8	1.06097e+06	1.19137e+06	1.31215e+06	564346	559996	525203	1.38546	1.53252	1.68054	0.596014	0.580155	0.541964	nucleus	K04438	CRK; C-crk adapter molecule crk	mmu04810 Regulation of actin cytoskeleton; mmu04012 ErbB signaling pathway; mmu04510 Focal adhesion; mmu05135 Yersinia infection; mmu05163 Human cytomegalovirus infection; mmu05170 Human immunodeficiency virus 1 infection; mmu04910 Insulin signaling pathway; mmu04015 Rap1 signaling pathway; mmu04010 MAPK signaling pathway; mmu05206 MicroRNAs in cancer; mmu04062 Chemokine signaling pathway; mmu046…	GO:0000003 reproduction; GO:0000165 MAPK cascade; GO:0000302 response to reactive oxygen species; GO:0000768 syncytium formation by plasma membrane fusion; GO:0001558 regulation of cell growth; GO:0001568 blood vessel development; GO:0001667 ameboidal-type cell migration; GO:0001910 regulation of leukocyte mediated cytotoxicity; GO:0001911 negative regulation of leukocyte mediated cytotoxicity; G…	GO:0005622 intracellular anatomical structure; GO:0005634 nucleus; GO:0005654 nucleoplasm; GO:0005737 cytoplasm; GO:0005768 endosome; GO:0005829 cytosol; GO:0005856 cytoskeleton; GO:0005886 plasma membrane; GO:0012505 endomembrane system; GO:0015629 actin cytoskeleton; GO:0016020 membrane; GO:0031410 cytoplasmic vesicle; GO:0031974 membrane-enclosed lumen; GO:0031981 nuclear lumen; GO:0031982 ves…	GO:0001784 phosphotyrosine residue binding; GO:0005102 signaling receptor binding; GO:0005159 insulin-like growth factor receptor binding; GO:0005488 binding; GO:0005515 protein binding; GO:0008092 cytoskeletal protein binding; GO:0017124 SH3 domain binding; GO:0019899 enzyme binding; GO:0019900 kinase binding; GO:0019901 protein kinase binding; GO:0019904 protein domain specific binding; GO:0030…	PF00017; PF00018; PF07653	PF00017 SH2 domain; PF00018 SH3 domain; PF07653 Variant SH3 domain	T	KOG4792	Crk family adapters	WP572 EGFR1 signaling pathway;WP373 IL-3 signaling pathway;WP85 Focal adhesion;WP450 IL-2 signaling pathway;WP151 IL-5 signaling pathway;WP2292 Chemokine signaling pathway;WP407 Kit receptor signaling pathway;WP3855 Dysregulated miRNA targeting in insulin/PI3K-AKT signaling;WP493 Mapk signaling pathway	http://www.wikipathways.org/instance/WP572_r117874;http://www.wikipathways.org/instance/WP373_r117904;http://www.wikipathways.org/instance/WP85_r116710;http://www.wikipathways.org/instance/WP450_r117903;http://www.wikipathways.org/instance/WP151_r117905;http://www.wikipathways.org/instance/WP2292_r97515;http://www.wikipathways.org/instance/WP407_r117910;http://www.wikipathways.org/instance/WP3855…		R-MMU-1280215 Cytokine Signaling in Immune system;R-MMU-162582 Signal Transduction;R-MMU-166520 Signaling by NTRKs;R-MMU-168256 Immune System;R-MMU-169893 Prolonged ERK activation events;R-MMU-170968 Frs2-mediated activation;R-MMU-186763 Downstream signal transduction;R-MMU-186797 Signaling by PDGF;R-MMU-187037 Signaling by NTRK1 (TRKA);R-MMU-187687 Signalling to ERKs;R-MMU-449147 Signaling by In…	https://reactome.org/PathwayBrowser/#/R-MMU-1280215;https://reactome.org/PathwayBrowser/#/R-MMU-162582;https://reactome.org/PathwayBrowser/#/R-MMU-166520;https://reactome.org/PathwayBrowser/#/R-MMU-168256;https://reactome.org/PathwayBrowser/#/R-MMU-169893;https://reactome.org/PathwayBrowser/#/R-MMU-170968;https://reactome.org/PathwayBrowser/#/R-MMU-186763;https://reactome.org/PathwayBrowser/#/R-M…
Q7TPM3	E3 ubiquitin-protein ligase TRIM17 OS=Mus musculus OX=10090 GN=Trim17 PE=1 SV=1	Trim17	0.374313	9.55415e-05	Down	3	2	4	2	2	54.8	1.51689e+06	1.34591e+06	1.56008e+06	700561	631448	720358	1.595	1.3941	1.6089	0.595766	0.526762	0.598563	nucleus	K12007			GO:0006464 cellular protein modification process; GO:0006807 nitrogen compound metabolic process; GO:0006914 autophagy; GO:0008152 metabolic process; GO:0009056 catabolic process; GO:0009987 cellular process; GO:0016567 protein ubiquitination; GO:0019538 protein metabolic process; GO:0032446 protein modification by small protein conjugation; GO:0032879 regulation of localization; GO:0032880 regul…		GO:0003824 catalytic activity; GO:0004842 ubiquitin-protein transferase activity; GO:0005488 binding; GO:0005515 protein binding; GO:0016740 transferase activity; GO:0019787 ubiquitin-like protein transferase activity; GO:0030674 protein-macromolecule adaptor activity; GO:0060090 molecular adaptor activity; GO:0140096 catalytic activity, acting on a protein;	PF13445; PF00643	PF13445 RING-type zinc-finger; PF00643 B-box zinc finger	O	KOG2177	Predicted E3 ubiquitin ligase
Q8BPZ8	BRCA1-A complex subunit Abraxas 1 OS=Mus musculus OX=10090 GN=Abraxas1 PE=1 SV=1	Abraxas1	0.376987	0.527942	None	5	2	4	2	2	46	3.33084e+06	394720	473167	658653	587280	732185	3.67155	0.428607	0.511548	0.587186	0.513584	0.637781	nucleus	K20774	FAM175A; BRCA1-A complex subunit Abraxas	mmu03440 Homologous recombination	GO:0000075 cell cycle checkpoint signaling; GO:0000077 DNA damage checkpoint signaling; GO:0006139 nucleobase-containing compound metabolic process; GO:0006259 DNA metabolic process; GO:0006281 DNA repair; GO:0006282 regulation of DNA repair; GO:0006302 double-strand break repair; GO:0006303 double-strand break repair via nonhomologous end joining; GO:0006464 cellular protein modification process…	GO:0005622 intracellular anatomical structure; GO:0005634 nucleus; GO:0005654 nucleoplasm; GO:0016604 nuclear body; GO:0031974 membrane-enclosed lumen; GO:0031981 nuclear lumen; GO:0032991 protein-containing complex; GO:0043226 organelle; GO:0043227 membrane-bounded organelle; GO:0043229 intracellular organelle; GO:0043231 intracellular membrane-bounded organelle; GO:0043233 organelle lumen; GO:0…	GO:0005488 binding; GO:0005515 protein binding; GO:0031593 polyubiquitin modification-dependent protein binding; GO:0140030 modification-dependent protein binding;									R-MMU-1640170 Cell Cycle;R-MMU-392499 Metabolism of proteins;R-MMU-5688426 Deubiquitination;R-MMU-5689901 Metalloprotease DUBs;R-MMU-5693532 DNA Double-Strand Break Repair;R-MMU-5693538 Homology Directed Repair;R-MMU-5693565 Recruitment and ATM-mediated phosphorylation of repair and signaling proteins at DNA double strand breaks;R-MMU-5693567 HDR through Homologous Recombination (HRR) or Single S…	https://reactome.org/PathwayBrowser/#/R-MMU-1640170;https://reactome.org/PathwayBrowser/#/R-MMU-392499;https://reactome.org/PathwayBrowser/#/R-MMU-5688426;https://reactome.org/PathwayBrowser/#/R-MMU-5689901;https://reactome.org/PathwayBrowser/#/R-MMU-5693532;https://reactome.org/PathwayBrowser/#/R-MMU-5693538;https://reactome.org/PathwayBrowser/#/R-MMU-5693565;https://reactome.org/PathwayBrowser/…
Q9QY93	dCTP pyrophosphatase 1 OS=Mus musculus OX=10090 GN=Dctpp1 PE=1 SV=1	Dctpp1	0.381513	0.475634	None	24	4	22	4	4	18.8	5.44701e+06	4.0919e+07	6.15666e+06	8.41901e+06	8.18095e+06	8.17562e+06	0.479791	3.55051	0.53188	0.599759	0.571698	0.569074	extracellular	K16904	DCTPP1; dCTP diphosphatase [EC:3.6.1.12]	mmu01232 Nucleotide metabolism; mmu00240 Pyrimidine metabolism; mmu01100 Metabolic pathways	GO:0006139 nucleobase-containing compound metabolic process; GO:0006220 pyrimidine nucleotide metabolic process; GO:0006244 pyrimidine nucleotide catabolic process; GO:0006253 dCTP catabolic process; GO:0006259 DNA metabolic process; GO:0006725 cellular aromatic compound metabolic process; GO:0006753 nucleoside phosphate metabolic process; GO:0006793 phosphorus metabolic process; GO:0006796 phosp…	GO:0005622 intracellular anatomical structure; GO:0005634 nucleus; GO:0005737 cytoplasm; GO:0005739 mitochondrion; GO:0005829 cytosol; GO:0043226 organelle; GO:0043227 membrane-bounded organelle; GO:0043229 intracellular organelle; GO:0043231 intracellular membrane-bounded organelle;	GO:0000166 nucleotide binding; GO:0000287 magnesium ion binding; GO:0003824 catalytic activity; GO:0005488 binding; GO:0005515 protein binding; GO:0016462 pyrophosphatase activity; GO:0016787 hydrolase activity; GO:0016817 hydrolase activity, acting on acid anhydrides; GO:0016818 hydrolase activity, acting on acid anhydrides, in phosphorus-containing anhydrides; GO:0019103 pyrimidine nucleotide b…	PF12643	PF12643 MazG-like family									HALLMARK E2F TARGETS;HALLMARK MYC TARGETS V2	http://www.gsea-msigdb.org/gsea/msigdb/mouse/geneset/HALLMARK_E2F_TARGETS;http://www.gsea-msigdb.org/gsea/msigdb/mouse/geneset/HALLMARK_MYC_TARGETS_V2
Q7TPM5	Sperm acrosome-associated protein 9 OS=Mus musculus OX=10090 GN=Spaca9 PE=1 SV=1	Spaca9	0.383765	1.0802e-05	Down	44	5	88	5	5	19.5	1.18415e+08	1.35604e+08	1.29054e+08	6.00675e+07	6.13647e+07	6.0764e+07	1.42631	1.60899	1.5246	0.585153	0.586403	0.578374	cytoplasm	K25516				GO:0001669 acrosomal vesicle; GO:0005622 intracellular anatomical structure; GO:0005737 cytoplasm; GO:0005856 cytoskeleton; GO:0005874 microtubule; GO:0005881 cytoplasmic microtubule; GO:0005929 cilium; GO:0012505 endomembrane system; GO:0015630 microtubule cytoskeleton; GO:0030141 secretory granule; GO:0031410 cytoplasmic vesicle; GO:0031514 motile cilium; GO:0031982 vesicle; GO:0036126 sperm fl…	GO:0005488 binding; GO:0005515 protein binding; GO:0048306 calcium-dependent protein binding;
Q9JK91	DNA mismatch repair protein Mlh1 OS=Mus musculus OX=10090 GN=Mlh1 PE=1 SV=2	Mlh1	0.389623	1.40363e-05	Down	5	2	10	2	2	84.6	320086	325313	350831	153941	170389	156859	1.47512	1.47684	1.58574	0.573766	0.622976	0.571248	nucleus	K08734	MLH1; DNA mismatch repair protein MLH1	mmu03430 Mismatch repair; mmu05226 Gastric cancer; mmu01524 Platinum drug resistance; mmu03460 Fanconi anemia pathway; mmu05213 Endometrial cancer; mmu05210 Colorectal cancer; mmu05200 Pathways in cancer	GO:0000003 reproduction; GO:0000018 regulation of DNA recombination; GO:0000019 regulation of mitotic recombination; GO:0000226 microtubule cytoskeleton organization; GO:0000280 nuclear division; GO:0000288 nuclear-transcribed mRNA catabolic process, deadenylation-dependent decay; GO:0000289 nuclear-transcribed mRNA poly(A) tail shortening; GO:0000712 resolution of meiotic recombination intermedi…	GO:0000228 nuclear chromosome; GO:0000793 condensed chromosome; GO:0000794 condensed nuclear chromosome; GO:0000795 synaptonemal complex; GO:0001673 male germ cell nucleus; GO:0005622 intracellular anatomical structure; GO:0005634 nucleus; GO:0005654 nucleoplasm; GO:0005694 chromosome; GO:0005712 chiasma; GO:0005713 recombination nodule; GO:0005715 late recombination nodule; GO:0031974 membrane-e…	GO:0003676 nucleic acid binding; GO:0003677 DNA binding; GO:0003682 chromatin binding; GO:0003690 double-stranded DNA binding; GO:0003697 single-stranded DNA binding; GO:0003824 catalytic activity; GO:0005488 binding; GO:0005515 protein binding; GO:0016462 pyrophosphatase activity; GO:0016787 hydrolase activity; GO:0016817 hydrolase activity, acting on acid anhydrides; GO:0016818 hydrolase activi…	PF13589; PF16413	PF13589 Histidine kinase-, DNA gyrase B-, and HSP90-like ATPase; PF16413 DNA mismatch repair protein Mlh1 C-terminus	L	KOG1979	DNA mismatch repair protein - MLH1 family	WP1257 Mismatch repair;WP273 Ovarian infertility	http://www.wikipathways.org/instance/WP1257_r69073;http://www.wikipathways.org/instance/WP273_r118921		R-MMU-5358508 Mismatch Repair;R-MMU-5358565 Mismatch repair (MMR) directed by MSH2:MSH6 (MutSalpha);R-MMU-73894 DNA Repair	https://reactome.org/PathwayBrowser/#/R-MMU-5358508;https://reactome.org/PathwayBrowser/#/R-MMU-5358565;https://reactome.org/PathwayBrowser/#/R-MMU-73894	HALLMARK E2F TARGETS	http://www.gsea-msigdb.org/gsea/msigdb/mouse/geneset/HALLMARK_E2F_TARGETS
Q99MV5	RNA helicase Mov10l1 OS=Mus musculus OX=10090 GN=Mov10l1 PE=1 SV=1	Mov10l1	0.393061		None	3	2	9	2	2	132.7	289797	1.00706e+06	812825	336805			0.537679	1.84059	1.47911	0.505395			nucleus	K13983			GO:0000003 reproduction; GO:0000184 nuclear-transcribed mRNA catabolic process, nonsense-mediated decay; GO:0000226 microtubule cytoskeleton organization; GO:0000280 nuclear division; GO:0000578 embryonic axis specification; GO:0000956 nuclear-transcribed mRNA catabolic process; GO:0002064 epithelial cell development; GO:0002065 columnar/cuboidal epithelial cell differentiation; GO:0002066 column…	GO:0005622 intracellular anatomical structure; GO:0005737 cytoplasm; GO:0005739 mitochondrion; GO:0005829 cytosol; GO:0030424 axon; GO:0030425 dendrite; GO:0032991 protein-containing complex; GO:0035770 ribonucleoprotein granule; GO:0036464 cytoplasmic ribonucleoprotein granule; GO:0036477 somatodendritic compartment; GO:0042995 cell projection; GO:0043005 neuron projection; GO:0043025 neuronal c…	GO:0000166 nucleotide binding; GO:0000287 magnesium ion binding; GO:0003676 nucleic acid binding; GO:0003678 DNA helicase activity; GO:0003723 RNA binding; GO:0003724 RNA helicase activity; GO:0003824 catalytic activity; GO:0004386 helicase activity; GO:0005488 binding; GO:0005515 protein binding; GO:0005524 ATP binding; GO:0008186 ATP-dependent activity, acting on RNA; GO:0016462 pyrophosphatase…	PF13086; PF13087	PF13086 AAA domain; PF13087 AAA domain	A	KOG1804	RNA helicase
Q9R1Z8	Vinexin OS=Mus musculus OX=10090 GN=Sorbs3 PE=1 SV=1	Sorbs3	0.393167	0.00428775	Down	16	6	19	6	6	82.3	4.99444e+06	3.27461e+06	5.35239e+06	2.096e+06	2.2495e+06	2.2981e+06	1.67804	1.0838	1.76376	0.569548	0.599613	0.610153	nucleus	K23709			GO:0000122 negative regulation of transcription by RNA polymerase II; GO:0001932 regulation of protein phosphorylation; GO:0001934 positive regulation of protein phosphorylation; GO:0003008 system process; GO:0003012 muscle system process; GO:0006355 regulation of transcription, DNA-templated; GO:0006357 regulation of transcription by RNA polymerase II; GO:0006936 muscle contraction; GO:0006996 o…	GO:0005622 intracellular anatomical structure; GO:0005634 nucleus; GO:0005737 cytoplasm; GO:0005829 cytosol; GO:0005856 cytoskeleton; GO:0005912 adherens junction; GO:0005925 focal adhesion; GO:0030054 cell junction; GO:0030055 cell-substrate junction; GO:0043226 organelle; GO:0043227 membrane-bounded organelle; GO:0043228 non-membrane-bounded organelle; GO:0043229 intracellular organelle; GO:004…	GO:0005198 structural molecule activity; GO:0005200 structural constituent of cytoskeleton; GO:0005488 binding; GO:0005515 protein binding; GO:0008092 cytoskeletal protein binding; GO:0008134 transcription factor binding; GO:0017166 vinculin binding;	PF14604; PF00018	PF14604 Variant SH3 domain; PF00018 SH3 domain	T	KOG4225	Sorbin and SH3 domain-containing protein				R-MMU-397014 Muscle contraction;R-MMU-445355 Smooth Muscle Contraction	https://reactome.org/PathwayBrowser/#/R-MMU-397014;https://reactome.org/PathwayBrowser/#/R-MMU-445355	HALLMARK MYOGENESIS;HALLMARK APICAL JUNCTION	http://www.gsea-msigdb.org/gsea/msigdb/mouse/geneset/HALLMARK_MYOGENESIS;http://www.gsea-msigdb.org/gsea/msigdb/mouse/geneset/HALLMARK_APICAL_JUNCTION
Q9CR27	WASH complex subunit 3 OS=Mus musculus OX=10090 GN=Washc3 PE=1 SV=1	Washc3	0.393452		None	19	2	8	2	2	21.1	2.12338e+06	1.21303e+06	1.81744e+06	827160			1.61148	0.906865	1.3528	0.507702			nucleus	K18463	CCDC53; WASH complex subunit CCDC53	mmu04144 Endocytosis	GO:0007275 multicellular organism development; GO:0007568 aging; GO:0008104 protein localization; GO:0008340 determination of adult lifespan; GO:0010259 multicellular organism aging; GO:0030155 regulation of cell adhesion; GO:0032501 multicellular organismal process; GO:0032502 developmental process; GO:0033036 macromolecule localization; GO:0045185 maintenance of protein location; GO:0045785 pos…	GO:0005622 intracellular anatomical structure; GO:0005737 cytoplasm; GO:0032991 protein-containing complex; GO:0071203 WASH complex;	GO:0005488 binding; GO:0005515 protein binding;			S	KOG4496	Predicted coiled-coil protein
Q3UPP8	Centrosomal protein of 63 kDa OS=Mus musculus OX=10090 GN=Cep63 PE=1 SV=2	Cep63	0.398539	0.0049524	Down	10	5	7	5	5	80.4	3.74193e+06	3.66032e+06	3.32535e+06	2.32328e+06	1.5918e+06	1.37462e+06	1.59063	1.53273	1.38639	0.798727	0.536826	0.461756	cytoplasm,nucleus	K16763			GO:0000003 reproduction; GO:0000075 cell cycle checkpoint signaling; GO:0000077 DNA damage checkpoint signaling; GO:0000086 G2/M transition of mitotic cell cycle; GO:0000226 microtubule cytoskeleton organization; GO:0000278 mitotic cell cycle; GO:0000280 nuclear division; GO:0006139 nucleobase-containing compound metabolic process; GO:0006259 DNA metabolic process; GO:0006310 DNA recombination; G…	GO:0000922 spindle pole; GO:0005622 intracellular anatomical structure; GO:0005737 cytoplasm; GO:0005813 centrosome; GO:0005814 centriole; GO:0005815 microtubule organizing center; GO:0005819 spindle; GO:0005829 cytosol; GO:0005856 cytoskeleton; GO:0015630 microtubule cytoskeleton; GO:0043226 organelle; GO:0043228 non-membrane-bounded organelle; GO:0043229 intracellular organelle; GO:0043232 intr…										R-MMU-1640170 Cell Cycle;R-MMU-1852241 Organelle biogenesis and maintenance;R-MMU-2565942 Regulation of PLK1 Activity at G2/M Transition;R-MMU-380259 Loss of Nlp from mitotic centrosomes;R-MMU-380270 Recruitment of mitotic centrosome proteins and complexes;R-MMU-380284 Loss of proteins required for interphase microtubule organization from the centrosome;R-MMU-380287 Centrosome maturation;R-MMU-38…	https://reactome.org/PathwayBrowser/#/R-MMU-1640170;https://reactome.org/PathwayBrowser/#/R-MMU-1852241;https://reactome.org/PathwayBrowser/#/R-MMU-2565942;https://reactome.org/PathwayBrowser/#/R-MMU-380259;https://reactome.org/PathwayBrowser/#/R-MMU-380270;https://reactome.org/PathwayBrowser/#/R-MMU-380284;https://reactome.org/PathwayBrowser/#/R-MMU-380287;https://reactome.org/PathwayBrowser/#/R…
P97384	Annexin A11 OS=Mus musculus OX=10090 GN=Anxa11 PE=1 SV=2	Anxa11	0.401034	0.106752	None	6	3	17	3	3	54	4.60799e+06	1.56833e+06	5.14407e+06	1.96181e+06	1.85784e+06	1.80994e+06	1.851	0.620589	2.02664	0.637342	0.592069	0.574531	cytoplasm	K17095	ANXA7_11; annexin A7/11	mmu05014 Amyotrophic lateral sclerosis	GO:0000910 cytokinesis; GO:0006810 transport; GO:0006811 ion transport; GO:0006812 cation transport; GO:0006816 calcium ion transport; GO:0006873 cellular ion homeostasis; GO:0006874 cellular calcium ion homeostasis; GO:0006875 cellular metal ion homeostasis; GO:0006897 endocytosis; GO:0006909 phagocytosis; GO:0006915 apoptotic process; GO:0006937 regulation of muscle contraction; GO:0007049 cell…	GO:0000323 lytic vacuole; GO:0005622 intracellular anatomical structure; GO:0005634 nucleus; GO:0005635 nuclear envelope; GO:0005654 nucleoplasm; GO:0005737 cytoplasm; GO:0005764 lysosome; GO:0005765 lysosomal membrane; GO:0005766 primary lysosome; GO:0005768 endosome; GO:0005770 late endosome; GO:0005773 vacuole; GO:0005774 vacuolar membrane; GO:0005819 spindle; GO:0005829 cytosol; GO:0005856 cy…	GO:0000166 nucleotide binding; GO:0001882 nucleoside binding; GO:0001883 purine nucleoside binding; GO:0005215 transporter activity; GO:0005216 ion channel activity; GO:0005488 binding; GO:0005496 steroid binding; GO:0005509 calcium ion binding; GO:0005515 protein binding; GO:0005525 GTP binding; GO:0005543 phospholipid binding; GO:0005544 calcium-dependent phospholipid binding; GO:0008289 lipid …	PF00191	PF00191 Annexin	U	KOG0819	Annexin
Q9CQ65	S-methyl-5'-thioadenosine phosphorylase OS=Mus musculus OX=10090 GN=Mtap PE=1 SV=1	Mtap	0.402254	0.154394	None	17	3	10	3	3	31		940240	1.68931e+06		556811	755851	0	1.06646	1.90773		0.508639	0.687738	cytoplasm	K00772	mtaP; 5'-methylthioadenosine phosphorylase [EC:2.4.2.28]	mmu00270 Cysteine and methionine metabolism; mmu01100 Metabolic pathways	GO:0000096 sulfur amino acid metabolic process; GO:0000097 sulfur amino acid biosynthetic process; GO:0006082 organic acid metabolic process; GO:0006139 nucleobase-containing compound metabolic process; GO:0006520 cellular amino acid metabolic process; GO:0006555 methionine metabolic process; GO:0006725 cellular aromatic compound metabolic process; GO:0006790 sulfur compound metabolic process; GO…	GO:0005622 intracellular anatomical structure; GO:0005737 cytoplasm; GO:0005829 cytosol;	GO:0003824 catalytic activity; GO:0004645 1,4-alpha-oligoglucan phosphorylase activity; GO:0004731 purine-nucleoside phosphorylase activity; GO:0016740 transferase activity; GO:0016757 glycosyltransferase activity; GO:0016758 hexosyltransferase activity; GO:0016763 pentosyltransferase activity; GO:0017061 S-methyl-5-thioadenosine phosphorylase activity;	PF01048	PF01048 Phosphorylase superfamily	F	KOG3985	Methylthioadenosine phosphorylase MTAP				R-MMU-1237112 Methionine salvage pathway;R-MMU-1430728 Metabolism;R-MMU-1614635 Sulfur amino acid metabolism;R-MMU-71291 Metabolism of amino acids and derivatives	https://reactome.org/PathwayBrowser/#/R-MMU-1237112;https://reactome.org/PathwayBrowser/#/R-MMU-1430728;https://reactome.org/PathwayBrowser/#/R-MMU-1614635;https://reactome.org/PathwayBrowser/#/R-MMU-71291
P51569	Alpha-galactosidase A OS=Mus musculus OX=10090 GN=Gla PE=1 SV=1	Gla	0.406761	0.00391464	Down	5	2	4	2	2	47.6	533825	651980	774984	282861	296797	409151	1.23225	1.48254	1.75456	0.528075	0.543538	0.746343	extracellular	K01189	GLA; alpha-galactosidase [EC:3.2.1.22]	mmu00561 Glycerolipid metabolism; mmu04142 Lysosome; mmu01100 Metabolic pathways; mmu00603 Glycosphingolipid biosynthesis - globo and isoglobo series; mmu00052 Galactose metabolism; mmu00600 Sphingolipid metabolism	GO:0001505 regulation of neurotransmitter levels; GO:0001775 cell activation; GO:0002252 immune effector process; GO:0002263 cell activation involved in immune response; GO:0002274 myeloid leukocyte activation; GO:0002275 myeloid cell activation involved in immune response; GO:0002283 neutrophil activation involved in immune response; GO:0002366 leukocyte activation involved in immune response; G…	GO:0000323 lytic vacuole; GO:0005576 extracellular region; GO:0005615 extracellular space; GO:0005622 intracellular anatomical structure; GO:0005737 cytoplasm; GO:0005764 lysosome; GO:0005766 primary lysosome; GO:0005773 vacuole; GO:0005775 vacuolar lumen; GO:0005794 Golgi apparatus; GO:0012505 endomembrane system; GO:0030141 secretory granule; GO:0031410 cytoplasmic vesicle; GO:0031974 membrane-…	GO:0003824 catalytic activity; GO:0004553 hydrolase activity, hydrolyzing O-glycosyl compounds; GO:0004557 alpha-galactosidase activity; GO:0005102 signaling receptor binding; GO:0005488 binding; GO:0005515 protein binding; GO:0015925 galactosidase activity; GO:0016787 hydrolase activity; GO:0016798 hydrolase activity, acting on glycosyl bonds; GO:0016936 galactoside binding; GO:0042802 identical…	PF17450	PF17450 Alpha galactosidase A C-terminal beta sandwich domain	G	KOG2366	Alpha-D-galactosidase (melibiase)				R-MMU-1430728 Metabolism;R-MMU-1660662 Glycosphingolipid metabolism;R-MMU-168249 Innate Immune System;R-MMU-168256 Immune System;R-MMU-428157 Sphingolipid metabolism;R-MMU-556833 Metabolism of lipids;R-MMU-6798695 Neutrophil degranulation	https://reactome.org/PathwayBrowser/#/R-MMU-1430728;https://reactome.org/PathwayBrowser/#/R-MMU-1660662;https://reactome.org/PathwayBrowser/#/R-MMU-168249;https://reactome.org/PathwayBrowser/#/R-MMU-168256;https://reactome.org/PathwayBrowser/#/R-MMU-428157;https://reactome.org/PathwayBrowser/#/R-MMU-556833;https://reactome.org/PathwayBrowser/#/R-MMU-6798695
Q8BNI4	Derlin-2 OS=Mus musculus OX=10090 GN=Derl2 PE=1 SV=2	Derl2	0.410778	0.0731332	None	18	3	12	2	3	27.6	2.01427e+06	2.21194e+06	2.32563e+06	1.34345e+06	406395	1.58244e+06	1.38753	1.50097	1.57123	0.748459	0.222097	0.861404	plasma membrane	K13989	DERL2_3; Derlin-2/3	mmu04141 Protein processing in endoplasmic reticulum	GO:0001558 regulation of cell growth; GO:0001967 suckling behavior; GO:0006464 cellular protein modification process; GO:0006508 proteolysis; GO:0006511 ubiquitin-dependent protein catabolic process; GO:0006517 protein deglycosylation; GO:0006807 nitrogen compound metabolic process; GO:0006810 transport; GO:0006886 intracellular protein transport; GO:0006950 response to stress; GO:0006952 defense…	GO:0005622 intracellular anatomical structure; GO:0005737 cytoplasm; GO:0005768 endosome; GO:0005769 early endosome; GO:0005770 late endosome; GO:0005783 endoplasmic reticulum; GO:0005789 endoplasmic reticulum membrane; GO:0012505 endomembrane system; GO:0016020 membrane; GO:0016021 integral component of membrane; GO:0030176 integral component of endoplasmic reticulum membrane; GO:0031224 intrins…				S	KOG0858	Predicted membrane protein				R-MMU-162582 Signal Transduction;R-MMU-382551 Transport of small molecules;R-MMU-382556 ABC-family proteins mediated transport;R-MMU-5358346 Hedgehog ligand biogenesis;R-MMU-5358351 Signaling by Hedgehog	https://reactome.org/PathwayBrowser/#/R-MMU-162582;https://reactome.org/PathwayBrowser/#/R-MMU-382551;https://reactome.org/PathwayBrowser/#/R-MMU-382556;https://reactome.org/PathwayBrowser/#/R-MMU-5358346;https://reactome.org/PathwayBrowser/#/R-MMU-5358351
Q8CEC0	Nuclear pore complex protein Nup88 OS=Mus musculus OX=10090 GN=Nup88 PE=1 SV=1	Nup88	0.414157	0.594978	None	10	7	35	7	7	84.9	5.59596e+06	6.17847e+07	5.8928e+07	2.17614e+07	2.06527e+07	22115280	0.199651	2.17146	2.06203	0.627925	0.58458	0.623512	cytoplasm	K14318	NUP88; nuclear pore complex protein Nup88	mmu03013 Nucleocytoplasmic transport; mmu05014 Amyotrophic lateral sclerosis	GO:0000054 ribosomal subunit export from nucleus; GO:0000055 ribosomal large subunit export from nucleus; GO:0000056 ribosomal small subunit export from nucleus; GO:0000278 mitotic cell cycle; GO:0001763 morphogenesis of a branching structure; GO:0002009 morphogenesis of an epithelium; GO:0002376 immune system process; GO:0006403 RNA localization; GO:0006405 RNA export from nucleus; GO:0006406 mR…	GO:0000785 chromatin; GO:0005622 intracellular anatomical structure; GO:0005634 nucleus; GO:0005635 nuclear envelope; GO:0005643 nuclear pore; GO:0005654 nucleoplasm; GO:0005694 chromosome; GO:0005737 cytoplasm; GO:0005829 cytosol; GO:0012505 endomembrane system; GO:0031967 organelle envelope; GO:0031974 membrane-enclosed lumen; GO:0031975 envelope; GO:0031981 nuclear lumen; GO:0032991 protein-co…	GO:0003682 chromatin binding; GO:0005215 transporter activity; GO:0005488 binding; GO:0005515 protein binding;			YU	KOG4460	Nuclear pore complex, Nup88/rNup84 component				R-MMU-1430728 Metabolism;R-MMU-159227 Transport of the SLBP independent Mature mRNA;R-MMU-159230 Transport of the SLBP Dependant Mature mRNA;R-MMU-159231 Transport of Mature mRNA Derived from an Intronless Transcript;R-MMU-159234 Transport of Mature mRNAs Derived from Intronless Transcripts;R-MMU-159236 Transport of Mature mRNA derived from an Intron-Containing Transcript;R-MMU-1640170 Cell Cycle…	https://reactome.org/PathwayBrowser/#/R-MMU-1430728;https://reactome.org/PathwayBrowser/#/R-MMU-159227;https://reactome.org/PathwayBrowser/#/R-MMU-159230;https://reactome.org/PathwayBrowser/#/R-MMU-159231;https://reactome.org/PathwayBrowser/#/R-MMU-159234;https://reactome.org/PathwayBrowser/#/R-MMU-159236;https://reactome.org/PathwayBrowser/#/R-MMU-1640170;https://reactome.org/PathwayBrowser/#/R-…
Q60715	Prolyl 4-hydroxylase subunit alpha-1 OS=Mus musculus OX=10090 GN=P4ha1 PE=1 SV=2	P4ha1	0.416104	0.423842	None	5	2	2	2	2	60.9	1743205	3.60504e+06	588165		1.10755e+06	949140	1.23741	2.52087	0.409488		0.623734	0.532416	endoplasmic reticulum	K00472	P4HA; prolyl 4-hydroxylase [EC:1.14.11.2]	mmu00330 Arginine and proline metabolism; mmu01100 Metabolic pathways	GO:0006082 organic acid metabolic process; GO:0006464 cellular protein modification process; GO:0006520 cellular amino acid metabolic process; GO:0006575 cellular modified amino acid metabolic process; GO:0006807 nitrogen compound metabolic process; GO:0007275 multicellular organism development; GO:0008152 metabolic process; GO:0009653 anatomical structure morphogenesis; GO:0009790 embryo develop…	GO:0005622 intracellular anatomical structure; GO:0005634 nucleus; GO:0005654 nucleoplasm; GO:0005737 cytoplasm; GO:0005739 mitochondrion; GO:0005783 endoplasmic reticulum; GO:0005788 endoplasmic reticulum lumen; GO:0005829 cytosol; GO:0012505 endomembrane system; GO:0016222 procollagen-proline 4-dioxygenase complex; GO:0031974 membrane-enclosed lumen; GO:0031981 nuclear lumen; GO:0032991 protein…	GO:0003824 catalytic activity; GO:0004656 procollagen-proline 4-dioxygenase activity; GO:0005488 binding; GO:0005515 protein binding; GO:0016491 oxidoreductase activity; GO:0016705 oxidoreductase activity, acting on paired donors, with incorporation or reduction of molecular oxygen; GO:0016706 2-oxoglutarate-dependent dioxygenase activity; GO:0019798 procollagen-proline dioxygenase activity; GO:0…			E	KOG1591	Prolyl 4-hydroxylase alpha subunit	WP1763 Mechanisms associated with pluripotency	http://www.wikipathways.org/instance/WP1763_r120787		R-MMU-1474244 Extracellular matrix organization;R-MMU-1474290 Collagen formation;R-MMU-1650814 Collagen biosynthesis and modifying enzymes	https://reactome.org/PathwayBrowser/#/R-MMU-1474244;https://reactome.org/PathwayBrowser/#/R-MMU-1474290;https://reactome.org/PathwayBrowser/#/R-MMU-1650814	HALLMARK HYPOXIA;HALLMARK MTORC1 SIGNALING;HALLMARK GLYCOLYSIS;HALLMARK IL2 STAT5 SIGNALING	http://www.gsea-msigdb.org/gsea/msigdb/mouse/geneset/HALLMARK_HYPOXIA;http://www.gsea-msigdb.org/gsea/msigdb/mouse/geneset/HALLMARK_MTORC1_SIGNALING;http://www.gsea-msigdb.org/gsea/msigdb/mouse/geneset/HALLMARK_GLYCOLYSIS;http://www.gsea-msigdb.org/gsea/msigdb/mouse/geneset/HALLMARK_IL2_STAT5_SIGNALING
B1AZP2	Disks large-associated protein 4 OS=Mus musculus OX=10090 GN=Dlgap4 PE=1 SV=1	Dlgap4	0.416142	0.0018332	Down	2	2	4	2	2	108	3.42122e+06	3.92609e+06	3.79216e+06	2.33869e+06	1.63719e+06	1.75971e+06	1.38038	1.56045	1.50065	0.763156	0.524068	0.561064	nucleus					GO:0005886 plasma membrane; GO:0016020 membrane; GO:0030425 dendrite; GO:0036477 somatodendritic compartment; GO:0042995 cell projection; GO:0043005 neuron projection; GO:0043025 neuronal cell body; GO:0044297 cell body; GO:0045202 synapse; GO:0071944 cell periphery; GO:0097447 dendritic tree; GO:0120025 plasma membrane bounded cell projection;	GO:0005488 binding; GO:0005515 protein binding; GO:0019904 protein domain specific binding;			T	KOG3971	SAP-90/PSD-95 associated protein-related protein (Vulcan)				R-MMU-112316 Neuronal System;R-MMU-6794361 Neurexins and neuroligins;R-MMU-6794362 Protein-protein interactions at synapses	https://reactome.org/PathwayBrowser/#/R-MMU-112316;https://reactome.org/PathwayBrowser/#/R-MMU-6794361;https://reactome.org/PathwayBrowser/#/R-MMU-6794362
Q9CXX0	Centriolar and ciliogenesis-associated protein HYLS1 OS=Mus musculus OX=10090 GN=Hyls1 PE=2 SV=2	Hyls1	0.418749		None	10	2	2	2	2	35.1	574701	742566	772165	356138			1.06668	1.35769	1.40565	0.534604			nucleus	K16472			GO:0006996 organelle organization; GO:0009987 cellular process; GO:0016043 cellular component organization; GO:0022607 cellular component assembly; GO:0030030 cell projection organization; GO:0030031 cell projection assembly; GO:0044085 cellular component biogenesis; GO:0044782 cilium organization; GO:0060271 cilium assembly; GO:0070925 organelle assembly; GO:0071840 cellular component organizati…	GO:0005622 intracellular anatomical structure; GO:0005634 nucleus; GO:0005737 cytoplasm; GO:0005813 centrosome; GO:0005815 microtubule organizing center; GO:0005829 cytosol; GO:0005856 cytoskeleton; GO:0005886 plasma membrane; GO:0005929 cilium; GO:0015630 microtubule cytoskeleton; GO:0016020 membrane; GO:0042995 cell projection; GO:0043226 organelle; GO:0043227 membrane-bounded organelle; GO:004…
Q9D4J1	EF-hand domain-containing protein D1 OS=Mus musculus OX=10090 GN=Efhd1 PE=1 SV=1	Efhd1	0.424517	3.53547e-05	Down	41	7	79	5	5	27	2.79218e+07	2.98536e+07	2.86524e+07	1.4856e+07	1.63186e+07	1.4307e+07	1.44122	1.51795	1.45052	0.62017	0.66825	0.583567	cytoplasm	K23921			GO:0007275 multicellular organism development; GO:0007399 nervous system development; GO:0007498 mesoderm development; GO:0009888 tissue development; GO:0009987 cellular process; GO:0016043 cellular component organization; GO:0022008 neurogenesis; GO:0030030 cell projection organization; GO:0030154 cell differentiation; GO:0030182 neuron differentiation; GO:0031175 neuron projection development; …	GO:0005622 intracellular anatomical structure; GO:0005737 cytoplasm; GO:0005739 mitochondrion; GO:0005740 mitochondrial envelope; GO:0005743 mitochondrial inner membrane; GO:0005886 plasma membrane; GO:0005912 adherens junction; GO:0005927 muscle tendon junction; GO:0016020 membrane; GO:0019866 organelle inner membrane; GO:0030054 cell junction; GO:0030055 cell-substrate junction; GO:0031090 orga…	GO:0005488 binding; GO:0005509 calcium ion binding; GO:0043167 ion binding; GO:0043169 cation binding; GO:0046872 metal ion binding;	PF13499	PF13499 EF-hand domain pair	R	KOG0041	Predicted Ca2+-binding protein, EF-Hand protein superfamily						HALLMARK KRAS SIGNALING DN	http://www.gsea-msigdb.org/gsea/msigdb/mouse/geneset/HALLMARK_KRAS_SIGNALING_DN
Q8BKT3	Intron Large complex component GCFC2 OS=Mus musculus OX=10090 GN=Gcfc2 PE=1 SV=2	Gcfc2	0.424865	8.9349e-05	Down	7	6	14	6	6	87.4	1.26233e+07	1.45881e+07	1.47084e+07	7.0756e+06	7848700	7.14777e+06	1.34311	1.529	1.5349	0.608869	0.662531	0.600985	nucleus	K09061			GO:0000122 negative regulation of transcription by RNA polymerase II; GO:0000245 spliceosomal complex assembly; GO:0000375 RNA splicing, via transesterification reactions; GO:0000377 RNA splicing, via transesterification reactions with bulged adenosine as nucleophile; GO:0000398 mRNA splicing, via spliceosome; GO:0006139 nucleobase-containing compound metabolic process; GO:0006355 regulation of t…	GO:0005622 intracellular anatomical structure; GO:0005634 nucleus; GO:0005654 nucleoplasm; GO:0005681 spliceosomal complex; GO:0005684 U2-type spliceosomal complex; GO:0005730 nucleolus; GO:0005737 cytoplasm; GO:0005829 cytosol; GO:0031974 membrane-enclosed lumen; GO:0031981 nuclear lumen; GO:0032991 protein-containing complex; GO:0043226 organelle; GO:0043227 membrane-bounded organelle; GO:00432…	GO:0000976 transcription cis-regulatory region binding; GO:0000977 RNA polymerase II transcription regulatory region sequence-specific DNA binding; GO:0000978 RNA polymerase II cis-regulatory region sequence-specific DNA binding; GO:0000981 DNA-binding transcription factor activity, RNA polymerase II-specific; GO:0000987 cis-regulatory region sequence-specific DNA binding; GO:0001067 transcriptio…			K	KOG2136	Transcriptional regulators binding to the GC-rich sequences			Transcription factor
Q9D9Z1	Small kinetochore-associated protein OS=Mus musculus OX=10090 GN=Knstrn PE=2 SV=2	Knstrn	0.430717	0.000232366	Down	35	7	25	7	7	34.7	9.498e+06	8.24688e+06	7.86717e+06	4.70232e+06	4.41933e+06	4.56104e+06	1.64574	1.40764	1.33697	0.658966	0.607512	0.624521	nucleus	K26097			GO:0000070 mitotic sister chromatid segregation; GO:0000226 microtubule cytoskeleton organization; GO:0000278 mitotic cell cycle; GO:0000280 nuclear division; GO:0000819 sister chromatid segregation; GO:0006996 organelle organization; GO:0007010 cytoskeleton organization; GO:0007017 microtubule-based process; GO:0007049 cell cycle; GO:0007051 spindle organization; GO:0007059 chromosome segregatio…	GO:0000775 chromosome, centromeric region; GO:0000776 kinetochore; GO:0005622 intracellular anatomical structure; GO:0005694 chromosome; GO:0005737 cytoplasm; GO:0005819 spindle; GO:0005829 cytosol; GO:0005856 cytoskeleton; GO:0005874 microtubule; GO:0015630 microtubule cytoskeleton; GO:0032991 protein-containing complex; GO:0035371 microtubule plus-end; GO:0043226 organelle; GO:0043228 non-membr…
Q8C5W4	ATPase MORC2B OS=Mus musculus OX=10090 GN=Morc2b PE=1 SV=2	Morc2b	0.43138	0.00376946	Down	6	5	20	4	5	117.1	5.7372e+06	4.76908e+06	4.91068e+06	3.34323e+06	2.68173e+06	2.21164e+06	1.65145	1.3523	1.38638	0.778315	0.612423	0.503078	plasma membrane	K24135				GO:0005622 intracellular anatomical structure; GO:0005634 nucleus; GO:0005737 cytoplasm; GO:0005829 cytosol; GO:0043226 organelle; GO:0043227 membrane-bounded organelle; GO:0043229 intracellular organelle; GO:0043231 intracellular membrane-bounded organelle;		PF13589; PF07496	PF13589 Histidine kinase-, DNA gyrase B-, and HSP90-like ATPase; PF07496 CW-type Zinc Finger	D	KOG1845	MORC family ATPases
Q80VP1	Epsin-1 OS=Mus musculus OX=10090 GN=Epn1 PE=1 SV=3	Epn1	0.434519	0.0317799	Down	13	5	21	5	5	60.2	2.20839e+06	3.93568e+06	4.74516e+06	2.18482e+06	2.0612e+06	1.59975e+06	0.898489	1.57736	1.89349	0.718912	0.665316	0.514333	nucleus	K12471	EPN; epsin	mmu04144 Endocytosis	GO:0000003 reproduction; GO:0001505 regulation of neurotransmitter levels; GO:0001701 in utero embryonic development; GO:0006810 transport; GO:0006836 neurotransmitter transport; GO:0006897 endocytosis; GO:0006898 receptor-mediated endocytosis; GO:0006914 autophagy; GO:0007154 cell communication; GO:0007165 signal transduction; GO:0007166 cell surface receptor signaling pathway; GO:0007219 Notch …	GO:0000323 lytic vacuole; GO:0001891 phagocytic cup; GO:0005622 intracellular anatomical structure; GO:0005634 nucleus; GO:0005737 cytoplasm; GO:0005764 lysosome; GO:0005773 vacuole; GO:0005776 autophagosome; GO:0005829 cytosol; GO:0005886 plasma membrane; GO:0005905 clathrin-coated pit; GO:0009898 cytoplasmic side of plasma membrane; GO:0012505 endomembrane system; GO:0012506 vesicle membrane; G…	GO:0005488 binding; GO:0005515 protein binding; GO:0008134 transcription factor binding; GO:0030276 clathrin binding; GO:0030674 protein-macromolecule adaptor activity; GO:0035615 clathrin adaptor activity; GO:0038024 cargo receptor activity; GO:0044325 transmembrane transporter binding; GO:0060090 molecular adaptor activity;	PF01417	PF01417 ENTH domain	F	KOG2056	Equilibrative nucleoside transporter protein	WP572 EGFR1 signaling pathway	http://www.wikipathways.org/instance/WP572_r117874		R-MMU-162582 Signal Transduction;R-MMU-177929 Signaling by EGFR;R-MMU-182971 EGFR downregulation;R-MMU-199991 Membrane Trafficking;R-MMU-5653656 Vesicle-mediated transport;R-MMU-8856825 Cargo recognition for clathrin-mediated endocytosis;R-MMU-8856828 Clathrin-mediated endocytosis;R-MMU-9006934 Signaling by Receptor Tyrosine Kinases	https://reactome.org/PathwayBrowser/#/R-MMU-162582;https://reactome.org/PathwayBrowser/#/R-MMU-177929;https://reactome.org/PathwayBrowser/#/R-MMU-182971;https://reactome.org/PathwayBrowser/#/R-MMU-199991;https://reactome.org/PathwayBrowser/#/R-MMU-5653656;https://reactome.org/PathwayBrowser/#/R-MMU-8856825;https://reactome.org/PathwayBrowser/#/R-MMU-8856828;https://reactome.org/PathwayBrowser/#/R…
Q7TPM6	Fibronectin type III and SPRY domain-containing protein 1 OS=Mus musculus OX=10090 GN=Fsd1 PE=1 SV=1	Fsd1	0.437932	0.0141301	Down	11	3	13	3	3	55.5	838563	940729	1.05285e+06	329097	628149	583086	1.30578	1.44302	1.60797	0.41446	0.776012	0.717501	cytoplasm	K24489			GO:0000226 microtubule cytoskeleton organization; GO:0006996 organelle organization; GO:0007010 cytoskeleton organization; GO:0007017 microtubule-based process; GO:0007346 regulation of mitotic cell cycle; GO:0009987 cellular process; GO:0010564 regulation of cell cycle process; GO:0016043 cellular component organization; GO:0022607 cellular component assembly; GO:0031122 cytoplasmic microtubule …	GO:0005622 intracellular anatomical structure; GO:0005634 nucleus; GO:0005737 cytoplasm; GO:0005813 centrosome; GO:0005815 microtubule organizing center; GO:0005856 cytoskeleton; GO:0005874 microtubule; GO:0005886 plasma membrane; GO:0015630 microtubule cytoskeleton; GO:0016020 membrane; GO:0032153 cell division site; GO:0032154 cleavage furrow; GO:0043226 organelle; GO:0043227 membrane-bounded o…	GO:0005488 binding; GO:0005515 protein binding; GO:0008017 microtubule binding; GO:0008092 cytoskeletal protein binding; GO:0015631 tubulin binding; GO:0042802 identical protein binding; GO:0042803 protein homodimerization activity; GO:0046983 protein dimerization activity;	PF00041	PF00041 Fibronectin type III domain	O	KOG2177	Predicted E3 ubiquitin ligase
Q3V0F0	RIMS-binding protein 3 OS=Mus musculus OX=10090 GN=Rimbp3 PE=1 SV=2	Rimbp3	0.43964	2.98111e-05	Down	35	37	198	37	37	177.2	8.75384e+07	8.64769e+07	8.59951e+07	4.31761e+07	4.89528e+07	4.9683e+07	1.48329	1.44345	1.42915	0.591691	0.658077	0.665259	nucleus				GO:0000003 reproduction; GO:0003006 developmental process involved in reproduction; GO:0007276 gamete generation; GO:0007281 germ cell development; GO:0007283 spermatogenesis; GO:0007286 spermatid development; GO:0009566 fertilization; GO:0009987 cellular process; GO:0019953 sexual reproduction; GO:0022412 cellular process involved in reproduction in multicellular organism; GO:0022414 reproductiv…	GO:0005622 intracellular anatomical structure; GO:0005634 nucleus; GO:0043226 organelle; GO:0043227 membrane-bounded organelle; GO:0043229 intracellular organelle; GO:0043231 intracellular membrane-bounded organelle;		PF07653	PF07653 Variant SH3 domain	TZ	KOG3632	Peripheral benzodiazepine receptor PRAX-1
Q9QYI8	DnaJ homolog subfamily B member 7 OS=Mus musculus OX=10090 GN=Dnajb7 PE=2 SV=2	Dnajb7	0.440497	0.000486619	Down	7	3	14	2	2	35.6	1.51916e+06	1.56621e+06	1.49018e+06	815756	952678	730221	1.46214	1.48494	1.40669	0.634992	0.727447	0.555385	nucleus	K09513					GO:0005488 binding; GO:0005515 protein binding; GO:0051087 chaperone binding;	PF00226	PF00226 DnaJ domain	O	KOG0714	Molecular chaperone (DnaJ superfamily)
Q6P902	Thioredoxin domain-containing protein 2 OS=Mus musculus OX=10090 GN=Txndc2 PE=1 SV=1	Txndc2	0.441198	9.3739e-06	Down	38	11	76	11	11	57.7	6.51437e+07	6.65076e+07	6.31155e+07	3.47208e+07	3.72331e+07	3.45947e+07	1.47202	1.48042	1.39879	0.634533	0.667484	0.617739	cytoplasm				GO:0000003 reproduction; GO:0000302 response to reactive oxygen species; GO:0006928 movement of cell or subcellular component; GO:0006950 response to stress; GO:0006979 response to oxidative stress; GO:0007276 gamete generation; GO:0007283 spermatogenesis; GO:0008152 metabolic process; GO:0009636 response to toxic substance; GO:0009987 cellular process; GO:0019725 cellular homeostasis; GO:0019953…	GO:0001520 outer dense fiber; GO:0005622 intracellular anatomical structure; GO:0005737 cytoplasm; GO:0005856 cytoskeleton; GO:0005929 cilium; GO:0031514 motile cilium; GO:0036126 sperm flagellum; GO:0042995 cell projection; GO:0043226 organelle; GO:0043228 non-membrane-bounded organelle; GO:0043229 intracellular organelle; GO:0043232 intracellular non-membrane-bounded organelle; GO:0097729 9+2 m…	GO:0003756 protein disulfide isomerase activity; GO:0003824 catalytic activity; GO:0004791 thioredoxin-disulfide reductase activity; GO:0015035 protein-disulfide reductase activity; GO:0015036 disulfide oxidoreductase activity; GO:0016209 antioxidant activity; GO:0016491 oxidoreductase activity; GO:0016651 oxidoreductase activity, acting on NAD(P)H; GO:0016667 oxidoreductase activity, acting on a…	PF00085	PF00085 Thioredoxin	O	KOG0907	Thioredoxin
Q9JJZ2	Tubulin alpha-8 chain OS=Mus musculus OX=10090 GN=Tuba8 PE=1 SV=1	Tuba8	0.442583	8.59264e-06	Down	51	18	928	5	5	50	2.27831e+08	2.26599e+08	2.31768e+08	1.18451e+08	1.24995e+08	1.33211e+08	1.45949	1.42995	1.45619	0.613693	0.635261	0.674346	cytoskeleton	K07374	TUBA; tubulin alpha	mmu05020 Prion disease; mmu05016 Huntington disease; mmu05132 Salmonella infection; mmu05014 Amyotrophic lateral sclerosis; mmu05010 Alzheimer disease; mmu04540 Gap junction; mmu04210 Apoptosis; mmu05022 Pathways of neurodegeneration - multiple diseases; mmu04145 Phagosome; mmu04530 Tight junction; mmu05012 Parkinson disease	GO:0000226 microtubule cytoskeleton organization; GO:0006996 organelle organization; GO:0007010 cytoskeleton organization; GO:0007017 microtubule-based process; GO:0009987 cellular process; GO:0016043 cellular component organization; GO:0071840 cellular component organization or biogenesis;	GO:0005622 intracellular anatomical structure; GO:0005856 cytoskeleton; GO:0005874 microtubule; GO:0015630 microtubule cytoskeleton; GO:0043226 organelle; GO:0043228 non-membrane-bounded organelle; GO:0043229 intracellular organelle; GO:0043232 intracellular non-membrane-bounded organelle; GO:0099080 supramolecular complex; GO:0099081 supramolecular polymer; GO:0099512 supramolecular fiber; GO:00…	GO:0005198 structural molecule activity; GO:0005200 structural constituent of cytoskeleton;	PF00091; PF03953	PF00091 Tubulin/FtsZ family, GTPase domain; PF03953 Tubulin C-terminal domain	Z	KOG1376	Alpha tubulin				R-MMU-109582 Hemostasis;R-MMU-1266738 Developmental Biology;R-MMU-1280218 Adaptive Immune System;R-MMU-157858 Gap junction trafficking and regulation;R-MMU-162582 Signal Transduction;R-MMU-1632852 Macroautophagy;R-MMU-1640170 Cell Cycle;R-MMU-168256 Immune System;R-MMU-1852241 Organelle biogenesis and maintenance;R-MMU-190828 Gap junction trafficking;R-MMU-190840 Microtubule-dependent trafficking…
Q8CDF7	piRNA biogenesis protein EXD1 OS=Mus musculus OX=10090 GN=Exd1 PE=1 SV=1	Exd1	0.446901	0.00113515	Down	12	4	15	4	4	63.9	1.57905e+06	1.74965e+06	1.55132e+06	1.04205e+06	875565	782674	1.41831	1.54811	1.36664	0.756984	0.623928	0.555535	cytoplasm	K18740			GO:0006139 nucleobase-containing compound metabolic process; GO:0006725 cellular aromatic compound metabolic process; GO:0006807 nitrogen compound metabolic process; GO:0008152 metabolic process; GO:0009892 negative regulation of metabolic process; GO:0009987 cellular process; GO:0010468 regulation of gene expression; GO:0010605 negative regulation of macromolecule metabolic process; GO:0010629 n…	GO:0005622 intracellular anatomical structure; GO:0005737 cytoplasm; GO:0032991 protein-containing complex; GO:0035770 ribonucleoprotein granule; GO:0036464 cytoplasmic ribonucleoprotein granule; GO:0043186 P granule; GO:0043226 organelle; GO:0043228 non-membrane-bounded organelle; GO:0043229 intracellular organelle; GO:0043232 intracellular non-membrane-bounded organelle; GO:0045495 pole plasm; …	GO:0003676 nucleic acid binding; GO:0003723 RNA binding; GO:0005488 binding; GO:0005515 protein binding; GO:0042802 identical protein binding; GO:0042803 protein homodimerization activity; GO:0046983 protein dimerization activity; GO:0097159 organic cyclic compound binding; GO:1901363 heterocyclic compound binding;	PF01612	PF01612 3'-5' exonuclease	L	KOG2405	Predicted 3'-5' exonuclease
Q69ZB0	Leucine-rich repeat and coiled-coil domain-containing protein 1 OS=Mus musculus OX=10090 GN=Lrrcc1 PE=2 SV=2	Lrrcc1	0.448174	0.00257806	Down	6	6	19	6	6	119.1	6.27937e+06	6.52207e+06	6.68454e+06	4461361	3.22983e+06	3.11471e+06	1.41141	1.44409	1.47361	0.811011	0.575953	0.553234	cytoplasm	K16475				GO:0005622 intracellular anatomical structure; GO:0005737 cytoplasm; GO:0005813 centrosome; GO:0005814 centriole; GO:0005815 microtubule organizing center; GO:0005856 cytoskeleton; GO:0015630 microtubule cytoskeleton; GO:0043226 organelle; GO:0043228 non-membrane-bounded organelle; GO:0043229 intracellular organelle; GO:0043232 intracellular non-membrane-bounded organelle;				T	KOG0531	Protein phosphatase 1, regulatory subunit, and related proteins
Q8BVI5	Syntaxin-16 OS=Mus musculus OX=10090 GN=Stx16 PE=1 SV=3	Stx16	0.450305	0.344521	None	17	3	7	3	3	37.1	4.65562e+06	1.13125e+06	1.01578e+06	1.48595e+06	1.23082e+06	1.09918e+06	2.9852	0.714539	0.638807	0.77059	0.626123	0.556954	mitochondria	K08489	STX16; syntaxin 16	mmu04130 SNARE interactions in vesicular transport	GO:0001505 regulation of neurotransmitter levels; GO:0006810 transport; GO:0006836 neurotransmitter transport; GO:0006886 intracellular protein transport; GO:0006887 exocytosis; GO:0006904 vesicle docking involved in exocytosis; GO:0006906 vesicle fusion; GO:0006996 organelle organization; GO:0007030 Golgi organization; GO:0007154 cell communication; GO:0007267 cell-cell signaling; GO:0007268 che…	GO:0000139 Golgi membrane; GO:0000323 lytic vacuole; GO:0005622 intracellular anatomical structure; GO:0005737 cytoplasm; GO:0005764 lysosome; GO:0005773 vacuole; GO:0005794 Golgi apparatus; GO:0005795 Golgi stack; GO:0005802 trans-Golgi network; GO:0005829 cytosol; GO:0005886 plasma membrane; GO:0012505 endomembrane system; GO:0016020 membrane; GO:0016021 integral component of membrane; GO:00310…	GO:0000149 SNARE binding; GO:0005484 SNAP receptor activity; GO:0005488 binding; GO:0005515 protein binding; GO:0019905 syntaxin binding;	PF00804	PF00804 Syntaxin	U	KOG0809	SNARE protein TLG2/Syntaxin 16				R-MMU-199991 Membrane Trafficking;R-MMU-5653656 Vesicle-mediated transport;R-MMU-6811438 Intra-Golgi traffic;R-MMU-6811440 Retrograde transport at the Trans-Golgi-Network;R-MMU-6811442 Intra-Golgi and retrograde Golgi-to-ER traffic	https://reactome.org/PathwayBrowser/#/R-MMU-199991;https://reactome.org/PathwayBrowser/#/R-MMU-5653656;https://reactome.org/PathwayBrowser/#/R-MMU-6811438;https://reactome.org/PathwayBrowser/#/R-MMU-6811440;https://reactome.org/PathwayBrowser/#/R-MMU-6811442	HALLMARK PROTEIN SECRETION	http://www.gsea-msigdb.org/gsea/msigdb/mouse/geneset/HALLMARK_PROTEIN_SECRETION
Q8R310	Transmembrane and coiled-coil domain protein 3 OS=Mus musculus OX=10090 GN=Tmcc3 PE=1 SV=2	Tmcc3	0.450828	0.0685808	None	7	2	2	2	2	53.7	1.10393e+06	1.27979e+06	1.24786e+06	769200	961416	294796	1.32868	1.51736	1.47306	0.748753	0.918032	0.280384	plasma membrane									S	KOG3850	Predicted membrane protein
O70435	Proteasome subunit alpha type-3 OS=Mus musculus OX=10090 GN=Psma3 PE=1 SV=3	Psma3	0.452899	1.95758e-06	Down	26	7	133	7	7	28.4	1.98047e+08	1.9276e+08	1.91707e+08	1.09493e+08	1.09442e+08	1.08156e+08	1.48244	1.42134	1.40742	0.662858	0.649925	0.639759	cytoplasm	K02727	PSMA3; 20S proteasome subunit alpha 7 [EC:3.4.25.1]	mmu05020 Prion disease; mmu03050 Proteasome; mmu05016 Huntington disease; mmu05014 Amyotrophic lateral sclerosis; mmu05010 Alzheimer disease; mmu05022 Pathways of neurodegeneration - multiple diseases; mmu05017 Spinocerebellar ataxia; mmu05012 Parkinson disease	GO:0000003 reproduction; GO:0002064 epithelial cell development; GO:0002065 columnar/cuboidal epithelial cell differentiation; GO:0002066 columnar/cuboidal epithelial cell development; GO:0003006 developmental process involved in reproduction; GO:0006464 cellular protein modification process; GO:0006508 proteolysis; GO:0006511 ubiquitin-dependent protein catabolic process; GO:0006807 nitrogen com…	GO:0000502 proteasome complex; GO:0005622 intracellular anatomical structure; GO:0005634 nucleus; GO:0005654 nucleoplasm; GO:0005737 cytoplasm; GO:0005829 cytosol; GO:0005839 proteasome core complex; GO:0019773 proteasome core complex, alpha-subunit complex; GO:0031974 membrane-enclosed lumen; GO:0031981 nuclear lumen; GO:0032991 protein-containing complex; GO:0043226 organelle; GO:0043227 membra…	GO:0005488 binding; GO:0005515 protein binding; GO:0019899 enzyme binding; GO:0031625 ubiquitin protein ligase binding; GO:0042802 identical protein binding; GO:0044389 ubiquitin-like protein ligase binding;	PF00227	PF00227 Proteasome subunit	O	KOG0184	20S proteasome, regulatory subunit alpha type PSMA3/PRE10	WP519 Proteasome degradation	http://www.wikipathways.org/instance/WP519_r117058		R-MMU-1168372 Downstream signaling events of B Cell Receptor (BCR);R-MMU-1169091 Activation of NF-kappaB in B cells;R-MMU-1234174 Cellular response to hypoxia;R-MMU-1234176 Oxygen-dependent proline hydroxylation of Hypoxia-inducible Factor Alpha;R-MMU-1236975 Antigen processing-Cross presentation;R-MMU-1236978 Cross-presentation of soluble exogenous antigens (endosomes);R-MMU-1257604 PIP3 activat…		HALLMARK INTERFERON ALPHA RESPONSE;HALLMARK INTERFERON GAMMA RESPONSE;HALLMARK MTORC1 SIGNALING	http://www.gsea-msigdb.org/gsea/msigdb/mouse/geneset/HALLMARK_INTERFERON_ALPHA_RESPONSE;http://www.gsea-msigdb.org/gsea/msigdb/mouse/geneset/HALLMARK_INTERFERON_GAMMA_RESPONSE;http://www.gsea-msigdb.org/gsea/msigdb/mouse/geneset/HALLMARK_MTORC1_SIGNALING
Q3UDP0	WD repeat-containing protein 41 OS=Mus musculus OX=10090 GN=Wdr41 PE=1 SV=1	Wdr41	0.453176	0.309924	None	17	5	14	5	5	51.5	754007	2.99401e+06	692709	753690	833106	905620	0.74047	2.89641	0.667204	0.598615	0.649087	0.702803	cytoplasm	K23610	WDR41; WD repeat-containing protein 41	mmu04140 Autophagy - animal; mmu05022 Pathways of neurodegeneration - multiple diseases; mmu05014 Amyotrophic lateral sclerosis	GO:0009894 regulation of catabolic process; GO:0010506 regulation of autophagy; GO:0019222 regulation of metabolic process; GO:0031323 regulation of cellular metabolic process; GO:0031329 regulation of cellular catabolic process; GO:0050789 regulation of biological process; GO:0050794 regulation of cellular process; GO:0065007 biological regulation;	GO:0005622 intracellular anatomical structure; GO:0005737 cytoplasm; GO:0032045 guanyl-nucleotide exchange factor complex; GO:0032991 protein-containing complex;
Q80X86	Armadillo repeat-containing protein 12 OS=Mus musculus OX=10090 GN=Armc12 PE=1 SV=1	Armc12	0.455645	4.73925e-05	Down	27	8	47	8	8	38.5	4.69143e+07	4.71945e+07	5.23765e+07	2.76971e+07	2.86617e+07	2.6355e+07	1.39365	1.38107	1.52603	0.665438	0.675494	0.618683	extracellular	K24168
Q62188	Dihydropyrimidinase-related protein 3 OS=Mus musculus OX=10090 GN=Dpysl3 PE=1 SV=1	Dpysl3	0.455877	2.32024e-06	Down	47	17	225	15	17	61.9	1.35593e+08	1.34256e+08	1.35062e+08	7.78768e+07	7.57679e+07	7.51659e+07	1.45681	1.42092	1.42323	0.676698	0.645832	0.638175	cytoplasm				GO:0000902 cell morphogenesis; GO:0000904 cell morphogenesis involved in differentiation; GO:0001505 regulation of neurotransmitter levels; GO:0003008 system process; GO:0006082 organic acid metabolic process; GO:0006139 nucleobase-containing compound metabolic process; GO:0006206 pyrimidine nucleobase metabolic process; GO:0006207 'de novo' pyrimidine nucleobase biosynthetic process; GO:0006208 …	GO:0005576 extracellular region; GO:0005615 extracellular space; GO:0005622 intracellular anatomical structure; GO:0005737 cytoplasm; GO:0005813 centrosome; GO:0005815 microtubule organizing center; GO:0005829 cytosol; GO:0005856 cytoskeleton; GO:0005884 actin filament; GO:0005886 plasma membrane; GO:0015629 actin cytoskeleton; GO:0015630 microtubule cytoskeleton; GO:0016020 membrane; GO:0030027 …	GO:0002054 nucleobase binding; GO:0002058 uracil binding; GO:0002059 thymine binding; GO:0002061 pyrimidine nucleobase binding; GO:0003824 catalytic activity; GO:0004157 dihydropyrimidinase activity; GO:0005488 binding; GO:0005515 protein binding; GO:0005539 glycosaminoglycan binding; GO:0008092 cytoskeletal protein binding; GO:0008270 zinc ion binding; GO:0016597 amino acid binding; GO:0016787 h…	PF01979	PF01979 Amidohydrolase family	F	KOG2584	Dihydroorotase and related enzymes				R-MMU-1266738 Developmental Biology;R-MMU-373755 Semaphorin interactions;R-MMU-399956 CRMPs in Sema3A signaling;R-MMU-422475 Axon guidance;R-MMU-9675108 Nervous system development	https://reactome.org/PathwayBrowser/#/R-MMU-1266738;https://reactome.org/PathwayBrowser/#/R-MMU-373755;https://reactome.org/PathwayBrowser/#/R-MMU-399956;https://reactome.org/PathwayBrowser/#/R-MMU-422475;https://reactome.org/PathwayBrowser/#/R-MMU-9675108	HALLMARK EPITHELIAL MESENCHYMAL TRANSITION	http://www.gsea-msigdb.org/gsea/msigdb/mouse/geneset/HALLMARK_EPITHELIAL_MESENCHYMAL_TRANSITION
Q5F2E7	FMR1-interacting protein NUFIP2 OS=Mus musculus OX=10090 GN=Nufip2 PE=1 SV=1	Nufip2	0.461394	0.0248698	Down	10	4	13	4	4	75.6	3.22114e+06	3.81567e+06	3.08217e+06	2.79809e+06	1.34716e+06	1.62417e+06	1.38036	1.61074	1.29543	0.969767	0.458007	0.550007	nucleus					GO:0005622 intracellular anatomical structure; GO:0005634 nucleus; GO:0005654 nucleoplasm; GO:0005737 cytoplasm; GO:0005829 cytosol; GO:0005840 ribosome; GO:0005844 polysome; GO:0010494 cytoplasmic stress granule; GO:0016604 nuclear body; GO:0031974 membrane-enclosed lumen; GO:0031981 nuclear lumen; GO:0032991 protein-containing complex; GO:0035770 ribonucleoprotein granule; GO:0036464 cytoplasmi…	GO:0003676 nucleic acid binding; GO:0003723 RNA binding; GO:0005488 binding; GO:0097159 organic cyclic compound binding; GO:1901363 heterocyclic compound binding;
Q31125	Zinc transporter SLC39A7 OS=Mus musculus OX=10090 GN=Slc39a7 PE=1 SV=2	Slc39a7	0.46383	0.0469562	Down	6	2	16	2	2	50.6	2.10528e+06	2.0186e+06	2.01172e+06	852603	725248	1.96024e+06	1.48177	1.39957	1.38872	0.485334	0.404975	1.09027	plasma membrane	K14713	SLC39A7; solute carrier family 39 (zinc transporter), member 7	mmu05012 Parkinson disease; mmu05010 Alzheimer disease	GO:0000003 reproduction; GO:0000041 transition metal ion transport; GO:0001667 ameboidal-type cell migration; GO:0002064 epithelial cell development; GO:0002065 columnar/cuboidal epithelial cell differentiation; GO:0002066 columnar/cuboidal epithelial cell development; GO:0003006 developmental process involved in reproduction; GO:0006810 transport; GO:0006811 ion transport; GO:0006812 cation tran…	GO:0005622 intracellular anatomical structure; GO:0005634 nucleus; GO:0005654 nucleoplasm; GO:0005737 cytoplasm; GO:0005783 endoplasmic reticulum; GO:0005789 endoplasmic reticulum membrane; GO:0005794 Golgi apparatus; GO:0005801 cis-Golgi network; GO:0008021 synaptic vesicle; GO:0012505 endomembrane system; GO:0016020 membrane; GO:0030133 transport vesicle; GO:0030424 axon; GO:0031090 organelle m…	GO:0005215 transporter activity; GO:0005385 zinc ion transmembrane transporter activity; GO:0008324 cation transmembrane transporter activity; GO:0015075 ion transmembrane transporter activity; GO:0015318 inorganic molecular entity transmembrane transporter activity; GO:0022857 transmembrane transporter activity; GO:0022890 inorganic cation transmembrane transporter activity; GO:0030234 enzyme re…			P	KOG2693	Putative zinc transporter				R-MMU-382551 Transport of small molecules;R-MMU-425366 Transport of bile salts and organic acids, metal ions and amine compounds;R-MMU-425407 SLC-mediated transmembrane transport;R-MMU-425410 Metal ion SLC transporters;R-MMU-435354 Zinc transporters;R-MMU-442380 Zinc influx into cells by the SLC39 gene family	https://reactome.org/PathwayBrowser/#/R-MMU-382551;https://reactome.org/PathwayBrowser/#/R-MMU-425366;https://reactome.org/PathwayBrowser/#/R-MMU-425407;https://reactome.org/PathwayBrowser/#/R-MMU-425410;https://reactome.org/PathwayBrowser/#/R-MMU-435354;https://reactome.org/PathwayBrowser/#/R-MMU-442380
Q8BP00	IQ calmodulin-binding motif-containing protein 1 OS=Mus musculus OX=10090 GN=Iqcb1 PE=1 SV=2	Iqcb1	0.464503	0.00011394	Down	12	6	38	6	6	68.7	3.21136e+06	3.50391e+06	3.59959e+06	1.84151e+06	1.93345e+06	2.16596e+06	1.34507	1.44571	1.47871	0.623808	0.642478	0.716903	cytoplasm	K16774			GO:0001894 tissue homeostasis; GO:0001895 retina homeostasis; GO:0006996 organelle organization; GO:0007275 multicellular organism development; GO:0009987 cellular process; GO:0016043 cellular component organization; GO:0022406 membrane docking; GO:0022607 cellular component assembly; GO:0030030 cell projection organization; GO:0030031 cell projection assembly; GO:0032501 multicellular organismal…	GO:0001750 photoreceptor outer segment; GO:0005576 extracellular region; GO:0005622 intracellular anatomical structure; GO:0005634 nucleus; GO:0005654 nucleoplasm; GO:0005737 cytoplasm; GO:0005813 centrosome; GO:0005815 microtubule organizing center; GO:0005819 spindle; GO:0005829 cytosol; GO:0005856 cytoskeleton; GO:0005929 cilium; GO:0015630 microtubule cytoskeleton; GO:0031974 membrane-enclose…	GO:0005488 binding; GO:0005515 protein binding; GO:0005516 calmodulin binding; GO:0019899 enzyme binding;			Z	KOG0160	Myosin class V heavy chain				R-MMU-1852241 Organelle biogenesis and maintenance;R-MMU-5617833 Cilium Assembly;R-MMU-5620912 Anchoring of the basal body to the plasma membrane	https://reactome.org/PathwayBrowser/#/R-MMU-1852241;https://reactome.org/PathwayBrowser/#/R-MMU-5617833;https://reactome.org/PathwayBrowser/#/R-MMU-5620912
O54940	BCL2/adenovirus E1B 19 kDa protein-interacting protein 2 OS=Mus musculus OX=10090 GN=Bnip2 PE=1 SV=2	Bnip2	0.465113	0.00177682	Down	5	2	14	2	2	37.7	1.38422e+06	1.75869e+06	1.67541e+06	1.02553e+06	946020	802229	1.24138	1.55369	1.47366	0.743825	0.673087	0.568531	cytoplasm	K18448			GO:0000226 microtubule cytoskeleton organization; GO:0001701 in utero embryonic development; GO:0001824 blastocyst development; GO:0001932 regulation of protein phosphorylation; GO:0001934 positive regulation of protein phosphorylation; GO:0006915 apoptotic process; GO:0006996 organelle organization; GO:0007010 cytoskeleton organization; GO:0007017 microtubule-based process; GO:0007049 cell cycle…	GO:0000922 spindle pole; GO:0005622 intracellular anatomical structure; GO:0005634 nucleus; GO:0005635 nuclear envelope; GO:0005737 cytoplasm; GO:0005813 centrosome; GO:0005814 centriole; GO:0005815 microtubule organizing center; GO:0005819 spindle; GO:0005829 cytosol; GO:0005856 cytoskeleton; GO:0012505 endomembrane system; GO:0015630 microtubule cytoskeleton; GO:0031616 spindle pole centrosome;…	GO:0005096 GTPase activator activity; GO:0005488 binding; GO:0005509 calcium ion binding; GO:0005515 protein binding; GO:0008047 enzyme activator activity; GO:0030234 enzyme regulator activity; GO:0030695 GTPase regulator activity; GO:0042802 identical protein binding; GO:0043167 ion binding; GO:0043169 cation binding; GO:0046872 metal ion binding; GO:0060589 nucleoside-triphosphatase regulator a…	PF13716	PF13716 Divergent CRAL/TRIO domain							R-MMU-1266738 Developmental Biology;R-MMU-525793 Myogenesis	https://reactome.org/PathwayBrowser/#/R-MMU-1266738;https://reactome.org/PathwayBrowser/#/R-MMU-525793
Q6ZQJ5	DNA replication ATP-dependent helicase/nuclease DNA2 OS=Mus musculus OX=10090 GN=Dna2 PE=1 SV=2	Dna2	0.465917	0.0302745	Down	3	3	8	3	3	119.4	779213	971928	470180	441343	412084	430398	1.51361	1.85979	0.89577	0.693355	0.635057	0.660666	endoplasmic reticulum	K10742	DNA2; DNA replication ATP-dependent helicase/nuclease Dna2 [EC:5.6.2.3 3.1.-.-]	mmu03030 DNA replication	GO:0000002 mitochondrial genome maintenance; GO:0000075 cell cycle checkpoint signaling; GO:0000076 DNA replication checkpoint signaling; GO:0000278 mitotic cell cycle; GO:0000723 telomere maintenance; GO:0000729 DNA double-strand break processing; GO:0001325 formation of extrachromosomal circular DNA; GO:0006139 nucleobase-containing compound metabolic process; GO:0006259 DNA metabolic process; …	GO:0000228 nuclear chromosome; GO:0000781 chromosome, telomeric region; GO:0005622 intracellular anatomical structure; GO:0005634 nucleus; GO:0005654 nucleoplasm; GO:0005694 chromosome; GO:0005737 cytoplasm; GO:0005739 mitochondrion; GO:0005759 mitochondrial matrix; GO:0009295 nucleoid; GO:0031974 membrane-enclosed lumen; GO:0031981 nuclear lumen; GO:0042645 mitochondrial nucleoid; GO:0043226 org…	GO:0000014 single-stranded DNA endodeoxyribonuclease activity; GO:0003676 nucleic acid binding; GO:0003677 DNA binding; GO:0003678 DNA helicase activity; GO:0003824 catalytic activity; GO:0004386 helicase activity; GO:0004518 nuclease activity; GO:0004519 endonuclease activity; GO:0004520 endodeoxyribonuclease activity; GO:0004536 deoxyribonuclease activity; GO:0005488 binding; GO:0008094 ATP-dep…	PF13086; PF13087	PF13086 AAA domain; PF13087 AAA domain	L	KOG1805	DNA replication helicase				R-MMU-157579 Telomere Maintenance;R-MMU-1640170 Cell Cycle;R-MMU-174414 Processive synthesis on the C-strand of the telomere;R-MMU-174417 Telomere C-strand (Lagging Strand) Synthesis;R-MMU-174437 Removal of the Flap Intermediate from the C-strand;R-MMU-180786 Extension of Telomeres;R-MMU-212436 Generic Transcription Pathway;R-MMU-3700989 Transcriptional Regulation by TP53;R-MMU-5633007 Regulation…	https://reactome.org/PathwayBrowser/#/R-MMU-157579;https://reactome.org/PathwayBrowser/#/R-MMU-1640170;https://reactome.org/PathwayBrowser/#/R-MMU-174414;https://reactome.org/PathwayBrowser/#/R-MMU-174417;https://reactome.org/PathwayBrowser/#/R-MMU-174437;https://reactome.org/PathwayBrowser/#/R-MMU-180786;https://reactome.org/PathwayBrowser/#/R-MMU-212436;https://reactome.org/PathwayBrowser/#/R-M…
P32766	Cystatin-8 OS=Mus musculus OX=10090 GN=Cst8 PE=1 SV=2	Cst8	0.467068	9.00015e-05	Down	42	5	65	5	5	16.3	3.15504e+07	3.43253e+07	3.70075e+07	1.9482e+07	2.08617e+07	1.92033e+07	1.32251	1.41737	1.52146	0.660469	0.69377	0.636102	extracellular	K13904			GO:0009892 negative regulation of metabolic process; GO:0010466 negative regulation of peptidase activity; GO:0010605 negative regulation of macromolecule metabolic process; GO:0010951 negative regulation of endopeptidase activity; GO:0019222 regulation of metabolic process; GO:0030162 regulation of proteolysis; GO:0031323 regulation of cellular metabolic process; GO:0031324 negative regulation o…	GO:0005576 extracellular region; GO:0005615 extracellular space; GO:0005622 intracellular anatomical structure; GO:0005737 cytoplasm; GO:0009986 cell surface;	GO:0002020 protease binding; GO:0004857 enzyme inhibitor activity; GO:0004866 endopeptidase inhibitor activity; GO:0004869 cysteine-type endopeptidase inhibitor activity; GO:0005488 binding; GO:0005515 protein binding; GO:0019899 enzyme binding; GO:0030234 enzyme regulator activity; GO:0030414 peptidase inhibitor activity; GO:0061134 peptidase regulator activity; GO:0061135 endopeptidase regulato…	PF00031	PF00031 Cystatin domain									HALLMARK SPERMATOGENESIS	http://www.gsea-msigdb.org/gsea/msigdb/mouse/geneset/HALLMARK_SPERMATOGENESIS
Q8BH01	Transmembrane and coiled-coil domain-containing protein 3 OS=Mus musculus OX=10090 GN=Tmco3 PE=2 SV=1	Tmco3	0.467147	0.0159619	Down	5	3	16	3	3	75.9	1.87569e+06	2.05968e+06	2.51066e+06	1.47151e+06	1.397e+06	855349	1.25576	1.35837	1.64858	0.796769	0.742018	0.452527	plasma membrane				GO:0006810 transport; GO:0006811 ion transport; GO:0006812 cation transport; GO:0034220 ion transmembrane transport; GO:0051179 localization; GO:0051234 establishment of localization; GO:0055085 transmembrane transport; GO:0098655 cation transmembrane transport;	GO:0016020 membrane;	GO:0005215 transporter activity; GO:0008324 cation transmembrane transporter activity; GO:0015075 ion transmembrane transporter activity; GO:0015318 inorganic molecular entity transmembrane transporter activity; GO:0022857 transmembrane transporter activity; GO:0022890 inorganic cation transmembrane transporter activity;			P	KOG1650	Predicted K+/H+-antiporter
Q80ZU5	Coiled-coil domain-containing protein 181 OS=Mus musculus OX=10090 GN=Ccdc181 PE=1 SV=1	Ccdc181	0.467839	0.000154116	Down	24	8	37	8	8	59.2	1.40072e+07	1.50806e+07	1.34155e+07	8.29519e+06	7.59846e+06	8.75909e+06	1.42014	1.50615	1.33402	0.680184	0.611186	0.701764	nucleus	K25625				GO:0002177 manchette; GO:0005622 intracellular anatomical structure; GO:0005856 cytoskeleton; GO:0005929 cilium; GO:0015630 microtubule cytoskeleton; GO:0031514 motile cilium; GO:0036126 sperm flagellum; GO:0042995 cell projection; GO:0043226 organelle; GO:0043228 non-membrane-bounded organelle; GO:0043229 intracellular organelle; GO:0043232 intracellular non-membrane-bounded organelle; GO:009772…	GO:0005488 binding; GO:0005515 protein binding; GO:0008017 microtubule binding; GO:0008092 cytoskeletal protein binding; GO:0015631 tubulin binding;
Q9D9M0	Serine protease 52 OS=Mus musculus OX=10090 GN=Prss52 PE=2 SV=2	Prss52	0.47443	3.14645e-05	Down	12	3	13	3	3	35.9	4.56745e+06	4.50043e+06	4.24921e+06	2.5707e+06	2.73407e+06	2.52994e+06	1.47024	1.42706	1.34152	0.669252	0.698225	0.643548	extracellular				GO:0006508 proteolysis; GO:0006807 nitrogen compound metabolic process; GO:0008152 metabolic process; GO:0019538 protein metabolic process; GO:0043170 macromolecule metabolic process; GO:0044238 primary metabolic process; GO:0065007 biological regulation; GO:0065009 regulation of molecular function; GO:0071704 organic substance metabolic process; GO:1901564 organonitrogen compound metabolic proce…	GO:0005886 plasma membrane; GO:0016020 membrane; GO:0019897 extrinsic component of plasma membrane; GO:0019898 extrinsic component of membrane; GO:0031224 intrinsic component of membrane; GO:0031225 anchored component of membrane; GO:0031226 intrinsic component of plasma membrane; GO:0046658 anchored component of plasma membrane; GO:0071944 cell periphery;	GO:0003824 catalytic activity; GO:0008233 peptidase activity; GO:0008236 serine-type peptidase activity; GO:0016247 channel regulator activity; GO:0016787 hydrolase activity; GO:0017080 sodium channel regulator activity; GO:0017171 serine hydrolase activity; GO:0098772 molecular function regulator; GO:0140096 catalytic activity, acting on a protein;	PF00089	PF00089 Trypsin	E	KOG3627	Trypsin
Q8BHN5	RNA-binding protein 45 OS=Mus musculus OX=10090 GN=Rbm45 PE=1 SV=1	Rbm45	0.474663	0.0137772	Down	4	2	5	2	2	53.3	1.11178e+06	806326	720343	625451	436474	490958	1.80605	1.29031	1.14769	0.821725	0.562522	0.630247	nucleus	K25081			GO:0007275 multicellular organism development; GO:0007399 nervous system development; GO:0032501 multicellular organismal process; GO:0032502 developmental process; GO:0048731 system development; GO:0048856 anatomical structure development;	GO:0005622 intracellular anatomical structure; GO:0005634 nucleus; GO:0005737 cytoplasm; GO:0043226 organelle; GO:0043227 membrane-bounded organelle; GO:0043229 intracellular organelle; GO:0043231 intracellular membrane-bounded organelle;	GO:0003676 nucleic acid binding; GO:0003723 RNA binding; GO:0003729 mRNA binding; GO:0005488 binding; GO:0097159 organic cyclic compound binding; GO:1901363 heterocyclic compound binding;	PF00076	PF00076 RNA recognition motif. (a.k.a. RRM, RBD, or RNP domain)				WP310 mRNA processing	http://www.wikipathways.org/instance/WP310_r122791
Q8BMB3	Eukaryotic translation initiation factor 4E type 2 OS=Mus musculus OX=10090 GN=Eif4e2 PE=1 SV=1	Eif4e2	0.474882	6.79648e-05	Down	23	3	18	3	3	28.2	1.02474e+06	1.11299e+06	1.14306e+06	675186	639981	614847	1.33897	1.43259	1.46488	0.713517	0.663431	0.634863	cytoplasm	K03259	EIF4E; translation initiation factor 4E	mmu04151 PI3K-Akt signaling pathway; mmu01521 EGFR tyrosine kinase inhibitor resistance; mmu04211 Longevity regulating pathway; mmu04066 HIF-1 signaling pathway; mmu04150 mTOR signaling pathway; mmu04910 Insulin signaling pathway	GO:0001701 in utero embryonic development; GO:0006412 translation; GO:0006417 regulation of translation; GO:0006518 peptide metabolic process; GO:0006807 nitrogen compound metabolic process; GO:0007275 multicellular organism development; GO:0007553 regulation of ecdysteroid metabolic process; GO:0007554 regulation of ecdysteroid biosynthetic process; GO:0008152 metabolic process; GO:0009058 biosy…	GO:0005622 intracellular anatomical structure; GO:0005737 cytoplasm; GO:0005829 cytosol; GO:0005845 mRNA cap binding complex; GO:0032991 protein-containing complex; GO:0034518 RNA cap binding complex;	GO:0000339 RNA cap binding; GO:0000340 RNA 7-methylguanosine cap binding; GO:0003676 nucleic acid binding; GO:0003723 RNA binding; GO:0005488 binding; GO:0005515 protein binding; GO:0008135 translation factor activity, RNA binding; GO:0019899 enzyme binding; GO:0030371 translation repressor activity; GO:0031625 ubiquitin protein ligase binding; GO:0044389 ubiquitin-like protein ligase binding; GO…	PF01652	PF01652 Eukaryotic initiation factor 4E	J	KOG1669	Predicted mRNA cap-binding protein related to eIF-4E	WP2841 Focal adhesion: PI3K-Akt-mTOR signaling pathway;WP310 mRNA processing;WP3855 Dysregulated miRNA targeting in insulin/PI3K-AKT signaling	http://www.wikipathways.org/instance/WP2841_r116712;http://www.wikipathways.org/instance/WP310_r122791;http://www.wikipathways.org/instance/WP3855_r123115		R-MMU-1169408 ISG15 antiviral mechanism;R-MMU-1169410 Antiviral mechanism by IFN-stimulated genes;R-MMU-1280215 Cytokine Signaling in Immune system;R-MMU-168256 Immune System;R-MMU-913531 Interferon Signaling	https://reactome.org/PathwayBrowser/#/R-MMU-1169408;https://reactome.org/PathwayBrowser/#/R-MMU-1169410;https://reactome.org/PathwayBrowser/#/R-MMU-1280215;https://reactome.org/PathwayBrowser/#/R-MMU-168256;https://reactome.org/PathwayBrowser/#/R-MMU-913531
Q8CHG7	Rap guanine nucleotide exchange factor 2 OS=Mus musculus OX=10090 GN=Rapgef2 PE=1 SV=2	Rapgef2	0.475143	0.000137601	Down	2	3	5	3	3	166.3	1.44454e+07	1.42461e+07	1.56467e+07	7.99323e+06	9.49696e+06	8635397	1.39581	1.35602	1.48284	0.624658	0.728035	0.659379	cytoplasm	K08018	RAPGEF2; Rap guanine nucleotide exchange factor 2	mmu04015 Rap1 signaling pathway; mmu04010 MAPK signaling pathway; mmu04530 Tight junction	GO:0000003 reproduction; GO:0000165 MAPK cascade; GO:0001568 blood vessel development; GO:0001654 eye development; GO:0001700 embryonic development via the syncytial blastoderm; GO:0001764 neuron migration; GO:0001885 endothelial cell development; GO:0001932 regulation of protein phosphorylation; GO:0001934 positive regulation of protein phosphorylation; GO:0001944 vasculature development; GO:000…	GO:0005622 intracellular anatomical structure; GO:0005737 cytoplasm; GO:0005768 endosome; GO:0005770 late endosome; GO:0005829 cytosol; GO:0005886 plasma membrane; GO:0005887 integral component of plasma membrane; GO:0005911 cell-cell junction; GO:0005923 bicellular tight junction; GO:0012505 endomembrane system; GO:0016020 membrane; GO:0016021 integral component of membrane; GO:0016324 apical pl…	GO:0000166 nucleotide binding; GO:0001664 G protein-coupled receptor binding; GO:0005085 guanyl-nucleotide exchange factor activity; GO:0005096 GTPase activator activity; GO:0005102 signaling receptor binding; GO:0005488 binding; GO:0005509 calcium ion binding; GO:0005515 protein binding; GO:0005543 phospholipid binding; GO:0008047 enzyme activator activity; GO:0008289 lipid binding; GO:0017076 p…	PF00618; PF00595; PF00788	PF00618 RasGEF N-terminal motif; PF00595 PDZ domain; PF00788 Ras association (RalGDS/AF-6) domain	T	KOG3629	Guanine-nucleotide releasing factor				R-MMU-162582 Signal Transduction;R-MMU-5673001 RAF/MAP kinase cascade;R-MMU-5683057 MAPK family signaling cascades;R-MMU-5684996 MAPK1/MAPK3 signaling	https://reactome.org/PathwayBrowser/#/R-MMU-162582;https://reactome.org/PathwayBrowser/#/R-MMU-5673001;https://reactome.org/PathwayBrowser/#/R-MMU-5683057;https://reactome.org/PathwayBrowser/#/R-MMU-5684996
Q9D650	Protein LRATD1 OS=Mus musculus OX=10090 GN=Lratd1 PE=2 SV=1	Lratd1	0.478685	0.00922475	Down	10	2	5	2	2	32.7	1.71885e+06	1.10326e+06	1.71722e+06	893183	857259	944973	1.61763	1.0228	1.58504	0.679834	0.640062	0.702772	cytoplasm	K22805
Q64337	Sequestosome-1 OS=Mus musculus OX=10090 GN=Sqstm1 PE=1 SV=1	Sqstm1	0.478759	0.0360684	Down	15	3	9	3	3	48.1	3.09886e+06	3.31581e+06	2.96361e+06	1.28465e+06	2.90585e+06	1.3852e+06	1.41094	1.4872	1.32344	0.473057	1.04966	0.498396	nucleus	K14381	SQSTM1; sequestosome 1	mmu04137 Mitophagy - animal; mmu04140 Autophagy - animal; mmu05418 Fluid shear stress and atherosclerosis; mmu04218 Cellular senescence; mmu05014 Amyotrophic lateral sclerosis; mmu04217 Necroptosis; mmu04380 Osteoclast differentiation; mmu05022 Pathways of neurodegeneration - multiple diseases	GO:0000122 negative regulation of transcription by RNA polymerase II; GO:0000422 autophagy of mitochondrion; GO:0000423 mitophagy; GO:0001932 regulation of protein phosphorylation; GO:0001934 positive regulation of protein phosphorylation; GO:0002931 response to ischemia; GO:0006355 regulation of transcription, DNA-templated; GO:0006357 regulation of transcription by RNA polymerase II; GO:0006464…	GO:0000323 lytic vacuole; GO:0000407 phagophore assembly site; GO:0000932 P-body; GO:0005622 intracellular anatomical structure; GO:0005634 nucleus; GO:0005654 nucleoplasm; GO:0005737 cytoplasm; GO:0005764 lysosome; GO:0005767 secondary lysosome; GO:0005773 vacuole; GO:0005776 autophagosome; GO:0005829 cytosol; GO:0005929 cilium; GO:0016234 inclusion body; GO:0016235 aggresome; GO:0016604 nuclear…	GO:0003712 transcription coregulator activity; GO:0003824 catalytic activity; GO:0004672 protein kinase activity; GO:0004674 protein serine/threonine kinase activity; GO:0005080 protein kinase C binding; GO:0005102 signaling receptor binding; GO:0005488 binding; GO:0005515 protein binding; GO:0016301 kinase activity; GO:0016740 transferase activity; GO:0016772 transferase activity, transferring p…	PF00564; PF00569; PF16577	PF00564 PB1 domain; PF00569 Zinc finger, ZZ type; PF16577 UBA domain	R	KOG4582	Uncharacterized conserved protein, contains ZZ-type Zn-finger	WP37 IL-1 signaling pathway	http://www.wikipathways.org/instance/WP37_r117902		R-MMU-1280215 Cytokine Signaling in Immune system;R-MMU-162582 Signal Transduction;R-MMU-1632852 Macroautophagy;R-MMU-168256 Immune System;R-MMU-193639 p75NTR signals via NF-kB;R-MMU-193704 p75 NTR receptor-mediated signalling;R-MMU-204998 Cell death signalling via NRAGE, NRIF and NADE;R-MMU-205043 NRIF signals cell death from the nucleus;R-MMU-209543 p75NTR recruits signalling complexes;R-MMU-20…	https://reactome.org/PathwayBrowser/#/R-MMU-1280215;https://reactome.org/PathwayBrowser/#/R-MMU-162582;https://reactome.org/PathwayBrowser/#/R-MMU-1632852;https://reactome.org/PathwayBrowser/#/R-MMU-168256;https://reactome.org/PathwayBrowser/#/R-MMU-193639;https://reactome.org/PathwayBrowser/#/R-MMU-193704;https://reactome.org/PathwayBrowser/#/R-MMU-204998;https://reactome.org/PathwayBrowser/#/R-…	HALLMARK TNFA SIGNALING VIA NFKB;HALLMARK APOPTOSIS;HALLMARK PI3K AKT MTOR SIGNALING;HALLMARK MTORC1 SIGNALING;HALLMARK UV RESPONSE UP	http://www.gsea-msigdb.org/gsea/msigdb/mouse/geneset/HALLMARK_TNFA_SIGNALING_VIA_NFKB;http://www.gsea-msigdb.org/gsea/msigdb/mouse/geneset/HALLMARK_APOPTOSIS;http://www.gsea-msigdb.org/gsea/msigdb/mouse/geneset/HALLMARK_PI3K_AKT_MTOR_SIGNALING;http://www.gsea-msigdb.org/gsea/msigdb/mouse/geneset/HALLMARK_MTORC1_SIGNALING;http://www.gsea-msigdb.org/gsea/msigdb/mouse/geneset/HALLMARK_UV_RESPONSE_UP
O54887	Testis-specific serine kinase substrate OS=Mus musculus OX=10090 GN=Tsks PE=1 SV=4	Tsks	0.47927	2.30768e-06	Down	60	28	209	28	28	63.5	2.58117e+08	255266918	2.51176e+08	1.52122e+08	1.48669e+08	1.53518e+08	1.44186	1.40467	1.37613	0.687258	0.658865	0.677671	nucleus	K16492			GO:0009892 negative regulation of metabolic process; GO:0010563 negative regulation of phosphorus metabolic process; GO:0010921 regulation of phosphatase activity; GO:0010923 negative regulation of phosphatase activity; GO:0019220 regulation of phosphate metabolic process; GO:0019222 regulation of metabolic process; GO:0031323 regulation of cellular metabolic process; GO:0031324 negative regulati…	GO:0001669 acrosomal vesicle; GO:0005622 intracellular anatomical structure; GO:0005737 cytoplasm; GO:0005814 centriole; GO:0005815 microtubule organizing center; GO:0005856 cytoskeleton; GO:0012505 endomembrane system; GO:0015630 microtubule cytoskeleton; GO:0030141 secretory granule; GO:0031410 cytoplasmic vesicle; GO:0031982 vesicle; GO:0043226 organelle; GO:0043227 membrane-bounded organelle;…	GO:0005488 binding; GO:0005515 protein binding; GO:0019899 enzyme binding; GO:0019900 kinase binding; GO:0019901 protein kinase binding;
Q61335	B-cell receptor-associated protein 31 OS=Mus musculus OX=10090 GN=Bcap31 PE=1 SV=4	Bcap31	0.481168	7.98807e-06	Down	23	5	22	5	5	27.9	1.30272e+07	1.27087e+07	12983549	7.26083e+06	7928593	7.91772e+06	1.43463	1.37868	1.40235	0.646689	0.692713	0.689037	extracellular	K14009	BCAP31; B-cell receptor-associated protein 31	mmu05165 Human papillomavirus infection; mmu04141 Protein processing in endoplasmic reticulum	GO:0000003 reproduction; GO:0002376 immune system process; GO:0002474 antigen processing and presentation of peptide antigen via MHC class I; GO:0006810 transport; GO:0006873 cellular ion homeostasis; GO:0006874 cellular calcium ion homeostasis; GO:0006875 cellular metal ion homeostasis; GO:0006888 endoplasmic reticulum to Golgi vesicle-mediated transport; GO:0007154 cell communication; GO:000716…	GO:0000139 Golgi membrane; GO:0005622 intracellular anatomical structure; GO:0005737 cytoplasm; GO:0005783 endoplasmic reticulum; GO:0005789 endoplasmic reticulum membrane; GO:0005794 Golgi apparatus; GO:0005795 Golgi stack; GO:0005811 lipid droplet; GO:0005829 cytosol; GO:0005886 plasma membrane; GO:0005887 integral component of plasma membrane; GO:0012505 endomembrane system; GO:0016020 membran…	GO:0005102 signaling receptor binding; GO:0005488 binding; GO:0005515 protein binding; GO:0042287 MHC protein binding; GO:0042288 MHC class I protein binding; GO:0044877 protein-containing complex binding;			V	KOG1962	B-cell receptor-associated protein and related proteins				R-MMU-109581 Apoptosis;R-MMU-111465 Apoptotic cleavage of cellular proteins;R-MMU-1280218 Adaptive Immune System;R-MMU-162582 Signal Transduction;R-MMU-168256 Immune System;R-MMU-194315 Signaling by Rho GTPases;R-MMU-5357801 Programmed Cell Death;R-MMU-75153 Apoptotic execution phase;R-MMU-8980692 RHOA GTPase cycle;R-MMU-9012999 RHO GTPase cycle;R-MMU-9716542 Signaling by Rho GTPases, Miro GTPase…	https://reactome.org/PathwayBrowser/#/R-MMU-109581;https://reactome.org/PathwayBrowser/#/R-MMU-111465;https://reactome.org/PathwayBrowser/#/R-MMU-1280218;https://reactome.org/PathwayBrowser/#/R-MMU-162582;https://reactome.org/PathwayBrowser/#/R-MMU-168256;https://reactome.org/PathwayBrowser/#/R-MMU-194315;https://reactome.org/PathwayBrowser/#/R-MMU-5357801;https://reactome.org/PathwayBrowser/#/R-…	HALLMARK DNA REPAIR;HALLMARK APOPTOSIS	http://www.gsea-msigdb.org/gsea/msigdb/mouse/geneset/HALLMARK_DNA_REPAIR;http://www.gsea-msigdb.org/gsea/msigdb/mouse/geneset/HALLMARK_APOPTOSIS
P28738	Kinesin heavy chain isoform 5C OS=Mus musculus OX=10090 GN=Kif5c PE=1 SV=3	Kif5c	0.481334	0.000893197	Down	9	8	48	2	2	109.2	2244151	2.41119e+06	2.68524e+06	1.25329e+06	1.5987e+06	1.53013e+06	1.30343	1.37955	1.52966	0.588719	0.73667	0.702295	cytoplasm	K10396	KIF5; kinesin family member 5	mmu04728 Dopaminergic synapse; mmu05020 Prion disease; mmu05016 Huntington disease; mmu05132 Salmonella infection; mmu05014 Amyotrophic lateral sclerosis; mmu05010 Alzheimer disease; mmu05223 Non-small cell lung cancer; mmu05022 Pathways of neurodegeneration - multiple diseases; mmu04144 Endocytosis; mmu05012 Parkinson disease	GO:0000003 reproduction; GO:0000226 microtubule cytoskeleton organization; GO:0000280 nuclear division; GO:0000578 embryonic axis specification; GO:0000902 cell morphogenesis; GO:0000904 cell morphogenesis involved in differentiation; GO:0000910 cytokinesis; GO:0001654 eye development; GO:0001754 eye photoreceptor cell differentiation; GO:0002028 regulation of sodium ion transport; GO:0002064 epi…	GO:0000932 P-body; GO:0005622 intracellular anatomical structure; GO:0005634 nucleus; GO:0005635 nuclear envelope; GO:0005737 cytoplasm; GO:0005815 microtubule organizing center; GO:0005829 cytosol; GO:0005856 cytoskeleton; GO:0005871 kinesin complex; GO:0005874 microtubule; GO:0005875 microtubule associated complex; GO:0005929 cilium; GO:0005938 cell cortex; GO:0012505 endomembrane system; GO:00…	GO:0003774 cytoskeletal motor activity; GO:0003777 microtubule motor activity; GO:0003824 catalytic activity; GO:0005102 signaling receptor binding; GO:0005488 binding; GO:0005515 protein binding; GO:0005523 tropomyosin binding; GO:0008017 microtubule binding; GO:0008092 cytoskeletal protein binding; GO:0008432 JUN kinase binding; GO:0008574 plus-end-directed microtubule motor activity; GO:001563…	PF00225	PF00225 Kinesin motor domain	Z	KOG0240	Kinesin (SMY1 subfamily)						HALLMARK KRAS SIGNALING UP	http://www.gsea-msigdb.org/gsea/msigdb/mouse/geneset/HALLMARK_KRAS_SIGNALING_UP
Q9CQQ4	Gem-associated protein 2 OS=Mus musculus OX=10090 GN=Gemin2 PE=2 SV=1	Gemin2	0.48187	3.6127e-05	Down	19	4	12	4	4	30.4	2.35595e+07	2.23166e+07	2.18325e+07	1.32931e+07	1.40863e+07	1.30819e+07	1.48294	1.38375	1.34783	0.676715	0.703433	0.650703	nucleus	K13130			GO:0000245 spliceosomal complex assembly; GO:0000375 RNA splicing, via transesterification reactions; GO:0000377 RNA splicing, via transesterification reactions with bulged adenosine as nucleophile; GO:0000387 spliceosomal snRNP assembly; GO:0000398 mRNA splicing, via spliceosome; GO:0006139 nucleobase-containing compound metabolic process; GO:0006396 RNA processing; GO:0006397 mRNA processing; G…	GO:0005622 intracellular anatomical structure; GO:0005634 nucleus; GO:0005654 nucleoplasm; GO:0005730 nucleolus; GO:0005737 cytoplasm; GO:0005829 cytosol; GO:0016604 nuclear body; GO:0031974 membrane-enclosed lumen; GO:0031981 nuclear lumen; GO:0032797 SMN complex; GO:0032991 protein-containing complex; GO:0034718 SMN-Gemin2 complex; GO:0034719 SMN-Sm protein complex; GO:0034730 SmD-containing SM…	GO:0005488 binding; GO:0005515 protein binding;									R-MMU-191859 snRNP Assembly;R-MMU-194441 Metabolism of non-coding RNA;R-MMU-8953854 Metabolism of RNA	https://reactome.org/PathwayBrowser/#/R-MMU-191859;https://reactome.org/PathwayBrowser/#/R-MMU-194441;https://reactome.org/PathwayBrowser/#/R-MMU-8953854
Q8BMK0	Centrosomal protein of 85 kDa OS=Mus musculus OX=10090 GN=Cep85 PE=1 SV=2	Cep85	0.484586	8.92434e-05	Down	17	10	55	10	10	85.3	1.23271e+07	1.35907e+07	12704338	8.16779e+06	7.33657e+06	7.6849e+06	1.35786	1.47472	1.37253	0.727648	0.641147	0.668941	nucleus	K16766			GO:0001932 regulation of protein phosphorylation; GO:0001933 negative regulation of protein phosphorylation; GO:0006469 negative regulation of protein kinase activity; GO:0007088 regulation of mitotic nuclear division; GO:0007346 regulation of mitotic cell cycle; GO:0009892 negative regulation of metabolic process; GO:0010563 negative regulation of phosphorus metabolic process; GO:0010564 regulat…	GO:0000242 pericentriolar material; GO:0000922 spindle pole; GO:0005622 intracellular anatomical structure; GO:0005634 nucleus; GO:0005730 nucleolus; GO:0005737 cytoplasm; GO:0005739 mitochondrion; GO:0005794 Golgi apparatus; GO:0005813 centrosome; GO:0005815 microtubule organizing center; GO:0005819 spindle; GO:0005829 cytosol; GO:0005856 cytoskeleton; GO:0012505 endomembrane system; GO:0015630 …
Q9DBC0	Protein adenylyltransferase SelO, mitochondrial OS=Mus musculus OX=10090 GN=Selenoo PE=1 SV=4	Selenoo	0.485836	0.000225827	Down	12	6	16	6	6	74.2	3.06151e+06	3.42483e+06	3.54443e+06	1.94521e+06	2.18954e+06	1.90462e+06	1.29712	1.42941	1.47287	0.666548	0.73598	0.637687	mitochondria	K08997				GO:0005622 intracellular anatomical structure; GO:0005737 cytoplasm; GO:0005739 mitochondrion; GO:0043226 organelle; GO:0043227 membrane-bounded organelle; GO:0043229 intracellular organelle; GO:0043231 intracellular membrane-bounded organelle;				S	KOG2542	Uncharacterized conserved protein (YdiU family)	WP108 Selenium metabolism / selenoproteins	http://www.wikipathways.org/instance/WP108_r117940
Q9JKV1	Proteasomal ubiquitin receptor ADRM1 OS=Mus musculus OX=10090 GN=Adrm1 PE=1 SV=2	Adrm1	0.491108	0.0566669	None	17	5	37	5	5	42	2.11415e+07	1.96976e+07	1.54293e+07	1.806e+07	7.76675e+06	8.32145e+06	1.59203	1.46117	1.13955	1.0999	0.464007	0.495186	mitochondria	K06691	RPN13; 26S proteasome regulatory subunit N13	mmu05020 Prion disease; mmu03050 Proteasome; mmu05016 Huntington disease; mmu05014 Amyotrophic lateral sclerosis; mmu05169 Epstein-Barr virus infection; mmu05010 Alzheimer disease; mmu05022 Pathways of neurodegeneration - multiple diseases; mmu05017 Spinocerebellar ataxia; mmu05012 Parkinson disease	GO:0000003 reproduction; GO:0001541 ovarian follicle development; GO:0002064 epithelial cell development; GO:0002376 immune system process; GO:0002520 immune system development; GO:0002682 regulation of immune system process; GO:0002694 regulation of leukocyte activation; GO:0003006 developmental process involved in reproduction; GO:0006139 nucleobase-containing compound metabolic process; GO:000…	GO:0000502 proteasome complex; GO:0005622 intracellular anatomical structure; GO:0005634 nucleus; GO:0005654 nucleoplasm; GO:0005737 cytoplasm; GO:0005829 cytosol; GO:0005838 proteasome regulatory particle; GO:0005886 plasma membrane; GO:0008541 proteasome regulatory particle, lid subcomplex; GO:0016020 membrane; GO:0022624 proteasome accessory complex; GO:0031974 membrane-enclosed lumen; GO:0031…	GO:0002020 protease binding; GO:0005488 binding; GO:0005515 protein binding; GO:0008047 enzyme activator activity; GO:0016504 peptidase activator activity; GO:0019899 enzyme binding; GO:0030234 enzyme regulator activity; GO:0032182 ubiquitin-like protein binding; GO:0043130 ubiquitin binding; GO:0044877 protein-containing complex binding; GO:0061133 endopeptidase activator activity; GO:0061134 pe…	PF04683; PF16550	PF04683 Proteasome complex subunit Rpn13 ubiquitin receptor; PF16550 UCH-binding domain	R	KOG3037	Cell membrane glycoprotein				R-MMU-392499 Metabolism of proteins;R-MMU-5688426 Deubiquitination;R-MMU-5689603 UCH proteinases;R-MMU-5689880 Ub-specific processing proteases;R-MMU-597592 Post-translational protein modification	https://reactome.org/PathwayBrowser/#/R-MMU-392499;https://reactome.org/PathwayBrowser/#/R-MMU-5688426;https://reactome.org/PathwayBrowser/#/R-MMU-5689603;https://reactome.org/PathwayBrowser/#/R-MMU-5689880;https://reactome.org/PathwayBrowser/#/R-MMU-597592	HALLMARK DNA REPAIR;HALLMARK ANDROGEN RESPONSE;HALLMARK INFLAMMATORY RESPONSE	http://www.gsea-msigdb.org/gsea/msigdb/mouse/geneset/HALLMARK_DNA_REPAIR;http://www.gsea-msigdb.org/gsea/msigdb/mouse/geneset/HALLMARK_ANDROGEN_RESPONSE;http://www.gsea-msigdb.org/gsea/msigdb/mouse/geneset/HALLMARK_INFLAMMATORY_RESPONSE
Q9Z2U1	Proteasome subunit alpha type-5 OS=Mus musculus OX=10090 GN=Psma5 PE=1 SV=1	Psma5	0.491474	2.69298e-06	Down	44	8	104	8	8	26.4	3.42168e+08	3.34117e+08	3.56016e+08	2.0925e+08	209593687	2.10091e+08	1.4024	1.34897	1.43112	0.693617	0.681522	0.680446	cytoplasm	K02729	PSMA5; 20S proteasome subunit alpha 5 [EC:3.4.25.1]	mmu05020 Prion disease; mmu03050 Proteasome; mmu05016 Huntington disease; mmu05014 Amyotrophic lateral sclerosis; mmu05010 Alzheimer disease; mmu05022 Pathways of neurodegeneration - multiple diseases; mmu05017 Spinocerebellar ataxia; mmu05012 Parkinson disease	GO:0001775 cell activation; GO:0002252 immune effector process; GO:0002263 cell activation involved in immune response; GO:0002274 myeloid leukocyte activation; GO:0002275 myeloid cell activation involved in immune response; GO:0002283 neutrophil activation involved in immune response; GO:0002366 leukocyte activation involved in immune response; GO:0002376 immune system process; GO:0002443 leukoc…	GO:0000502 proteasome complex; GO:0005576 extracellular region; GO:0005622 intracellular anatomical structure; GO:0005634 nucleus; GO:0005654 nucleoplasm; GO:0005737 cytoplasm; GO:0005829 cytosol; GO:0005839 proteasome core complex; GO:0012505 endomembrane system; GO:0019773 proteasome core complex, alpha-subunit complex; GO:0030141 secretory granule; GO:0031410 cytoplasmic vesicle; GO:0031974 me…	GO:0005488 binding; GO:0005515 protein binding;	PF00227	PF00227 Proteasome subunit	O	KOG0176	20S proteasome, regulatory subunit alpha type PSMA5/PUP2	WP519 Proteasome degradation	http://www.wikipathways.org/instance/WP519_r117058		R-MMU-1168372 Downstream signaling events of B Cell Receptor (BCR);R-MMU-1169091 Activation of NF-kappaB in B cells;R-MMU-1234174 Cellular response to hypoxia;R-MMU-1234176 Oxygen-dependent proline hydroxylation of Hypoxia-inducible Factor Alpha;R-MMU-1236975 Antigen processing-Cross presentation;R-MMU-1236978 Cross-presentation of soluble exogenous antigens (endosomes);R-MMU-1257604 PIP3 activat…
Q9DAC0	CKLF-like MARVEL transmembrane domain-containing protein 2B OS=Mus musculus OX=10090 GN=Cmtm2b PE=2 SV=1	Cmtm2b	0.492289	7.37833e-06	Down	8	2	25	2	2	24.4	7027077	7.30998e+06	7.58902e+06	4.3747e+06	4.36469e+06	4.64121e+06	1.35513	1.38866	1.43538	0.682302	0.667774	0.707281	plasma membrane				GO:0006355 regulation of transcription, DNA-templated; GO:0009889 regulation of biosynthetic process; GO:0009890 negative regulation of biosynthetic process; GO:0009892 negative regulation of metabolic process; GO:0010468 regulation of gene expression; GO:0010556 regulation of macromolecule biosynthetic process; GO:0010558 negative regulation of macromolecule biosynthetic process; GO:0010565 regu…	GO:0005622 intracellular anatomical structure; GO:0005634 nucleus; GO:0005737 cytoplasm; GO:0016020 membrane; GO:0016021 integral component of membrane; GO:0031224 intrinsic component of membrane; GO:0043226 organelle; GO:0043227 membrane-bounded organelle; GO:0043229 intracellular organelle; GO:0043231 intracellular membrane-bounded organelle;	GO:0003712 transcription coregulator activity; GO:0003714 transcription corepressor activity; GO:0140110 transcription regulator activity;			V	KOG4788	Members of chemokine-like factor super family and related proteins
Q80ZK0	28S ribosomal protein S10, mitochondrial OS=Mus musculus OX=10090 GN=Mrps10 PE=1 SV=1	Mrps10	0.493924	0.0797925	None	25	3	10	3	3	18.7	2.88099e+06	2.96022e+06	2.91539e+06	2.6562e+06	827510	1.86131e+06	1.39103	1.40796	1.38059	1.03723	0.316984	0.710179	cytoplasm	K02946	RP-S10; small subunit ribosomal protein S10	mmu03010 Ribosome	GO:0006412 translation; GO:0006414 translational elongation; GO:0006415 translational termination; GO:0006518 peptide metabolic process; GO:0006807 nitrogen compound metabolic process; GO:0008152 metabolic process; GO:0009058 biosynthetic process; GO:0009059 macromolecule biosynthetic process; GO:0009987 cellular process; GO:0010467 gene expression; GO:0016043 cellular component organization; GO:…	GO:0000313 organellar ribosome; GO:0000314 organellar small ribosomal subunit; GO:0005622 intracellular anatomical structure; GO:0005737 cytoplasm; GO:0005739 mitochondrion; GO:0005740 mitochondrial envelope; GO:0005743 mitochondrial inner membrane; GO:0005759 mitochondrial matrix; GO:0005761 mitochondrial ribosome; GO:0005763 mitochondrial small ribosomal subunit; GO:0005840 ribosome; GO:0015935…	GO:0003735 structural constituent of ribosome; GO:0005198 structural molecule activity;	PF00338	PF00338 Ribosomal protein S10p/S20e	J	KOG3321	Mitochondrial ribosomal protein S10				R-MMU-392499 Metabolism of proteins;R-MMU-5368287 Mitochondrial translation;R-MMU-5389840 Mitochondrial translation elongation;R-MMU-5419276 Mitochondrial translation termination;R-MMU-72766 Translation	https://reactome.org/PathwayBrowser/#/R-MMU-392499;https://reactome.org/PathwayBrowser/#/R-MMU-5368287;https://reactome.org/PathwayBrowser/#/R-MMU-5389840;https://reactome.org/PathwayBrowser/#/R-MMU-5419276;https://reactome.org/PathwayBrowser/#/R-MMU-72766
P58137	Acyl-coenzyme A thioesterase 8 OS=Mus musculus OX=10090 GN=Acot8 PE=1 SV=1	Acot8	0.494295	0.0125394	Down	19	5	18	5	5	35.8	5.05304e+06	4.6263e+06	5.24113e+06	3.47435e+06	3.50071e+06	2.1563e+06	1.43043	1.29009	1.45517	0.795446	0.786215	0.482368	cytoplasm	K11992	ACOT8; acyl-CoA thioesterase 8 [EC:3.1.2.27]	mmu00120 Primary bile acid biosynthesis; mmu04146 Peroxisome; mmu01100 Metabolic pathways	GO:0001676 long-chain fatty acid metabolic process; GO:0006082 organic acid metabolic process; GO:0006139 nucleobase-containing compound metabolic process; GO:0006163 purine nucleotide metabolic process; GO:0006605 protein targeting; GO:0006625 protein targeting to peroxisome; GO:0006629 lipid metabolic process; GO:0006631 fatty acid metabolic process; GO:0006635 fatty acid beta-oxidation; GO:000…	GO:0005622 intracellular anatomical structure; GO:0005737 cytoplasm; GO:0005777 peroxisome; GO:0005782 peroxisomal matrix; GO:0005829 cytosol; GO:0031907 microbody lumen; GO:0031974 membrane-enclosed lumen; GO:0042579 microbody; GO:0043226 organelle; GO:0043227 membrane-bounded organelle; GO:0043229 intracellular organelle; GO:0043231 intracellular membrane-bounded organelle; GO:0043233 organelle…	GO:0003824 catalytic activity; GO:0003986 acetyl-CoA hydrolase activity; GO:0005102 signaling receptor binding; GO:0005488 binding; GO:0005515 protein binding; GO:0016289 CoA hydrolase activity; GO:0016290 palmitoyl-CoA hydrolase activity; GO:0016787 hydrolase activity; GO:0016788 hydrolase activity, acting on ester bonds; GO:0016790 thiolester hydrolase activity; GO:0047617 acyl-CoA hydrolase ac…			I	KOG3016	Acyl-CoA thioesterase				R-MMU-1430728 Metabolism;R-MMU-192105 Synthesis of bile acids and bile salts;R-MMU-193368 Synthesis of bile acids and bile salts via 7alpha-hydroxycholesterol;R-MMU-194068 Bile acid and bile salt metabolism;R-MMU-2046104 alpha-linolenic (omega3) and linoleic (omega6) acid metabolism;R-MMU-2046106 alpha-linolenic acid (ALA) metabolism;R-MMU-389887 Beta-oxidation of pristanoyl-CoA;R-MMU-390247 Beta…	https://reactome.org/PathwayBrowser/#/R-MMU-1430728;https://reactome.org/PathwayBrowser/#/R-MMU-192105;https://reactome.org/PathwayBrowser/#/R-MMU-193368;https://reactome.org/PathwayBrowser/#/R-MMU-194068;https://reactome.org/PathwayBrowser/#/R-MMU-2046104;https://reactome.org/PathwayBrowser/#/R-MMU-2046106;https://reactome.org/PathwayBrowser/#/R-MMU-389887;https://reactome.org/PathwayBrowser/#/R…	HALLMARK FATTY ACID METABOLISM;HALLMARK PEROXISOME	http://www.gsea-msigdb.org/gsea/msigdb/mouse/geneset/HALLMARK_FATTY_ACID_METABOLISM;http://www.gsea-msigdb.org/gsea/msigdb/mouse/geneset/HALLMARK_PEROXISOME
Q62100	Protamine-3 OS=Mus musculus OX=10090 GN=Prm3 PE=1 SV=2	Prm3	0.494569	1.6399e-05	Down	24	3	22	3	3	11.2	2.80949e+07	2.84627e+07	27440593	1.73905e+07	1.64035e+07	1.77081e+07	1.41173	1.40887	1.35236	0.706735	0.653926	0.703153	nucleus				GO:0006928 movement of cell or subcellular component; GO:0009987 cellular process; GO:0030317 flagellated sperm motility; GO:0040011 locomotion; GO:0048870 cell motility; GO:0051179 localization; GO:0051674 localization of cell; GO:0097722 sperm motility;	GO:0005622 intracellular anatomical structure; GO:0005634 nucleus; GO:0005694 chromosome; GO:0005737 cytoplasm; GO:0043226 organelle; GO:0043227 membrane-bounded organelle; GO:0043228 non-membrane-bounded organelle; GO:0043229 intracellular organelle; GO:0043231 intracellular membrane-bounded organelle; GO:0043232 intracellular non-membrane-bounded organelle;
P52875	Transmembrane protein 165 OS=Mus musculus OX=10090 GN=Tmem165 PE=1 SV=2	Tmem165	0.494875	0.0183847	Down	11	2	17	2	2	34.8	4.08538e+06	4.22306e+06	4.74763e+06	2.91256e+06	3.28272e+06	1803080	1.32115	1.3453	1.50582	0.761758	0.842216	0.460775	plasma membrane	K23541			GO:0006464 cellular protein modification process; GO:0006486 protein glycosylation; GO:0006487 protein N-linked glycosylation; GO:0006807 nitrogen compound metabolic process; GO:0006810 transport; GO:0006811 ion transport; GO:0006812 cation transport; GO:0006816 calcium ion transport; GO:0006873 cellular ion homeostasis; GO:0006874 cellular calcium ion homeostasis; GO:0006875 cellular metal ion h…	GO:0000139 Golgi membrane; GO:0000323 lytic vacuole; GO:0005622 intracellular anatomical structure; GO:0005737 cytoplasm; GO:0005764 lysosome; GO:0005765 lysosomal membrane; GO:0005768 endosome; GO:0005769 early endosome; GO:0005770 late endosome; GO:0005773 vacuole; GO:0005774 vacuolar membrane; GO:0005794 Golgi apparatus; GO:0005802 trans-Golgi network; GO:0010008 endosome membrane; GO:0012505 …				S	KOG2881	Predicted membrane protein
Q9CQ80	Vacuolar protein-sorting-associated protein 25 OS=Mus musculus OX=10090 GN=Vps25 PE=1 SV=1	Vps25	0.496298	1.13513e-05	Down	34	8	46	8	8	20.7	9.24585e+06	8.85355e+06	9.35804e+06	5.67169e+06	5.74517e+06	5.47591e+06	1.41943	1.33893	1.40905	0.70421	0.699746	0.664321	cytoplasm	K12189	VPS25; ESCRT-II complex subunit VPS25	mmu04144 Endocytosis	GO:0000003 reproduction; GO:0000578 embryonic axis specification; GO:0001894 tissue homeostasis; GO:0001932 regulation of protein phosphorylation; GO:0001933 negative regulation of protein phosphorylation; GO:0002009 morphogenesis of an epithelium; GO:0002165 instar larval or pupal development; GO:0003002 regionalization; GO:0003006 developmental process involved in reproduction; GO:0006403 RNA l…	GO:0000814 ESCRT II complex; GO:0005622 intracellular anatomical structure; GO:0005634 nucleus; GO:0005654 nucleoplasm; GO:0005737 cytoplasm; GO:0005768 endosome; GO:0005829 cytosol; GO:0010008 endosome membrane; GO:0012505 endomembrane system; GO:0016020 membrane; GO:0031090 organelle membrane; GO:0031410 cytoplasmic vesicle; GO:0031974 membrane-enclosed lumen; GO:0031981 nuclear lumen; GO:00319…	GO:0005198 structural molecule activity; GO:0005488 binding; GO:0005515 protein binding; GO:0042802 identical protein binding; GO:0042803 protein homodimerization activity; GO:0046983 protein dimerization activity; GO:0047485 protein N-terminus binding;			S	KOG4068	Uncharacterized conserved protein				R-MMU-199991 Membrane Trafficking;R-MMU-5653656 Vesicle-mediated transport;R-MMU-917729 Endosomal Sorting Complex Required For Transport (ESCRT)	https://reactome.org/PathwayBrowser/#/R-MMU-199991;https://reactome.org/PathwayBrowser/#/R-MMU-5653656;https://reactome.org/PathwayBrowser/#/R-MMU-917729
Q9Z2U0	Proteasome subunit alpha type-7 OS=Mus musculus OX=10090 GN=Psma7 PE=1 SV=1	Psma7	0.499238	8.65679e-06	Down	60	12	112	8	12	27.8	1.09847e+08	1.1224e+08	1.16378e+08	6.90077e+07	7.26346e+07	6.78111e+07	1.36501	1.37394	1.41838	0.693532	0.716078	0.66589	cytoplasm	K02731	PSMA7; 20S proteasome subunit alpha 4 [EC:3.4.25.1]	mmu05020 Prion disease; mmu03050 Proteasome; mmu05016 Huntington disease; mmu05014 Amyotrophic lateral sclerosis; mmu05010 Alzheimer disease; mmu05022 Pathways of neurodegeneration - multiple diseases; mmu05017 Spinocerebellar ataxia; mmu05012 Parkinson disease	GO:0006464 cellular protein modification process; GO:0006508 proteolysis; GO:0006511 ubiquitin-dependent protein catabolic process; GO:0006807 nitrogen compound metabolic process; GO:0008152 metabolic process; GO:0009056 catabolic process; GO:0009057 macromolecule catabolic process; GO:0009987 cellular process; GO:0010498 proteasomal protein catabolic process; GO:0016579 protein deubiquitination;…	GO:0000502 proteasome complex; GO:0005622 intracellular anatomical structure; GO:0005634 nucleus; GO:0005654 nucleoplasm; GO:0005737 cytoplasm; GO:0005829 cytosol; GO:0005839 proteasome core complex; GO:0019773 proteasome core complex, alpha-subunit complex; GO:0031974 membrane-enclosed lumen; GO:0031981 nuclear lumen; GO:0032991 protein-containing complex; GO:0043226 organelle; GO:0043227 membra…	GO:0005488 binding; GO:0005515 protein binding; GO:0042802 identical protein binding;	PF00227	PF00227 Proteasome subunit	O	KOG0183	20S proteasome, regulatory subunit alpha type PSMA7/PRE6	WP519 Proteasome degradation	http://www.wikipathways.org/instance/WP519_r117058		R-MMU-1168372 Downstream signaling events of B Cell Receptor (BCR);R-MMU-1169091 Activation of NF-kappaB in B cells;R-MMU-1234174 Cellular response to hypoxia;R-MMU-1234176 Oxygen-dependent proline hydroxylation of Hypoxia-inducible Factor Alpha;R-MMU-1236975 Antigen processing-Cross presentation;R-MMU-1236978 Cross-presentation of soluble exogenous antigens (endosomes);R-MMU-1257604 PIP3 activat…		HALLMARK MYC TARGETS V1	http://www.gsea-msigdb.org/gsea/msigdb/mouse/geneset/HALLMARK_MYC_TARGETS_V1
P62141	Serine/threonine-protein phosphatase PP1-beta catalytic subunit OS=Mus musculus OX=10090 GN=Ppp1cb PE=1 SV=3	Ppp1cb	0.500986	0.000201079	Down	47	12	286	3	3	37.2	2.12609e+07	2.35512e+07	2.19648e+07	1.45456e+07	1.41471e+07	1.27547e+07	1.33758	1.45957	1.35531	0.740103	0.706115	0.634108	cytoplasm	K06269	PPP1C; serine/threonine-protein phosphatase PP1 catalytic subunit [EC:3.1.3.16]	mmu04218 Cellular senescence; mmu04270 Vascular smooth muscle contraction; mmu04810 Regulation of actin cytoskeleton; mmu04510 Focal adhesion; mmu04921 Oxytocin signaling pathway; mmu05415 Diabetic cardiomyopathy; mmu05205 Proteoglycans in cancer; mmu04022 cGMP-PKG signaling pathway; mmu04910 Insulin signaling pathway; mmu04114 Oocyte meiosis; mmu04728 Dopaminergic synapse; mmu03015 mRNA surveill…	GO:0000003 reproduction; GO:0000910 cytokinesis; GO:0001932 regulation of protein phosphorylation; GO:0001933 negative regulation of protein phosphorylation; GO:0002009 morphogenesis of an epithelium; GO:0002165 instar larval or pupal development; GO:0003002 regionalization; GO:0003006 developmental process involved in reproduction; GO:0005979 regulation of glycogen biosynthetic process; GO:00059…	GO:0000164 protein phosphatase type 1 complex; GO:0005622 intracellular anatomical structure; GO:0005634 nucleus; GO:0005654 nucleoplasm; GO:0005737 cytoplasm; GO:0005829 cytosol; GO:0005886 plasma membrane; GO:0008287 protein serine/threonine phosphatase complex; GO:0016020 membrane; GO:0030016 myofibril; GO:0031974 membrane-enclosed lumen; GO:0031981 nuclear lumen; GO:0032991 protein-containing…	GO:0003824 catalytic activity; GO:0004721 phosphoprotein phosphatase activity; GO:0004722 protein serine/threonine phosphatase activity; GO:0005488 binding; GO:0005515 protein binding; GO:0016787 hydrolase activity; GO:0016788 hydrolase activity, acting on ester bonds; GO:0016791 phosphatase activity; GO:0017018 myosin phosphatase activity; GO:0019899 enzyme binding; GO:0019900 kinase binding; GO…	PF00149	PF00149 Calcineurin-like phosphoesterase	TR	KOG0374	Serine/threonine specific protein phosphatase PP1, catalytic subunit	WP298 G13 signaling pathway	http://www.wikipathways.org/instance/WP298_r116836		R-MMU-162582 Signal Transduction;R-MMU-1640170 Cell Cycle;R-MMU-194315 Signaling by Rho GTPases;R-MMU-195258 RHO GTPase Effectors;R-MMU-2565942 Regulation of PLK1 Activity at G2/M Transition;R-MMU-453274 Mitotic G2-G2/M phases;R-MMU-5625740 RHO GTPases activate PKNs;R-MMU-5627123 RHO GTPases activate PAKs;R-MMU-5673000 RAF activation;R-MMU-5673001 RAF/MAP kinase cascade;R-MMU-5683057 MAPK family …	https://reactome.org/PathwayBrowser/#/R-MMU-162582;https://reactome.org/PathwayBrowser/#/R-MMU-1640170;https://reactome.org/PathwayBrowser/#/R-MMU-194315;https://reactome.org/PathwayBrowser/#/R-MMU-195258;https://reactome.org/PathwayBrowser/#/R-MMU-2565942;https://reactome.org/PathwayBrowser/#/R-MMU-453274;https://reactome.org/PathwayBrowser/#/R-MMU-5625740;https://reactome.org/PathwayBrowser/#/R…
Q8R0S2	IQ motif and SEC7 domain-containing protein 1 OS=Mus musculus OX=10090 GN=Iqsec1 PE=1 SV=2	Iqsec1	0.501078	0.110323	None	5	3	12	3	3	107.9	906233	2.24771e+06	2.23489e+06	1.10161e+06	1.22497e+06	1.01125e+06	0.707057	1.72754	1.7102	0.695131	0.758246	0.623486	cytoplasm	K12495	IQSEC; IQ motif and SEC7 domain-containing protein	mmu04144 Endocytosis	GO:0000768 syncytium formation by plasma membrane fusion; GO:0001654 eye development; GO:0001745 compound eye morphogenesis; GO:0006949 syncytium formation; GO:0006996 organelle organization; GO:0007010 cytoskeleton organization; GO:0007275 multicellular organism development; GO:0007399 nervous system development; GO:0007417 central nervous system development; GO:0007423 sensory organ development…	GO:0000139 Golgi membrane; GO:0005622 intracellular anatomical structure; GO:0005634 nucleus; GO:0005730 nucleolus; GO:0005737 cytoplasm; GO:0005794 Golgi apparatus; GO:0012505 endomembrane system; GO:0016020 membrane; GO:0031090 organelle membrane; GO:0031974 membrane-enclosed lumen; GO:0031981 nuclear lumen; GO:0031984 organelle subcompartment; GO:0043226 organelle; GO:0043227 membrane-bounded …	GO:0005085 guanyl-nucleotide exchange factor activity; GO:0005488 binding; GO:0005515 protein binding; GO:0019899 enzyme binding; GO:0045296 cadherin binding; GO:0050839 cell adhesion molecule binding; GO:0051020 GTPase binding; GO:0098772 molecular function regulator;	PF01369; PF16453	PF01369 Sec7 domain; PF16453 PH domain	U	KOG0931	Predicted guanine nucleotide exchange factor, contains Sec7 domain
Q9CZH8	Coiled-coil domain-containing protein 77 OS=Mus musculus OX=10090 GN=Ccdc77 PE=1 SV=1	Ccdc77	0.50209	0.0834468	None	9	3	3	3	3	57.5	3.14687e+06	3.15154e+06	3.07702e+06	868286	2.46317e+06	2.52787e+06	1.40639	1.38747	1.34876	0.313843	0.873356	0.892766	nucleus	K16757				GO:0005622 intracellular anatomical structure; GO:0005813 centrosome; GO:0005815 microtubule organizing center; GO:0005856 cytoskeleton; GO:0015630 microtubule cytoskeleton; GO:0043226 organelle; GO:0043228 non-membrane-bounded organelle; GO:0043229 intracellular organelle; GO:0043232 intracellular non-membrane-bounded organelle;
Q3V1H1	Cytoskeleton-associated protein 2 OS=Mus musculus OX=10090 GN=Ckap2 PE=1 SV=1	Ckap2	0.502252	0.00327691	Down	10	5	24	5	5	74	9.85459e+06	8.96154e+06	8.37569e+06	6.64527e+06	4.88326e+06	5.39152e+06	1.52106	1.36258	1.26795	0.829551	0.597981	0.657618	nucleus	K16769			GO:0000278 mitotic cell cycle; GO:0000281 mitotic cytokinesis; GO:0000910 cytokinesis; GO:0006355 regulation of transcription, DNA-templated; GO:0006357 regulation of transcription by RNA polymerase II; GO:0007026 negative regulation of microtubule depolymerization; GO:0007049 cell cycle; GO:0009889 regulation of biosynthetic process; GO:0009891 positive regulation of biosynthetic process; GO:000…	GO:0000922 spindle pole; GO:0005622 intracellular anatomical structure; GO:0005737 cytoplasm; GO:0005813 centrosome; GO:0005815 microtubule organizing center; GO:0005819 spindle; GO:0005829 cytosol; GO:0005856 cytoskeleton; GO:0015630 microtubule cytoskeleton; GO:0043226 organelle; GO:0043228 non-membrane-bounded organelle; GO:0043229 intracellular organelle; GO:0043232 intracellular non-membrane…
Q9D083	Kinetochore protein Spc24 OS=Mus musculus OX=10090 GN=Spc24 PE=1 SV=1	Spc24	0.502572	9.38165e-05	Down	38	6	31	6	6	23.4	8.36185e+06	8.17531e+06	8.98907e+06	5.5358e+06	5.00313e+06	5.35822e+06	1.37442	1.32372	1.44913	0.735903	0.652423	0.695973	extracellular	K11549				GO:0000775 chromosome, centromeric region; GO:0000776 kinetochore; GO:0005622 intracellular anatomical structure; GO:0005634 nucleus; GO:0005694 chromosome; GO:0005730 nucleolus; GO:0005737 cytoplasm; GO:0005829 cytosol; GO:0031262 Ndc80 complex; GO:0031974 membrane-enclosed lumen; GO:0031981 nuclear lumen; GO:0032991 protein-containing complex; GO:0043226 organelle; GO:0043227 membrane-bounded o…										R-MMU-141424 Amplification of signal from the kinetochores;R-MMU-141444 Amplification of signal from unattached kinetochores via a MAD2 inhibitory signal;R-MMU-162582 Signal Transduction;R-MMU-1640170 Cell Cycle;R-MMU-194315 Signaling by Rho GTPases;R-MMU-195258 RHO GTPase Effectors;R-MMU-2467813 Separation of Sister Chromatids;R-MMU-2500257 Resolution of Sister Chromatid Cohesion;R-MMU-2555396 M…	https://reactome.org/PathwayBrowser/#/R-MMU-141424;https://reactome.org/PathwayBrowser/#/R-MMU-141444;https://reactome.org/PathwayBrowser/#/R-MMU-162582;https://reactome.org/PathwayBrowser/#/R-MMU-1640170;https://reactome.org/PathwayBrowser/#/R-MMU-194315;https://reactome.org/PathwayBrowser/#/R-MMU-195258;https://reactome.org/PathwayBrowser/#/R-MMU-2467813;https://reactome.org/PathwayBrowser/#/R-…	HALLMARK E2F TARGETS	http://www.gsea-msigdb.org/gsea/msigdb/mouse/geneset/HALLMARK_E2F_TARGETS
Q99P25	Translin-associated factor X-interacting protein 1 OS=Mus musculus OX=10090 GN=Tsnaxip1 PE=1 SV=2	Tsnaxip1	0.50695	5.0194e-06	Down	18	12	38	12	12	81.7	1.56836e+07	1.51751e+07	1.56112e+07	9.34176e+06	1.00381e+07	9.83511e+06	1.41091	1.3448	1.37742	0.67968	0.716434	0.699177	nucleus					GO:0005622 intracellular anatomical structure; GO:0005737 cytoplasm;
D3Z3K2	E3 ubiquitin-protein ligase CCNB1IP1 OS=Mus musculus OX=10090 GN=Ccnb1ip1 PE=1 SV=1	Ccnb1ip1	0.507292	0.00466489	Down	10	2	9	2	2	31.4	2.2591e+06	2.17822e+06	2.19036e+06	1.65606e+06	1.38851e+06	1.11788e+06	1.42552	1.35398	1.35558	0.845154	0.695111	0.557426	cytoplasm	K10639			GO:0000003 reproduction; GO:0000280 nuclear division; GO:0001701 in utero embryonic development; GO:0001824 blastocyst development; GO:0001825 blastocyst formation; GO:0003006 developmental process involved in reproduction; GO:0006139 nucleobase-containing compound metabolic process; GO:0006259 DNA metabolic process; GO:0006310 DNA recombination; GO:0006464 cellular protein modification process; …	GO:0000228 nuclear chromosome; GO:0000793 condensed chromosome; GO:0000794 condensed nuclear chromosome; GO:0005622 intracellular anatomical structure; GO:0005634 nucleus; GO:0005694 chromosome; GO:0031974 membrane-enclosed lumen; GO:0031981 nuclear lumen; GO:0043226 organelle; GO:0043227 membrane-bounded organelle; GO:0043228 non-membrane-bounded organelle; GO:0043229 intracellular organelle; GO…	GO:0003824 catalytic activity; GO:0004842 ubiquitin-protein transferase activity; GO:0016740 transferase activity; GO:0019787 ubiquitin-like protein transferase activity; GO:0061630 ubiquitin protein ligase activity; GO:0061659 ubiquitin-like protein ligase activity; GO:0140096 catalytic activity, acting on a protein;	PF14634	PF14634 zinc-RING finger domain
Q9CRC3	UPF0235 protein C15orf40 homolog OS=Mus musculus OX=10090 PE=1 SV=1	--	0.508024	0.067489	None	24	2	9	2	2	13.2	1590843	3.75922e+06	2.31581e+06	1.71894e+06	1.53863e+06	1.5596e+06	0.8677	2.01982	1.23885	0.758274	0.665805	0.67222	mitochondria	K09131						PF02594	PF02594 Uncharacterised ACR, YggU family COG1872	S	KOG3276	Uncharacterized conserved protein, contains YggU domain
Q64327	Male-enhanced antigen 1 OS=Mus musculus OX=10090 GN=Mea1 PE=1 SV=1	Mea1	0.508071	0.00464321	Down	51	4	19	4	4	18.6	3.06301e+07	28985529	3.236e+07	1.49993e+07	2.25841e+07	2.04325e+07	1.39042	1.29614	1.44072	0.550668	0.813333	0.732947	cytoplasm				GO:0000003 reproduction; GO:0003006 developmental process involved in reproduction; GO:0007275 multicellular organism development; GO:0007276 gamete generation; GO:0007283 spermatogenesis; GO:0007548 sex differentiation; GO:0008406 gonad development; GO:0008584 male gonad development; GO:0019953 sexual reproduction; GO:0022414 reproductive process; GO:0032501 multicellular organismal process; GO:…	GO:0005622 intracellular anatomical structure; GO:0005737 cytoplasm;
Q9D2N9	Vacuolar protein sorting-associated protein 33A OS=Mus musculus OX=10090 GN=Vps33a PE=1 SV=2	Vps33a	0.510622	0.0203631	Down	7	4	19	4	4	67.5	2.66834e+06	2.81121e+06	2.57805e+06	1.38765e+06	1.31807e+06	2.40399e+06	1.37977	1.43197	1.30747	0.58032	0.540721	0.98232	mitochondria	K20182	VPS33A; vacuolar protein sorting-associated protein 33A	mmu05132 Salmonella infection	GO:0000902 cell morphogenesis; GO:0000904 cell morphogenesis involved in differentiation; GO:0002376 immune system process; GO:0002520 immune system development; GO:0006605 protein targeting; GO:0006622 protein targeting to lysosome; GO:0006623 protein targeting to vacuole; GO:0006725 cellular aromatic compound metabolic process; GO:0006726 eye pigment biosynthetic process; GO:0006727 ommochrome …	GO:0000323 lytic vacuole; GO:0005622 intracellular anatomical structure; GO:0005737 cytoplasm; GO:0005764 lysosome; GO:0005768 endosome; GO:0005769 early endosome; GO:0005770 late endosome; GO:0005773 vacuole; GO:0005776 autophagosome; GO:0005829 cytosol; GO:0012505 endomembrane system; GO:0016020 membrane; GO:0030897 HOPS complex; GO:0031410 cytoplasmic vesicle; GO:0031982 vesicle; GO:0032991 pr…	GO:0000149 SNARE binding; GO:0005488 binding; GO:0005515 protein binding; GO:0019905 syntaxin binding; GO:0044877 protein-containing complex binding;			U	KOG1302	Vacuolar sorting protein VPS33/slp1 (Sec1 family)
G3UYX5	Regulator of G-protein signaling 22 OS=Mus musculus OX=10090 GN=Rgs22 PE=1 SV=1	Rgs22	0.511089	0.00629164	Down	12	13	47	13	13	145.8	1.01278e+07	1.3658e+07	9046096	6.63981e+06	6.84609e+06	7.32143e+06	1.28557	1.70781	1.1262	0.681646	0.689434	0.734397	nucleus				GO:0043085 positive regulation of catalytic activity; GO:0043087 regulation of GTPase activity; GO:0043547 positive regulation of GTPase activity; GO:0044093 positive regulation of molecular function; GO:0050790 regulation of catalytic activity; GO:0051336 regulation of hydrolase activity; GO:0051345 positive regulation of hydrolase activity; GO:0065007 biological regulation; GO:0065009 regulatio…	GO:0005622 intracellular anatomical structure; GO:0005737 cytoplasm; GO:0005886 plasma membrane; GO:0016020 membrane; GO:0071944 cell periphery;	GO:0005096 GTPase activator activity; GO:0008047 enzyme activator activity; GO:0030234 enzyme regulator activity; GO:0030695 GTPase regulator activity; GO:0060589 nucleoside-triphosphatase regulator activity; GO:0098772 molecular function regulator;	PF00615	PF00615 Regulator of G protein signaling domain
Q3UHQ6	Protein dopey-2 OS=Mus musculus OX=10090 GN=Dop1b PE=1 SV=3	Dop1b	0.511117	0.00018788	Down	4	8	25	7	7	257.3	1.60338e+06	1.55678e+06	1.61261e+06	917784	1.10727e+06	1.00097e+06	1.39982	1.33886	1.38083	0.648034	0.766938	0.690577	plasma membrane				GO:0003008 system process; GO:0006810 transport; GO:0006892 post-Golgi vesicle-mediated transport; GO:0006895 Golgi to endosome transport; GO:0006996 organelle organization; GO:0007029 endoplasmic reticulum organization; GO:0007275 multicellular organism development; GO:0009987 cellular process; GO:0010256 endomembrane system organization; GO:0016043 cellular component organization; GO:0016192 ve…	GO:0000139 Golgi membrane; GO:0005622 intracellular anatomical structure; GO:0005737 cytoplasm; GO:0005768 endosome; GO:0005794 Golgi apparatus; GO:0005802 trans-Golgi network; GO:0012505 endomembrane system; GO:0016020 membrane; GO:0031090 organelle membrane; GO:0031410 cytoplasmic vesicle; GO:0031982 vesicle; GO:0031984 organelle subcompartment; GO:0043226 organelle; GO:0043227 membrane-bounded…				K	KOG3613	Dopey and related predicted leucine zipper transcription factors
Q8BHB7	Uncharacterized protein C16orf46 homolog OS=Mus musculus OX=10090 PE=2 SV=1	--	0.512737	0.000541586	Down	4	2	3	2	2	45	1.90062e+06	1.95351e+06	1.95484e+06	1.37952e+06	1.14405e+06	1.16538e+06	1.36248	1.3795	1.37443	0.799805	0.650654	0.660174	cytoplasm					GO:0005622 intracellular anatomical structure; GO:0005634 nucleus; GO:0005654 nucleoplasm; GO:0005737 cytoplasm; GO:0005829 cytosol; GO:0031974 membrane-enclosed lumen; GO:0031981 nuclear lumen; GO:0043226 organelle; GO:0043227 membrane-bounded organelle; GO:0043229 intracellular organelle; GO:0043231 intracellular membrane-bounded organelle; GO:0043233 organelle lumen; GO:0070013 intracellular o…
Q8VD37	SH3-containing GRB2-like protein 3-interacting protein 1 OS=Mus musculus OX=10090 GN=Sgip1 PE=1 SV=1	Sgip1	0.514433	0.222088	None	6	2	7	2	2	86	2.9988e+06	2.48298e+06	1123621	587669	615537	3.04246e+06	1.88165	1.53475	0.69149	0.298226	0.306418	1.50858	nucleus	K20065			GO:0002021 response to dietary excess; GO:0006810 transport; GO:0006897 endocytosis; GO:0006898 receptor-mediated endocytosis; GO:0006950 response to stress; GO:0007009 plasma membrane organization; GO:0008104 protein localization; GO:0009605 response to external stimulus; GO:0009987 cellular process; GO:0009991 response to extracellular stimulus; GO:0010256 endomembrane system organization; GO:0…	GO:0005622 intracellular anatomical structure; GO:0005634 nucleus; GO:0005654 nucleoplasm; GO:0005737 cytoplasm; GO:0005829 cytosol; GO:0005886 plasma membrane; GO:0005905 clathrin-coated pit; GO:0012505 endomembrane system; GO:0012506 vesicle membrane; GO:0016020 membrane; GO:0030117 membrane coat; GO:0030118 clathrin coat; GO:0030119 AP-type membrane coat adaptor complex; GO:0030120 vesicle coa…	GO:0001786 phosphatidylserine binding; GO:0005488 binding; GO:0005515 protein binding; GO:0005543 phospholipid binding; GO:0005546 phosphatidylinositol-4,5-bisphosphate binding; GO:0008017 microtubule binding; GO:0008092 cytoskeletal protein binding; GO:0008289 lipid binding; GO:0015631 tubulin binding; GO:0017124 SH3 domain binding; GO:0019904 protein domain specific binding; GO:0035091 phosphat…	PF10291	PF10291 Muniscin C-terminal mu homology domain	D	KOG2398	Predicted proline-serine-threonine phosphatase-interacting protein (PSTPIP)
Q8K1K4	Centromere protein I OS=Mus musculus OX=10090 GN=Cenpi PE=2 SV=1	Cenpi	0.514566	0.12136	None	5	3	9	3	3	85.3	564807	824550	640030	378610	727608	187460	1.15724	1.66423	1.28617	0.627392	1.18275	0.30352	nucleus	K11501			GO:0000003 reproduction; GO:0001541 ovarian follicle development; GO:0003006 developmental process involved in reproduction; GO:0006323 DNA packaging; GO:0006325 chromatin organization; GO:0006333 chromatin assembly or disassembly; GO:0006334 nucleosome assembly; GO:0006336 DNA replication-independent chromatin assembly; GO:0006338 chromatin remodeling; GO:0006996 organelle organization; GO:00071…	GO:0000775 chromosome, centromeric region; GO:0000776 kinetochore; GO:0005622 intracellular anatomical structure; GO:0005634 nucleus; GO:0005654 nucleoplasm; GO:0005694 chromosome; GO:0005737 cytoplasm; GO:0005829 cytosol; GO:0016604 nuclear body; GO:0031974 membrane-enclosed lumen; GO:0031981 nuclear lumen; GO:0032991 protein-containing complex; GO:0043226 organelle; GO:0043227 membrane-bounded …										R-MMU-141424 Amplification of signal from the kinetochores;R-MMU-141444 Amplification of signal from unattached kinetochores via a MAD2 inhibitory signal;R-MMU-162582 Signal Transduction;R-MMU-1640170 Cell Cycle;R-MMU-194315 Signaling by Rho GTPases;R-MMU-195258 RHO GTPase Effectors;R-MMU-2467813 Separation of Sister Chromatids;R-MMU-2500257 Resolution of Sister Chromatid Cohesion;R-MMU-2555396 M…	https://reactome.org/PathwayBrowser/#/R-MMU-141424;https://reactome.org/PathwayBrowser/#/R-MMU-141444;https://reactome.org/PathwayBrowser/#/R-MMU-162582;https://reactome.org/PathwayBrowser/#/R-MMU-1640170;https://reactome.org/PathwayBrowser/#/R-MMU-194315;https://reactome.org/PathwayBrowser/#/R-MMU-195258;https://reactome.org/PathwayBrowser/#/R-MMU-2467813;https://reactome.org/PathwayBrowser/#/R-…
Q9DAA4	Probable inactive serine protease 37 OS=Mus musculus OX=10090 GN=Prss37 PE=1 SV=1	Prss37	0.515578	0.000272791	Down	35	7	75	7	7	26.7	1.1108e+08	1.12001e+08	1.14609e+08	6.74522e+07	6.77296e+07	8.07634e+07	1.36608	1.35686	1.3824	0.670901	0.660828	0.78489	extracellular	K25131			GO:0000003 reproduction; GO:0006807 nitrogen compound metabolic process; GO:0006928 movement of cell or subcellular component; GO:0007338 single fertilization; GO:0007339 binding of sperm to zona pellucida; GO:0008037 cell recognition; GO:0008152 metabolic process; GO:0009566 fertilization; GO:0009987 cellular process; GO:0009988 cell-cell recognition; GO:0010467 gene expression; GO:0010468 regul…	GO:0001669 acrosomal vesicle; GO:0005622 intracellular anatomical structure; GO:0005737 cytoplasm; GO:0012505 endomembrane system; GO:0030141 secretory granule; GO:0031410 cytoplasmic vesicle; GO:0031982 vesicle; GO:0043226 organelle; GO:0043227 membrane-bounded organelle; GO:0043229 intracellular organelle; GO:0097708 intracellular vesicle; GO:0099503 secretory vesicle;		PF00089	PF00089 Trypsin	E	KOG3627	Trypsin
Q3TWL2	Type 1 phosphatidylinositol 4,5-bisphosphate 4-phosphatase OS=Mus musculus OX=10090 GN=Pip4p1 PE=1 SV=1	Pip4p1	0.521603	0.0300124	Down	15	3	28	3	3	30	3.91897e+06	4096832	4.69988e+06	3.88064e+06	2.08453e+06	2.22879e+06	1.27611	1.31413	1.50099	1.02198	0.53851	0.57351	plasma membrane	K13084	TMEM55; phosphatidylinositol-4,5-bisphosphate 4-phosphatase [EC:3.1.3.78]	mmu04070 Phosphatidylinositol signaling system	GO:0006629 lipid metabolic process; GO:0006644 phospholipid metabolic process; GO:0006650 glycerophospholipid metabolic process; GO:0006793 phosphorus metabolic process; GO:0006796 phosphate-containing compound metabolic process; GO:0008152 metabolic process; GO:0009987 cellular process; GO:0016311 dephosphorylation; GO:0019637 organophosphate metabolic process; GO:0030258 lipid modification; GO:…	GO:0000323 lytic vacuole; GO:0005622 intracellular anatomical structure; GO:0005634 nucleus; GO:0005654 nucleoplasm; GO:0005737 cytoplasm; GO:0005764 lysosome; GO:0005765 lysosomal membrane; GO:0005768 endosome; GO:0005770 late endosome; GO:0005773 vacuole; GO:0005774 vacuolar membrane; GO:0010008 endosome membrane; GO:0012505 endomembrane system; GO:0016020 membrane; GO:0031090 organelle membran…	GO:0003824 catalytic activity; GO:0016787 hydrolase activity; GO:0016788 hydrolase activity, acting on ester bonds; GO:0016791 phosphatase activity; GO:0034593 phosphatidylinositol bisphosphate phosphatase activity; GO:0034596 phosphatidylinositol phosphate 4-phosphatase activity; GO:0034597 phosphatidylinositol-4,5-bisphosphate 4-phosphatase activity; GO:0042578 phosphoric ester hydrolase activi…			R	KOG4684	Uncharacterized conserved protein, contains C4-type Zn-finger				R-MMU-1430728 Metabolism;R-MMU-1483255 PI Metabolism;R-MMU-1483257 Phospholipid metabolism;R-MMU-212436 Generic Transcription Pathway;R-MMU-3700989 Transcriptional Regulation by TP53;R-MMU-556833 Metabolism of lipids;R-MMU-5633007 Regulation of TP53 Activity;R-MMU-6804758 Regulation of TP53 Activity through Acetylation;R-MMU-6811555 PI5P Regulates TP53 Acetylation;R-MMU-73857 RNA Polymerase II Tr…	https://reactome.org/PathwayBrowser/#/R-MMU-1430728;https://reactome.org/PathwayBrowser/#/R-MMU-1483255;https://reactome.org/PathwayBrowser/#/R-MMU-1483257;https://reactome.org/PathwayBrowser/#/R-MMU-212436;https://reactome.org/PathwayBrowser/#/R-MMU-3700989;https://reactome.org/PathwayBrowser/#/R-MMU-556833;https://reactome.org/PathwayBrowser/#/R-MMU-5633007;https://reactome.org/PathwayBrowser/#…
Q5SS90	Uncharacterized protein C7orf57 homolog OS=Mus musculus OX=10090 GN=Gm11992 PE=1 SV=1	Gm11992	0.523136	0.00161581	Down	38	8	51	8	8	32.9	2.23572e+07	2.09913e+07	2.14072e+07	1.61135e+07	1.33065e+07	1.25384e+07	1.42646	1.31933	1.3396	0.83148	0.673559	0.632176	nucleus
Q9JLN9	Serine/threonine-protein kinase mTOR OS=Mus musculus OX=10090 GN=Mtor PE=1 SV=2	Mtor	0.524737	0.0211707	Down	4	7	21	7	7	288.6	4.52341e+06	4.72732e+06	4.59679e+06	4.04104e+06	2.738e+06	2.20503e+06	1.34894	1.38872	1.34449	0.974636	0.647785	0.519631	plasma membrane	K07203	MTOR; serine/threonine-protein kinase mTOR [EC:2.7.11.1]	mmu04920 Adipocytokine signaling pathway; mmu04371 Apelin signaling pathway; mmu04218 Cellular senescence; mmu04012 ErbB signaling pathway; mmu05226 Gastric cancer; mmu05017 Spinocerebellar ataxia; mmu05205 Proteoglycans in cancer; mmu01521 EGFR tyrosine kinase inhibitor resistance; mmu04211 Longevity regulating pathway; mmu05215 Prostate cancer; mmu05163 Human cytomegalovirus infection; mmu05170…	GO:0000003 reproduction; GO:0000491 small nucleolar ribonucleoprotein complex assembly; GO:0000492 box C/D snoRNP assembly; GO:0000768 syncytium formation by plasma membrane fusion; GO:0000902 cell morphogenesis; GO:0000904 cell morphogenesis involved in differentiation; GO:0001101 response to acid chemical; GO:0001505 regulation of neurotransmitter levels; GO:0001558 regulation of cell growth; G…	GO:0000323 lytic vacuole; GO:0005622 intracellular anatomical structure; GO:0005634 nucleus; GO:0005654 nucleoplasm; GO:0005737 cytoplasm; GO:0005764 lysosome; GO:0005773 vacuole; GO:0005829 cytosol; GO:0012505 endomembrane system; GO:0016020 membrane; GO:0030425 dendrite; GO:0031931 TORC1 complex; GO:0031932 TORC2 complex; GO:0031974 membrane-enclosed lumen; GO:0031981 nuclear lumen; GO:0032991 …	GO:0000182 rDNA binding; GO:0001016 RNA polymerase III transcription regulatory region sequence-specific DNA binding; GO:0001025 RNA polymerase III general transcription initiation factor binding; GO:0001067 transcription regulatory region nucleic acid binding; GO:0001156 TFIIIC-class transcription factor complex binding; GO:0003676 nucleic acid binding; GO:0003677 DNA binding; GO:0003690 double-…	PF08771	PF08771 FKBP12-rapamycin binding domain	L	KOG0891	DNA-dependent protein kinase	WP5024 Hypoxia-dependent proliferation of myoblasts;WP3675 Factors and pathways affecting insulin-like growth factor (IGF1)-Akt signaling;WP339 ESC pluripotency pathways;WP1560 MicroRNAs in cardiomyocyte hypertrophy;WP450 IL-2 signaling pathway;WP2841 Focal adhesion: PI3K-Akt-mTOR signaling pathway;WP488 Alpha 6 beta 4 integrin signaling pathway;WP2084 SREBF and miR33 in cholesterol and lipid hom…	http://www.wikipathways.org/instance/WP5024_r119059;http://www.wikipathways.org/instance/WP3675_r90178;http://www.wikipathways.org/instance/WP339_r116720;http://www.wikipathways.org/instance/WP1560_r116839;http://www.wikipathways.org/instance/WP450_r117903;http://www.wikipathways.org/instance/WP2841_r116712;http://www.wikipathways.org/instance/WP488_r117859;http://www.wikipathways.org/instance/WP…		R-MMU-1257604 PIP3 activates AKT signaling;R-MMU-1280218 Adaptive Immune System;R-MMU-162582 Signal Transduction;R-MMU-1632852 Macroautophagy;R-MMU-165159 MTOR signalling;R-MMU-166208 mTORC1-mediated signalling;R-MMU-168256 Immune System;R-MMU-194138 Signaling by VEGF;R-MMU-212436 Generic Transcription Pathway;R-MMU-2262752 Cellular responses to stress;R-MMU-3371556 Cellular response to heat stre…	https://reactome.org/PathwayBrowser/#/R-MMU-1257604;https://reactome.org/PathwayBrowser/#/R-MMU-1280218;https://reactome.org/PathwayBrowser/#/R-MMU-162582;https://reactome.org/PathwayBrowser/#/R-MMU-1632852;https://reactome.org/PathwayBrowser/#/R-MMU-165159;https://reactome.org/PathwayBrowser/#/R-MMU-166208;https://reactome.org/PathwayBrowser/#/R-MMU-168256;https://reactome.org/PathwayBrowser/#/R…	HALLMARK SPERMATOGENESIS	http://www.gsea-msigdb.org/gsea/msigdb/mouse/geneset/HALLMARK_SPERMATOGENESIS
Q9D5P4	Adenosine deaminase domain-containing protein 2 OS=Mus musculus OX=10090 GN=Adad2 PE=1 SV=2	Adad2	0.528763	0.000987863	Down	28	9	42	9	9	59.3	2.02595e+07	2.06799e+07	2.11267e+07	1.37726e+07	1.17599e+07	1.51498e+07	1.34251	1.34993	1.37307	0.738119	0.618246	0.793324	nucleus							PF00035	PF00035 Double-stranded RNA binding motif	A	KOG2777	tRNA-specific adenosine deaminase 1
A2A9R3	Melanoma-associated antigen B4 OS=Mus musculus OX=10090 GN=Mageb4 PE=1 SV=1	Mageb4	0.528791	0.027266	Down	16	3	5	3	3	60.9	3.77213e+06	3.30987e+06	2.3717e+06	2.11679e+06	1.63803e+06	2.45155e+06	1.64004	1.4176	1.01136	0.744335	0.565017	0.842297	nucleus	K24127				GO:0005622 intracellular anatomical structure; GO:0005737 cytoplasm;				S	KOG4562	Uncharacterized conserved protein (tumor-rejection antigen MAGE in humans)
Q5SUS0	F-box/WD repeat-containing protein 10 OS=Mus musculus OX=10090 GN=Fbxw10 PE=2 SV=1	Fbxw10	0.528834	0.00150194	Down	4	3	7	3	3	117.6	1.13636e+06	1.03621e+06	1.0956e+06	626017	827197	691505	1.42939	1.28397	1.35163	0.636858	0.825492	0.687359	nucleus	K10266			GO:0000209 protein polyubiquitination; GO:0006464 cellular protein modification process; GO:0006807 nitrogen compound metabolic process; GO:0008152 metabolic process; GO:0009987 cellular process; GO:0016567 protein ubiquitination; GO:0019538 protein metabolic process; GO:0032446 protein modification by small protein conjugation; GO:0036211 protein modification process; GO:0043170 macromolecule me…	GO:0005622 intracellular anatomical structure; GO:0005737 cytoplasm; GO:0005829 cytosol; GO:0005886 plasma membrane; GO:0016020 membrane; GO:0071944 cell periphery;	GO:0003824 catalytic activity; GO:0004842 ubiquitin-protein transferase activity; GO:0016740 transferase activity; GO:0019787 ubiquitin-like protein transferase activity; GO:0140096 catalytic activity, acting on a protein;			R	KOG0274	Cdc4 and related F-box and WD-40 proteins				R-MMU-1280218 Adaptive Immune System;R-MMU-168256 Immune System;R-MMU-392499 Metabolism of proteins;R-MMU-597592 Post-translational protein modification;R-MMU-8951664 Neddylation;R-MMU-983168 Antigen processing: Ubiquitination & Proteasome degradation;R-MMU-983169 Class I MHC mediated antigen processing & presentation	https://reactome.org/PathwayBrowser/#/R-MMU-1280218;https://reactome.org/PathwayBrowser/#/R-MMU-168256;https://reactome.org/PathwayBrowser/#/R-MMU-392499;https://reactome.org/PathwayBrowser/#/R-MMU-597592;https://reactome.org/PathwayBrowser/#/R-MMU-8951664;https://reactome.org/PathwayBrowser/#/R-MMU-983168;https://reactome.org/PathwayBrowser/#/R-MMU-983169
Q9CPQ1	Cytochrome c oxidase subunit 6C OS=Mus musculus OX=10090 GN=Cox6c PE=1 SV=3	Cox6c	0.529819	0.000470974	Down	51	4	73	4	4	8.5	7.53864e+07	7.51908e+07	7.63933e+07	4.44882e+07	4.86932e+07	5.60212e+07	1.36448	1.34064	1.35614	0.651242	0.69922	0.801277	mitochondria	K02268	COX6C; cytochrome c oxidase subunit 6c	mmu05020 Prion disease; mmu00190 Oxidative phosphorylation; mmu04714 Thermogenesis; mmu05016 Huntington disease; mmu01100 Metabolic pathways; mmu05208 Chemical carcinogenesis - reactive oxygen species; mmu05014 Amyotrophic lateral sclerosis; mmu05415 Diabetic cardiomyopathy; mmu05010 Alzheimer disease; mmu04260 Cardiac muscle contraction; mmu05022 Pathways of neurodegeneration - multiple diseases…	GO:0006091 generation of precursor metabolites and energy; GO:0006119 oxidative phosphorylation; GO:0006123 mitochondrial electron transport, cytochrome c to oxygen; GO:0006139 nucleobase-containing compound metabolic process; GO:0006163 purine nucleotide metabolic process; GO:0006725 cellular aromatic compound metabolic process; GO:0006753 nucleoside phosphate metabolic process; GO:0006793 phosp…	GO:0005622 intracellular anatomical structure; GO:0005737 cytoplasm; GO:0005739 mitochondrion; GO:0005740 mitochondrial envelope; GO:0005743 mitochondrial inner membrane; GO:0005746 mitochondrial respirasome; GO:0005751 mitochondrial respiratory chain complex IV; GO:0016020 membrane; GO:0019866 organelle inner membrane; GO:0031090 organelle membrane; GO:0031966 mitochondrial membrane; GO:0031967 …	GO:0003824 catalytic activity; GO:0004129 cytochrome-c oxidase activity; GO:0005215 transporter activity; GO:0008324 cation transmembrane transporter activity; GO:0009055 electron transfer activity; GO:0015075 ion transmembrane transporter activity; GO:0015078 proton transmembrane transporter activity; GO:0015318 inorganic molecular entity transmembrane transporter activity; GO:0016491 oxidoreduc…						WP295 Electron transport chain	http://www.wikipathways.org/instance/WP295_r117879				HALLMARK ESTROGEN RESPONSE LATE;HALLMARK OXIDATIVE PHOSPHORYLATION	http://www.gsea-msigdb.org/gsea/msigdb/mouse/geneset/HALLMARK_ESTROGEN_RESPONSE_LATE;http://www.gsea-msigdb.org/gsea/msigdb/mouse/geneset/HALLMARK_OXIDATIVE_PHOSPHORYLATION
Q9R1C0	Transcription initiation factor TFIID subunit 7 OS=Mus musculus OX=10090 GN=Taf7 PE=1 SV=1	Taf7	0.530855	0.0317528	Down	11	3	16	3	3	39.1	2.85077e+06	2.68955e+06	2.60573e+06	1.99679e+06	2.20439e+06	1.15496e+06	1.43754	1.33601	1.28873	0.814355	0.881896	0.460237	nucleus	K03132	TAF7; transcription initiation factor TFIID subunit 7	mmu03022 Basal transcription factors	GO:0000122 negative regulation of transcription by RNA polymerase II; GO:0000296 spermine transport; GO:0001932 regulation of protein phosphorylation; GO:0001933 negative regulation of protein phosphorylation; GO:0006139 nucleobase-containing compound metabolic process; GO:0006351 transcription, DNA-templated; GO:0006352 DNA-templated transcription, initiation; GO:0006355 regulation of transcript…	GO:0000123 histone acetyltransferase complex; GO:0000428 DNA-directed RNA polymerase complex; GO:0005622 intracellular anatomical structure; GO:0005634 nucleus; GO:0005654 nucleoplasm; GO:0005667 transcription regulator complex; GO:0005669 transcription factor TFIID complex; GO:0005737 cytoplasm; GO:0005794 Golgi apparatus; GO:0012505 endomembrane system; GO:0016591 RNA polymerase II, holoenzyme;…	GO:0001067 transcription regulatory region nucleic acid binding; GO:0003676 nucleic acid binding; GO:0003677 DNA binding; GO:0003700 DNA-binding transcription factor activity; GO:0003712 transcription coregulator activity; GO:0003713 transcription coactivator activity; GO:0005102 signaling receptor binding; GO:0005488 binding; GO:0005515 protein binding; GO:0008134 transcription factor binding; G…			K	KOG4011	Transcription initiation factor TFIID, subunit TAF7	WP567 Eukaryotic transcription initiation;WP1244 Estrogen signaling	http://www.wikipathways.org/instance/WP567_r117881;http://www.wikipathways.org/instance/WP1244_r114031		R-MMU-212436 Generic Transcription Pathway;R-MMU-3700989 Transcriptional Regulation by TP53;R-MMU-5633007 Regulation of TP53 Activity;R-MMU-674695 RNA Polymerase II Pre-transcription Events;R-MMU-6804756 Regulation of TP53 Activity through Phosphorylation;R-MMU-73776 RNA Polymerase II Promoter Escape;R-MMU-73779 RNA Polymerase II Transcription Pre-Initiation And Promoter Opening;R-MMU-73857 RNA P…	https://reactome.org/PathwayBrowser/#/R-MMU-212436;https://reactome.org/PathwayBrowser/#/R-MMU-3700989;https://reactome.org/PathwayBrowser/#/R-MMU-5633007;https://reactome.org/PathwayBrowser/#/R-MMU-674695;https://reactome.org/PathwayBrowser/#/R-MMU-6804756;https://reactome.org/PathwayBrowser/#/R-MMU-73776;https://reactome.org/PathwayBrowser/#/R-MMU-73779;https://reactome.org/PathwayBrowser/#/R-M…
Q3U564	mRNA-decapping enzyme 1B OS=Mus musculus OX=10090 GN=Dcp1b PE=1 SV=1	Dcp1b	0.530883	0.000807949	Down	18	5	25	5	5	62.7	3.02621e+06	3.38372e+06	2.85883e+06	1.97753e+06	1.88733e+06	2.23729e+06	1.34048	1.47649	1.24202	0.70845	0.663256	0.783143	cytoplasm	K12611	DCP1B; mRNA-decapping enzyme 1B [EC:3.-.-.-]	mmu03018 RNA degradation	GO:0000003 reproduction; GO:0000288 nuclear-transcribed mRNA catabolic process, deadenylation-dependent decay; GO:0000290 deadenylation-dependent decapping of nuclear-transcribed mRNA; GO:0000291 nuclear-transcribed mRNA catabolic process, exonucleolytic; GO:0000578 embryonic axis specification; GO:0000956 nuclear-transcribed mRNA catabolic process; GO:0003002 regionalization; GO:0003006 developm…	GO:0000932 P-body; GO:0005622 intracellular anatomical structure; GO:0005737 cytoplasm; GO:0005829 cytosol; GO:0032991 protein-containing complex; GO:0035770 ribonucleoprotein granule; GO:0036464 cytoplasmic ribonucleoprotein granule; GO:0043186 P granule; GO:0043226 organelle; GO:0043227 membrane-bounded organelle; GO:0043228 non-membrane-bounded organelle; GO:0043229 intracellular organelle; GO…	GO:0003676 nucleic acid binding; GO:0003723 RNA binding; GO:0003729 mRNA binding; GO:0005488 binding; GO:0005515 protein binding; GO:0030234 enzyme regulator activity; GO:0097159 organic cyclic compound binding; GO:0098772 molecular function regulator; GO:1901363 heterocyclic compound binding;	PF06058; PF16741	PF06058 Dcp1-like decapping family; PF16741 mRNA-decapping enzyme C-terminus	KA	KOG2868	Decapping enzyme complex component DCP1				R-MMU-429914 Deadenylation-dependent mRNA decay;R-MMU-430039 mRNA decay by 5' to 3' exoribonuclease;R-MMU-8953854 Metabolism of RNA	https://reactome.org/PathwayBrowser/#/R-MMU-429914;https://reactome.org/PathwayBrowser/#/R-MMU-430039;https://reactome.org/PathwayBrowser/#/R-MMU-8953854
Q9R112	Sulfide:quinone oxidoreductase, mitochondrial OS=Mus musculus OX=10090 GN=Sqor PE=1 SV=3	Sqor	0.531219	0.000239664	Down	23	9	37	9	9	50.3	3.18138e+07	3.76244e+07	3.34811e+07	2.23687e+07	2.18698e+07	2.35263e+07	1.26907	1.47847	1.30992	0.72166	0.692126	0.741613	mitochondria	K22470	SQOR; eukaryotic sulfide quinone oxidoreductase [EC:1.8.5.8]	mmu00920 Sulfur metabolism; mmu01100 Metabolic pathways	GO:0006790 sulfur compound metabolic process; GO:0008152 metabolic process; GO:0009404 toxin metabolic process; GO:0009987 cellular process; GO:0019418 sulfide oxidation; GO:0019748 secondary metabolic process; GO:0044237 cellular metabolic process; GO:0070221 sulfide oxidation, using sulfide:quinone oxidoreductase; GO:0070813 hydrogen sulfide metabolic process;	GO:0005622 intracellular anatomical structure; GO:0005737 cytoplasm; GO:0005739 mitochondrion; GO:0005740 mitochondrial envelope; GO:0005743 mitochondrial inner membrane; GO:0016020 membrane; GO:0019866 organelle inner membrane; GO:0031090 organelle membrane; GO:0031966 mitochondrial membrane; GO:0031967 organelle envelope; GO:0031975 envelope; GO:0043226 organelle; GO:0043227 membrane-bounded or…	GO:0003824 catalytic activity; GO:0016491 oxidoreductase activity; GO:0016667 oxidoreductase activity, acting on a sulfur group of donors; GO:0016672 oxidoreductase activity, acting on a sulfur group of donors, quinone or similar compound as acceptor; GO:0070224 sulfide:quinone oxidoreductase activity;	PF07992	PF07992 Pyridine nucleotide-disulphide oxidoreductase	C	KOG3851	Sulfide:quinone oxidoreductase/flavo-binding protein				R-MMU-1430728 Metabolism;R-MMU-1614517 Sulfide oxidation to sulfate;R-MMU-1614558 Degradation of cysteine and homocysteine;R-MMU-1614635 Sulfur amino acid metabolism;R-MMU-71291 Metabolism of amino acids and derivatives	https://reactome.org/PathwayBrowser/#/R-MMU-1430728;https://reactome.org/PathwayBrowser/#/R-MMU-1614517;https://reactome.org/PathwayBrowser/#/R-MMU-1614558;https://reactome.org/PathwayBrowser/#/R-MMU-1614635;https://reactome.org/PathwayBrowser/#/R-MMU-71291	HALLMARK ADIPOGENESIS	http://www.gsea-msigdb.org/gsea/msigdb/mouse/geneset/HALLMARK_ADIPOGENESIS
Q8K2D3	Enhancer of mRNA-decapping protein 3 OS=Mus musculus OX=10090 GN=Edc3 PE=1 SV=1	Edc3	0.534405	0.0319494	Down	25	8	42	8	8	55.9	9.86221e+06	9.6984e+06	5.70495e+06	5.614e+06	5.62737e+06	5518905	1.59779	1.54782	0.906512	0.7356	0.723306	0.706569	nucleus	K12615	EDC3; enhancer of mRNA-decapping protein 3	mmu03018 RNA degradation	GO:0000288 nuclear-transcribed mRNA catabolic process, deadenylation-dependent decay; GO:0000291 nuclear-transcribed mRNA catabolic process, exonucleolytic; GO:0000956 nuclear-transcribed mRNA catabolic process; GO:0006139 nucleobase-containing compound metabolic process; GO:0006401 RNA catabolic process; GO:0006402 mRNA catabolic process; GO:0006725 cellular aromatic compound metabolic process; …	GO:0000932 P-body; GO:0005622 intracellular anatomical structure; GO:0005737 cytoplasm; GO:0005829 cytosol; GO:0032991 protein-containing complex; GO:0035770 ribonucleoprotein granule; GO:0036464 cytoplasmic ribonucleoprotein granule; GO:0043226 organelle; GO:0043228 non-membrane-bounded organelle; GO:0043229 intracellular organelle; GO:0043232 intracellular non-membrane-bounded organelle; GO:199…	GO:0003676 nucleic acid binding; GO:0003723 RNA binding; GO:0003729 mRNA binding; GO:0003824 catalytic activity; GO:0004518 nuclease activity; GO:0004519 endonuclease activity; GO:0004521 endoribonuclease activity; GO:0004540 ribonuclease activity; GO:0005488 binding; GO:0005515 protein binding; GO:0016787 hydrolase activity; GO:0016788 hydrolase activity, acting on ester bonds; GO:0016891 endori…	PF12701; PF09532; PF03853	PF12701 Scd6-like Sm domain; PF09532 FDF domain; PF03853 YjeF-related protein N-terminus	S	KOG2585	Uncharacterized conserved protein				R-MMU-429914 Deadenylation-dependent mRNA decay;R-MMU-430039 mRNA decay by 5' to 3' exoribonuclease;R-MMU-8953854 Metabolism of RNA	https://reactome.org/PathwayBrowser/#/R-MMU-429914;https://reactome.org/PathwayBrowser/#/R-MMU-430039;https://reactome.org/PathwayBrowser/#/R-MMU-8953854
Q80UW8	DNA-directed RNA polymerases I, II, and III subunit RPABC1 OS=Mus musculus OX=10090 GN=Polr2e PE=1 SV=1	Polr2e	0.535372	0.000296166	Down	37	6	29	6	6	24.6	4.97451e+07	4.80151e+07	5.07969e+07	3.57425e+07	3.15002e+07	3.12935e+07	1.37073	1.30332	1.37282	0.796544	0.68863	0.681413	cytoplasm	K03013	RPABC1; DNA-directed RNA polymerases I, II, and III subunit RPABC1	mmu03020 RNA polymerase; mmu04623 Cytosolic DNA-sensing pathway; mmu05016 Huntington disease	GO:0000375 RNA splicing, via transesterification reactions; GO:0000377 RNA splicing, via transesterification reactions with bulged adenosine as nucleophile; GO:0000398 mRNA splicing, via spliceosome; GO:0006139 nucleobase-containing compound metabolic process; GO:0006259 DNA metabolic process; GO:0006281 DNA repair; GO:0006283 transcription-coupled nucleotide-excision repair; GO:0006289 nucleotid…	GO:0000428 DNA-directed RNA polymerase complex; GO:0005622 intracellular anatomical structure; GO:0005634 nucleus; GO:0005654 nucleoplasm; GO:0005665 RNA polymerase II, core complex; GO:0005666 RNA polymerase III complex; GO:0005730 nucleolus; GO:0005736 RNA polymerase I complex; GO:0005737 cytoplasm; GO:0005829 cytosol; GO:0016591 RNA polymerase II, holoenzyme; GO:0030880 RNA polymerase complex;…	GO:0003824 catalytic activity; GO:0003899 DNA-directed 5'-3' RNA polymerase activity; GO:0016740 transferase activity; GO:0016772 transferase activity, transferring phosphorus-containing groups; GO:0016779 nucleotidyltransferase activity; GO:0034062 5'-3' RNA polymerase activity; GO:0097747 RNA polymerase activity; GO:0140098 catalytic activity, acting on RNA;	PF03871; PF01191	PF03871 RNA polymerase Rpb5, N-terminal domain; PF01191 RNA polymerase Rpb5, C-terminal domain	K	KOG3218	RNA polymerase, 25-kDa subunit (common to polymerases I, II and III)	WP2185 Purine metabolism;WP567 Eukaryotic transcription initiation;WP1244 Estrogen signaling	http://www.wikipathways.org/instance/WP2185_r123340;http://www.wikipathways.org/instance/WP567_r117881;http://www.wikipathways.org/instance/WP1244_r114031		R-MMU-112382 Formation of RNA Pol II elongation complex ;R-MMU-113418 Formation of the Early Elongation Complex;R-MMU-162582 Signal Transduction;R-MMU-190236 Signaling by FGFR;R-MMU-212165 Epigenetic regulation of gene expression;R-MMU-212436 Generic Transcription Pathway;R-MMU-3700989 Transcriptional Regulation by TP53;R-MMU-5250913 Positive epigenetic regulation of rRNA expression;R-MMU-5250924…		HALLMARK DNA REPAIR	http://www.gsea-msigdb.org/gsea/msigdb/mouse/geneset/HALLMARK_DNA_REPAIR
Q05860	Formin-1 OS=Mus musculus OX=10090 GN=Fmn1 PE=1 SV=2	Fmn1	0.535809	9.69106e-05	Down	4	5	19	5	5	163.5	3.69596e+06	4.07882e+06	4.19086e+06	2.59138e+06	2.77822e+06	2.57597e+06	1.26384	1.37396	1.40554	0.716668	0.753707	0.696083	cytoplasm,nucleus	K10367			GO:0000003 reproduction; GO:0000226 microtubule cytoskeleton organization; GO:0000280 nuclear division; GO:0000902 cell morphogenesis; GO:0000904 cell morphogenesis involved in differentiation; GO:0000910 cytokinesis; GO:0001501 skeletal system development; GO:0001655 urogenital system development; GO:0001656 metanephros development; GO:0001657 ureteric bud development; GO:0001666 response to hyp…	GO:0005622 intracellular anatomical structure; GO:0005634 nucleus; GO:0005730 nucleolus; GO:0005737 cytoplasm; GO:0005783 endoplasmic reticulum; GO:0005789 endoplasmic reticulum membrane; GO:0005819 spindle; GO:0005829 cytosol; GO:0005856 cytoskeleton; GO:0005886 plasma membrane; GO:0005902 microvillus; GO:0005912 adherens junction; GO:0005938 cell cortex; GO:0012505 endomembrane system; GO:00125…	GO:0003779 actin binding; GO:0005488 binding; GO:0005515 protein binding; GO:0008017 microtubule binding; GO:0008092 cytoskeletal protein binding; GO:0015631 tubulin binding; GO:0017124 SH3 domain binding; GO:0019904 protein domain specific binding;			TZ	KOG1922	Rho GTPase effector BNI1 and related formins
Q9Z120	tRNA (guanine-N(7)-)-methyltransferase OS=Mus musculus OX=10090 GN=Mettl1 PE=1 SV=1	Mettl1	0.53674	0.00388616	Down	11	2	6	2	2	30.6	487440	562854	514242	315325		377445	1.22522	1.39367	1.26775	0.641021		0.749722	cytoplasm	K03439			GO:0001510 RNA methylation; GO:0006139 nucleobase-containing compound metabolic process; GO:0006396 RNA processing; GO:0006399 tRNA metabolic process; GO:0006400 tRNA modification; GO:0006725 cellular aromatic compound metabolic process; GO:0006807 nitrogen compound metabolic process; GO:0008033 tRNA processing; GO:0008152 metabolic process; GO:0009451 RNA modification; GO:0009987 cellular proces…	GO:0005622 intracellular anatomical structure; GO:0005634 nucleus; GO:0005654 nucleoplasm; GO:0005730 nucleolus; GO:0005737 cytoplasm; GO:0005829 cytosol; GO:0031974 membrane-enclosed lumen; GO:0031981 nuclear lumen; GO:0032991 protein-containing complex; GO:0034708 methyltransferase complex; GO:0043226 organelle; GO:0043227 membrane-bounded organelle; GO:0043228 non-membrane-bounded organelle; G…	GO:0003824 catalytic activity; GO:0008168 methyltransferase activity; GO:0008173 RNA methyltransferase activity; GO:0008175 tRNA methyltransferase activity; GO:0008176 tRNA (guanine-N7-)-methyltransferase activity; GO:0008757 S-adenosylmethionine-dependent methyltransferase activity; GO:0016423 tRNA (guanine) methyltransferase activity; GO:0016740 transferase activity; GO:0016741 transferase acti…			R	KOG3115	Methyltransferase-like protein
Q5DU05	Centrosomal protein of 164 kDa OS=Mus musculus OX=10090 GN=Cep164 PE=1 SV=2	Cep164	0.537556	0.24058	None	2	3	5	3	3	162.5	175218	472737	154016	185932	177096	170642	0.893206	2.37392	0.77004	0.766565	0.716231	0.687408	nucleus	K16462			GO:0000086 G2/M transition of mitotic cell cycle; GO:0000278 mitotic cell cycle; GO:0006996 organelle organization; GO:0007049 cell cycle; GO:0007346 regulation of mitotic cell cycle; GO:0009987 cellular process; GO:0010389 regulation of G2/M transition of mitotic cell cycle; GO:0010564 regulation of cell cycle process; GO:0016043 cellular component organization; GO:0022402 cell cycle process; GO…	GO:0005622 intracellular anatomical structure; GO:0005634 nucleus; GO:0005654 nucleoplasm; GO:0005737 cytoplasm; GO:0005813 centrosome; GO:0005814 centriole; GO:0005815 microtubule organizing center; GO:0005829 cytosol; GO:0005856 cytoskeleton; GO:0005929 cilium; GO:0015630 microtubule cytoskeleton; GO:0031974 membrane-enclosed lumen; GO:0031981 nuclear lumen; GO:0032991 protein-containing comple…										R-MMU-1640170 Cell Cycle;R-MMU-1852241 Organelle biogenesis and maintenance;R-MMU-2565942 Regulation of PLK1 Activity at G2/M Transition;R-MMU-380259 Loss of Nlp from mitotic centrosomes;R-MMU-380270 Recruitment of mitotic centrosome proteins and complexes;R-MMU-380284 Loss of proteins required for interphase microtubule organization from the centrosome;R-MMU-380287 Centrosome maturation;R-MMU-38…	https://reactome.org/PathwayBrowser/#/R-MMU-1640170;https://reactome.org/PathwayBrowser/#/R-MMU-1852241;https://reactome.org/PathwayBrowser/#/R-MMU-2565942;https://reactome.org/PathwayBrowser/#/R-MMU-380259;https://reactome.org/PathwayBrowser/#/R-MMU-380270;https://reactome.org/PathwayBrowser/#/R-MMU-380284;https://reactome.org/PathwayBrowser/#/R-MMU-380287;https://reactome.org/PathwayBrowser/#/R…
P97441	Probable proton-coupled zinc antiporter SLC30A3 OS=Mus musculus OX=10090 GN=Slc30a3 PE=1 SV=1	Slc30a3	0.53777	0.0199528	Down	6	2	9	2	2	41.8	1.10111e+06	1.28356e+06	1.54736e+06	788390		954833	1.10085	1.26411	1.51727	0.637471		0.754361	plasma membrane	K14690			GO:0000041 transition metal ion transport; GO:0002790 peptide secretion; GO:0002791 regulation of peptide secretion; GO:0002793 positive regulation of peptide secretion; GO:0006810 transport; GO:0006811 ion transport; GO:0006812 cation transport; GO:0006829 zinc ion transport; GO:0006873 cellular ion homeostasis; GO:0006875 cellular metal ion homeostasis; GO:0006882 cellular zinc ion homeostasis;…	GO:0000139 Golgi membrane; GO:0005622 intracellular anatomical structure; GO:0005737 cytoplasm; GO:0005768 endosome; GO:0005770 late endosome; GO:0005773 vacuole; GO:0005774 vacuolar membrane; GO:0005794 Golgi apparatus; GO:0005886 plasma membrane; GO:0005887 integral component of plasma membrane; GO:0008021 synaptic vesicle; GO:0012505 endomembrane system; GO:0012506 vesicle membrane; GO:0016020…	GO:0005215 transporter activity; GO:0005385 zinc ion transmembrane transporter activity; GO:0005488 binding; GO:0005515 protein binding; GO:0008324 cation transmembrane transporter activity; GO:0015075 ion transmembrane transporter activity; GO:0015318 inorganic molecular entity transmembrane transporter activity; GO:0015562 efflux transmembrane transporter activity; GO:0015633 ABC-type zinc tran…			P	KOG1482	Zn2+ transporter						HALLMARK APICAL JUNCTION;HALLMARK KRAS SIGNALING DN	http://www.gsea-msigdb.org/gsea/msigdb/mouse/geneset/HALLMARK_APICAL_JUNCTION;http://www.gsea-msigdb.org/gsea/msigdb/mouse/geneset/HALLMARK_KRAS_SIGNALING_DN
Q9DC51	Guanine nucleotide-binding protein G(i) subunit alpha-3 OS=Mus musculus OX=10090 GN=Gnai3 PE=1 SV=3	Gnai3	0.54005	0.0105971	Down	21	6	30	2	2	40.5	801997	910448	891750	731414	532126	475935	1.25713	1.40583	1.37096	0.927239	0.661745	0.589533	cytoplasm	K04630	GNAI; guanine nucleotide-binding protein G(i) subunit alpha	mmu04371 Apelin signaling pathway; mmu05030 Cocaine addiction; mmu05142 Chagas disease; mmu04723 Retrograde endocannabinoid signaling; mmu05145 Toxoplasmosis; mmu04727 GABAergic synapse; mmu04916 Melanogenesis; mmu04924 Renin secretion; mmu05163 Human cytomegalovirus infection; mmu04022 cGMP-PKG signaling pathway; mmu05170 Human immunodeficiency virus 1 infection; mmu05012 Parkinson disease; mmu0…	GO:0001932 regulation of protein phosphorylation; GO:0001934 positive regulation of protein phosphorylation; GO:0001973 G protein-coupled adenosine receptor signaling pathway; GO:0003008 system process; GO:0003014 renal system process; GO:0006139 nucleobase-containing compound metabolic process; GO:0006163 purine nucleotide metabolic process; GO:0006457 protein folding; GO:0006725 cellular aromat…	GO:0000139 Golgi membrane; GO:0005622 intracellular anatomical structure; GO:0005634 nucleus; GO:0005654 nucleoplasm; GO:0005730 nucleolus; GO:0005737 cytoplasm; GO:0005794 Golgi apparatus; GO:0005813 centrosome; GO:0005815 microtubule organizing center; GO:0005829 cytosol; GO:0005834 heterotrimeric G-protein complex; GO:0005856 cytoskeleton; GO:0005886 plasma membrane; GO:0005938 cell cortex; GO…	GO:0000166 nucleotide binding; GO:0000287 magnesium ion binding; GO:0001664 G protein-coupled receptor binding; GO:0001882 nucleoside binding; GO:0001883 purine nucleoside binding; GO:0003824 catalytic activity; GO:0003924 GTPase activity; GO:0005102 signaling receptor binding; GO:0005488 binding; GO:0005515 protein binding; GO:0005525 GTP binding; GO:0016462 pyrophosphatase activity; GO:0016787 …	PF00503	PF00503 G-protein alpha subunit	DT	KOG0082	G-protein alpha subunit (small G protein superfamily)	WP553 Calcium regulation in cardiac cells;WP232 G protein signaling pathways;WP2292 Chemokine signaling pathway;WP57 Signal transduction of S1P receptor	http://www.wikipathways.org/instance/WP553_r117867;http://www.wikipathways.org/instance/WP232_r117886;http://www.wikipathways.org/instance/WP2292_r97515;http://www.wikipathways.org/instance/WP57_r117945		R-MMU-109582 Hemostasis;R-MMU-111885 Opioid Signalling;R-MMU-112040 G-protein mediated events;R-MMU-112314 Neurotransmitter receptors and postsynaptic signal transmission;R-MMU-112315 Transmission across Chemical Synapses;R-MMU-112316 Neuronal System;R-MMU-162582 Signal Transduction;R-MMU-170670 Adenylate cyclase inhibitory pathway;R-MMU-372790 Signaling by GPCR;R-MMU-388396 GPCR downstream signa…	https://reactome.org/PathwayBrowser/#/R-MMU-109582;https://reactome.org/PathwayBrowser/#/R-MMU-111885;https://reactome.org/PathwayBrowser/#/R-MMU-112040;https://reactome.org/PathwayBrowser/#/R-MMU-112314;https://reactome.org/PathwayBrowser/#/R-MMU-112315;https://reactome.org/PathwayBrowser/#/R-MMU-112316;https://reactome.org/PathwayBrowser/#/R-MMU-162582;https://reactome.org/PathwayBrowser/#/R-MM…	HALLMARK ANDROGEN RESPONSE;HALLMARK COMPLEMENT;HALLMARK INFLAMMATORY RESPONSE	http://www.gsea-msigdb.org/gsea/msigdb/mouse/geneset/HALLMARK_ANDROGEN_RESPONSE;http://www.gsea-msigdb.org/gsea/msigdb/mouse/geneset/HALLMARK_COMPLEMENT;http://www.gsea-msigdb.org/gsea/msigdb/mouse/geneset/HALLMARK_INFLAMMATORY_RESPONSE
Q9CYN9	Renin receptor OS=Mus musculus OX=10090 GN=Atp6ap2 PE=1 SV=2	Atp6ap2	0.542395	0.00179797	Down	7	3	9	3	3	39.1	4.83921e+06	5.1293e+06	5.23188e+06	3.92622e+06	3.17827e+06	3.10249e+06	1.29681	1.35405	1.37511	0.850943	0.675716	0.657005	endoplasmic reticulum	K19514	ATP6AP2; renin receptor	mmu04614 Renin-angiotensin system	GO:0001654 eye development; GO:0001736 establishment of planar polarity; GO:0001737 establishment of imaginal disc-derived wing hair orientation; GO:0001738 morphogenesis of a polarized epithelium; GO:0001775 cell activation; GO:0001817 regulation of cytokine production; GO:0001819 positive regulation of cytokine production; GO:0001932 regulation of protein phosphorylation; GO:0001990 regulation …	GO:0005622 intracellular anatomical structure; GO:0005737 cytoplasm; GO:0005773 vacuole; GO:0005774 vacuolar membrane; GO:0005886 plasma membrane; GO:0009897 external side of plasma membrane; GO:0009986 cell surface; GO:0012505 endomembrane system; GO:0012506 vesicle membrane; GO:0016020 membrane; GO:0016469 proton-transporting two-sector ATPase complex; GO:0016471 vacuolar proton-transporting V-…	GO:0001664 G protein-coupled receptor binding; GO:0005102 signaling receptor binding; GO:0005109 frizzled binding; GO:0005488 binding; GO:0005515 protein binding; GO:0019899 enzyme binding;			C	KOG4737	ATPase membrane sector associated protein	WP1248 Oxidative phosphorylation	http://www.wikipathways.org/instance/WP1248_r106839		R-MMU-168249 Innate Immune System;R-MMU-168256 Immune System;R-MMU-2022377 Metabolism of Angiotensinogen to Angiotensins;R-MMU-2980736 Peptide hormone metabolism;R-MMU-392499 Metabolism of proteins;R-MMU-6798695 Neutrophil degranulation	https://reactome.org/PathwayBrowser/#/R-MMU-168249;https://reactome.org/PathwayBrowser/#/R-MMU-168256;https://reactome.org/PathwayBrowser/#/R-MMU-2022377;https://reactome.org/PathwayBrowser/#/R-MMU-2980736;https://reactome.org/PathwayBrowser/#/R-MMU-392499;https://reactome.org/PathwayBrowser/#/R-MMU-6798695
Q9CWU0	Putative ATP-dependent RNA helicase TDRD12 OS=Mus musculus OX=10090 GN=Tdrd12 PE=1 SV=2	Tdrd12	0.543017	0.0620933	None	4	4	20	4	4	137.5	3.32926e+06	3.39552e+06	3.20552e+06	1.22958e+06	2.61301e+06	2.86482e+06	1.36244	1.36883	1.2866	0.406958	0.848361	0.92645	nucleus	K18409			GO:0000003 reproduction; GO:0000280 nuclear division; GO:0006139 nucleobase-containing compound metabolic process; GO:0006259 DNA metabolic process; GO:0006304 DNA modification; GO:0006305 DNA alkylation; GO:0006306 DNA methylation; GO:0006725 cellular aromatic compound metabolic process; GO:0006807 nitrogen compound metabolic process; GO:0006996 organelle organization; GO:0007049 cell cycle; GO:…	GO:0005622 intracellular anatomical structure; GO:0005737 cytoplasm; GO:0005829 cytosol; GO:0032991 protein-containing complex; GO:1990923 PET complex;		PF00567; PF00270; PF04969	PF00567 Tudor domain; PF00270 DEAD/DEAH box helicase; PF04969 CS domain	A	KOG0331	ATP-dependent RNA helicase
Q9QZB9	Dynactin subunit 5 OS=Mus musculus OX=10090 GN=Dctn5 PE=1 SV=1	Dctn5	0.543348	2.97529e-05	Down	12	2	8	2	2	20.1	12624452	12223735	12855009	8595343	8.10332e+06	8.69646e+06	1.36225	1.29934	1.36048	0.75012	0.69371	0.741554	cytoplasm	K10427	DCTN5; dynactin 5	mmu05022 Pathways of neurodegeneration - multiple diseases; mmu04962 Vasopressin-regulated water reabsorption; mmu05016 Huntington disease; mmu05132 Salmonella infection; mmu05014 Amyotrophic lateral sclerosis	GO:0000003 reproduction; GO:0001568 blood vessel development; GO:0001944 vasculature development; GO:0002376 immune system process; GO:0002478 antigen processing and presentation of exogenous peptide antigen; GO:0002495 antigen processing and presentation of peptide antigen via MHC class II; GO:0002504 antigen processing and presentation of peptide or polysaccharide antigen via MHC class II; GO:0…	GO:0005622 intracellular anatomical structure; GO:0005634 nucleus; GO:0005635 nuclear envelope; GO:0005654 nucleoplasm; GO:0005737 cytoplasm; GO:0005813 centrosome; GO:0005815 microtubule organizing center; GO:0005829 cytosol; GO:0005856 cytoskeleton; GO:0005869 dynactin complex; GO:0005875 microtubule associated complex; GO:0012505 endomembrane system; GO:0015629 actin cytoskeleton; GO:0015630 m…				Z	KOG3121	Dynactin, subunit p25				R-MMU-1280218 Adaptive Immune System;R-MMU-168256 Immune System;R-MMU-199977 ER to Golgi Anterograde Transport;R-MMU-199991 Membrane Trafficking;R-MMU-2132295 MHC class II antigen presentation;R-MMU-2262752 Cellular responses to stress;R-MMU-3371497 HSP90 chaperone cycle for steroid hormone receptors (SHR) in the presence of ligand;R-MMU-392499 Metabolism of proteins;R-MMU-446203 Asparagine N-lin…	https://reactome.org/PathwayBrowser/#/R-MMU-1280218;https://reactome.org/PathwayBrowser/#/R-MMU-168256;https://reactome.org/PathwayBrowser/#/R-MMU-199977;https://reactome.org/PathwayBrowser/#/R-MMU-199991;https://reactome.org/PathwayBrowser/#/R-MMU-2132295;https://reactome.org/PathwayBrowser/#/R-MMU-2262752;https://reactome.org/PathwayBrowser/#/R-MMU-3371497;https://reactome.org/PathwayBrowser/#/…
Q9Z108	Double-stranded RNA-binding protein Staufen homolog 1 OS=Mus musculus OX=10090 GN=Stau1 PE=1 SV=1	Stau1	0.543455	0.0321531	Down	24	8	43	8	8	53.9	1.01077e+07	8.67421e+06	1.25344e+07	5.63338e+06	5.93137e+06	9.56177e+06	1.31229	1.10938	1.59608	0.591519	0.610945	0.981003	nucleus	K17597			GO:0000003 reproduction; GO:0000578 embryonic axis specification; GO:0001654 eye development; GO:0001709 cell fate determination; GO:0003002 regionalization; GO:0003006 developmental process involved in reproduction; GO:0003008 system process; GO:0006403 RNA localization; GO:0006417 regulation of translation; GO:0006810 transport; GO:0006886 intracellular protein transport; GO:0006928 movement of…	GO:0000932 P-body; GO:0005622 intracellular anatomical structure; GO:0005634 nucleus; GO:0005635 nuclear envelope; GO:0005737 cytoplasm; GO:0005783 endoplasmic reticulum; GO:0005791 rough endoplasmic reticulum; GO:0005829 cytosol; GO:0005856 cytoskeleton; GO:0005875 microtubule associated complex; GO:0005886 plasma membrane; GO:0005938 cell cortex; GO:0009925 basal plasma membrane; GO:0010494 cyt…	GO:0003676 nucleic acid binding; GO:0003723 RNA binding; GO:0003725 double-stranded RNA binding; GO:0003729 mRNA binding; GO:0003730 mRNA 3'-UTR binding; GO:0005488 binding; GO:0005515 protein binding; GO:0008017 microtubule binding; GO:0008092 cytoskeletal protein binding; GO:0008157 protein phosphatase 1 binding; GO:0015631 tubulin binding; GO:0019894 kinesin binding; GO:0019899 enzyme binding;…	PF00035; PF16482	PF00035 Double-stranded RNA binding motif; PF16482 Staufen C-terminal domain	UK	KOG3732	Staufen and related double-stranded-RNA-binding proteins	WP310 mRNA processing	http://www.wikipathways.org/instance/WP310_r122791				HALLMARK MITOTIC SPINDLE	http://www.gsea-msigdb.org/gsea/msigdb/mouse/geneset/HALLMARK_MITOTIC_SPINDLE
Q9EPR2	Group XIIA secretory phospholipase A2 OS=Mus musculus OX=10090 GN=Pla2g12a PE=1 SV=2	Pla2g12a	0.544964	0.0634202	None	22	2	8	2	2	21.3	1.06415e+06	1.20614e+06	1.0361e+06	557202	507149	1.17461e+06	1.30659	1.45883	1.2477	0.55331	0.494014	1.13968	extracellular	K01047	PLA2G; secretory phospholipase A2 [EC:3.1.1.4]	mmu00591 Linoleic acid metabolism; mmu00565 Ether lipid metabolism; mmu04270 Vascular smooth muscle contraction; mmu01100 Metabolic pathways; mmu04972 Pancreatic secretion; mmu00592 alpha-Linolenic acid metabolism; mmu00590 Arachidonic acid metabolism; mmu04014 Ras signaling pathway; mmu04975 Fat digestion and absorption; mmu00564 Glycerophospholipid metabolism	GO:0006575 cellular modified amino acid metabolic process; GO:0006629 lipid metabolic process; GO:0006644 phospholipid metabolic process; GO:0006650 glycerophospholipid metabolic process; GO:0006654 phosphatidic acid biosynthetic process; GO:0006658 phosphatidylserine metabolic process; GO:0006793 phosphorus metabolic process; GO:0006796 phosphate-containing compound metabolic process; GO:0006807…	GO:0005576 extracellular region; GO:0005622 intracellular anatomical structure; GO:0005737 cytoplasm; GO:0005783 endoplasmic reticulum; GO:0005794 Golgi apparatus; GO:0012505 endomembrane system; GO:0043226 organelle; GO:0043227 membrane-bounded organelle; GO:0043229 intracellular organelle; GO:0043231 intracellular membrane-bounded organelle;	GO:0003824 catalytic activity; GO:0004620 phospholipase activity; GO:0004623 phospholipase A2 activity; GO:0016298 lipase activity; GO:0016787 hydrolase activity; GO:0016788 hydrolase activity, acting on ester bonds; GO:0047498 calcium-dependent phospholipase A2 activity; GO:0052689 carboxylic ester hydrolase activity;	PF06951	PF06951 Group XII secretory phospholipase A2 precursor (PLA2G12)							R-MMU-1430728 Metabolism;R-MMU-1482788 Acyl chain remodelling of PC;R-MMU-1482801 Acyl chain remodelling of PS;R-MMU-1482839 Acyl chain remodelling of PE;R-MMU-1482922 Acyl chain remodelling of PI;R-MMU-1482925 Acyl chain remodelling of PG;R-MMU-1483166 Synthesis of PA;R-MMU-1483206 Glycerophospholipid biosynthesis;R-MMU-1483257 Phospholipid metabolism;R-MMU-556833 Metabolism of lipids	https://reactome.org/PathwayBrowser/#/R-MMU-1430728;https://reactome.org/PathwayBrowser/#/R-MMU-1482788;https://reactome.org/PathwayBrowser/#/R-MMU-1482801;https://reactome.org/PathwayBrowser/#/R-MMU-1482839;https://reactome.org/PathwayBrowser/#/R-MMU-1482922;https://reactome.org/PathwayBrowser/#/R-MMU-1482925;https://reactome.org/PathwayBrowser/#/R-MMU-1483166;https://reactome.org/PathwayBrowser…	HALLMARK PI3K AKT MTOR SIGNALING	http://www.gsea-msigdb.org/gsea/msigdb/mouse/geneset/HALLMARK_PI3K_AKT_MTOR_SIGNALING
Q69ZB8	Zinc finger CCHC domain-containing protein 2 OS=Mus musculus OX=10090 GN=Zcchc2 PE=2 SV=3	Zcchc2	0.546959	0.224018	None	4	3	11	3	3	124.4	1.50109e+06	1.43656e+06	1.36192e+06	196956	1.71314e+06	1.02151e+06	1.41338	1.33245	1.25771	0.149984	1.27972	0.760069	nucleus	K22700				GO:0005622 intracellular anatomical structure; GO:0005737 cytoplasm;		PF00098	PF00098 Zinc knuckle	O	KOG4400	E3 ubiquitin ligase interacting with arginine methyltransferase
O70152	Dolichol-phosphate mannosyltransferase subunit 1 OS=Mus musculus OX=10090 GN=Dpm1 PE=1 SV=1	Dpm1	0.547402	1.93016e-05	Down	32	6	25	6	6	29.2	1.88183e+07	1.83367e+07	1.82033e+07	1.19407e+07	1.25489e+07	1.30962e+07	1.37855	1.32323	1.30787	0.707446	0.729317	0.758126	mitochondria	K00721	DPM1; dolichol-phosphate mannosyltransferase [EC:2.4.1.83]	mmu00510 N-Glycan biosynthesis; mmu01100 Metabolic pathways	GO:0006066 alcohol metabolic process; GO:0006139 nucleobase-containing compound metabolic process; GO:0006464 cellular protein modification process; GO:0006486 protein glycosylation; GO:0006493 protein O-linked glycosylation; GO:0006497 protein lipidation; GO:0006505 GPI anchor metabolic process; GO:0006506 GPI anchor biosynthetic process; GO:0006629 lipid metabolic process; GO:0006643 membrane l…	GO:0005622 intracellular anatomical structure; GO:0005737 cytoplasm; GO:0005783 endoplasmic reticulum; GO:0005789 endoplasmic reticulum membrane; GO:0012505 endomembrane system; GO:0016020 membrane; GO:0031501 mannosyltransferase complex; GO:0031984 organelle subcompartment; GO:0032991 protein-containing complex; GO:0033185 dolichol-phosphate-mannose synthase complex; GO:0042175 nuclear outer mem…	GO:0000030 mannosyltransferase activity; GO:0003824 catalytic activity; GO:0004169 dolichyl-phosphate-mannose-protein mannosyltransferase activity; GO:0004582 dolichyl-phosphate beta-D-mannosyltransferase activity; GO:0005488 binding; GO:0005537 mannose binding; GO:0016740 transferase activity; GO:0016757 glycosyltransferase activity; GO:0016758 hexosyltransferase activity; GO:0030246 carbohydrat…			R	KOG2978	Dolichol-phosphate mannosyltransferase				R-MMU-162699 Synthesis of dolichyl-phosphate mannose;R-MMU-163125 Post-translational modification: synthesis of GPI-anchored proteins;R-MMU-392499 Metabolism of proteins;R-MMU-446193 Biosynthesis of the N-glycan precursor (dolichol lipid-linked oligosaccharide, LLO) and transfer to a nascent protein;R-MMU-446203 Asparagine N-linked glycosylation;R-MMU-446219 Synthesis of substrates in N-glycan bi…	https://reactome.org/PathwayBrowser/#/R-MMU-162699;https://reactome.org/PathwayBrowser/#/R-MMU-163125;https://reactome.org/PathwayBrowser/#/R-MMU-392499;https://reactome.org/PathwayBrowser/#/R-MMU-446193;https://reactome.org/PathwayBrowser/#/R-MMU-446203;https://reactome.org/PathwayBrowser/#/R-MMU-446219;https://reactome.org/PathwayBrowser/#/R-MMU-597592
P63168	Dynein light chain 1, cytoplasmic OS=Mus musculus OX=10090 GN=Dynll1 PE=1 SV=1	Dynll1	0.548112	0.00273741	Down	55	5	67	2	5	10.4	5.10754e+07	5.20294e+07	5.06505e+07	4.09115e+07	3.15379e+07	3.18992e+07	1.34735	1.35204	1.31047	0.872843	0.660041	0.664971	cytoplasm	K10418	DYNLL; dynein light chain LC8-type	mmu04962 Vasopressin-regulated water reabsorption; mmu05132 Salmonella infection	GO:0000003 reproduction; GO:0000086 G2/M transition of mitotic cell cycle; GO:0000278 mitotic cell cycle; GO:0001505 regulation of neurotransmitter levels; GO:0001775 cell activation; GO:0002252 immune effector process; GO:0002263 cell activation involved in immune response; GO:0002274 myeloid leukocyte activation; GO:0002275 myeloid cell activation involved in immune response; GO:0002283 neutrop…	GO:0000775 chromosome, centromeric region; GO:0000776 kinetochore; GO:0005622 intracellular anatomical structure; GO:0005634 nucleus; GO:0005694 chromosome; GO:0005737 cytoplasm; GO:0005739 mitochondrion; GO:0005813 centrosome; GO:0005815 microtubule organizing center; GO:0005819 spindle; GO:0005829 cytosol; GO:0005856 cytoskeleton; GO:0005868 cytoplasmic dynein complex; GO:0005875 microtubule as…	GO:0004857 enzyme inhibitor activity; GO:0005488 binding; GO:0005515 protein binding; GO:0008022 protein C-terminus binding; GO:0008092 cytoskeletal protein binding; GO:0019899 enzyme binding; GO:0019904 protein domain specific binding; GO:0030234 enzyme regulator activity; GO:0030235 nitric-oxide synthase regulator activity; GO:0042802 identical protein binding; GO:0042803 protein homodimerizati…	PF01221	PF01221 Dynein light chain type 1	Z	KOG3430	Dynein light chain type 1				R-MMU-109581 Apoptosis;R-MMU-109606 Intrinsic Pathway for Apoptosis;R-MMU-111446 Activation of BIM and translocation to mitochondria ;R-MMU-114452 Activation of BH3-only proteins;R-MMU-1280218 Adaptive Immune System;R-MMU-141424 Amplification of signal from the kinetochores;R-MMU-141444 Amplification of signal from unattached kinetochores via a MAD2 inhibitory signal;R-MMU-162582 Signal Transduct…
O88735	Ensconsin OS=Mus musculus OX=10090 GN=Map7 PE=1 SV=1	Map7	0.5488	0.0105999	Down	22	9	33	9	9	82	2.66941e+07	4.16355e+07	3.65135e+07	2.45819e+07	2.30651e+07	2.3578e+07	1.03228	1.58606	1.38487	0.768812	0.707632	0.720518	nucleus	K10433			GO:0000003 reproduction; GO:0000226 microtubule cytoskeleton organization; GO:0000902 cell morphogenesis; GO:0001101 response to acid chemical; GO:0001578 microtubule bundle formation; GO:0002064 epithelial cell development; GO:0003006 developmental process involved in reproduction; GO:0006629 lipid metabolic process; GO:0006643 membrane lipid metabolic process; GO:0006664 glycolipid metabolic pr…	GO:0005622 intracellular anatomical structure; GO:0005737 cytoplasm; GO:0005829 cytosol; GO:0005856 cytoskeleton; GO:0005875 microtubule associated complex; GO:0005886 plasma membrane; GO:0015630 microtubule cytoskeleton; GO:0016020 membrane; GO:0016323 basolateral plasma membrane; GO:0030424 axon; GO:0032991 protein-containing complex; GO:0042995 cell projection; GO:0043005 neuron projection; GO…	GO:0005102 signaling receptor binding; GO:0005198 structural molecule activity; GO:0005488 binding; GO:0005515 protein binding;											HALLMARK ANDROGEN RESPONSE;HALLMARK SPERMATOGENESIS;HALLMARK KRAS SIGNALING UP	http://www.gsea-msigdb.org/gsea/msigdb/mouse/geneset/HALLMARK_ANDROGEN_RESPONSE;http://www.gsea-msigdb.org/gsea/msigdb/mouse/geneset/HALLMARK_SPERMATOGENESIS;http://www.gsea-msigdb.org/gsea/msigdb/mouse/geneset/HALLMARK_KRAS_SIGNALING_UP
P53702	Holocytochrome c-type synthase OS=Mus musculus OX=10090 GN=Hccs PE=1 SV=2	Hccs	0.550426	0.00603952	Down	11	3	12	3	3	31	3.69789e+06	3.80953e+06	4.90195e+06	2.67418e+06	2.53674e+06	3.25473e+06	1.20612	1.224	1.56812	0.705422	0.656421	0.838892	cytoplasm,nucleus	K01764	HCCS; cytochrome c heme-lyase [EC:4.4.1.17]	mmu01100 Metabolic pathways; mmu00860 Porphyrin metabolism	GO:0006464 cellular protein modification process; GO:0006807 nitrogen compound metabolic process; GO:0007275 multicellular organism development; GO:0008152 metabolic process; GO:0009653 anatomical structure morphogenesis; GO:0009887 animal organ morphogenesis; GO:0009987 cellular process; GO:0016043 cellular component organization; GO:0017003 protein-heme linkage; GO:0017004 cytochrome complex as…	GO:0005622 intracellular anatomical structure; GO:0005737 cytoplasm; GO:0005739 mitochondrion; GO:0005740 mitochondrial envelope; GO:0005743 mitochondrial inner membrane; GO:0016020 membrane; GO:0019866 organelle inner membrane; GO:0031090 organelle membrane; GO:0031966 mitochondrial membrane; GO:0031967 organelle envelope; GO:0031975 envelope; GO:0043226 organelle; GO:0043227 membrane-bounded or…	GO:0003824 catalytic activity; GO:0004408 holocytochrome-c synthase activity; GO:0016829 lyase activity; GO:0016846 carbon-sulfur lyase activity;			CO	KOG3996	Holocytochrome c synthase/heme-lyase						HALLMARK FATTY ACID METABOLISM;HALLMARK OXIDATIVE PHOSPHORYLATION	http://www.gsea-msigdb.org/gsea/msigdb/mouse/geneset/HALLMARK_FATTY_ACID_METABOLISM;http://www.gsea-msigdb.org/gsea/msigdb/mouse/geneset/HALLMARK_OXIDATIVE_PHOSPHORYLATION
Q91WB4	Pleckstrin homology domain-containing family F member 2 OS=Mus musculus OX=10090 GN=Plekhf2 PE=1 SV=1	Plekhf2	0.551572	7.74744e-05	Down	29	5	16	5	5	27.7	4.99387e+06	4.7538e+06	5.38538e+06	3.44568e+06	3.41132e+06	3.48965e+06	1.33446	1.25136	1.41143	0.744674	0.723205	0.736894	extracellular	K23858				GO:0005622 intracellular anatomical structure; GO:0005737 cytoplasm; GO:0012505 endomembrane system; GO:0030133 transport vesicle; GO:0031410 cytoplasmic vesicle; GO:0031982 vesicle; GO:0043226 organelle; GO:0043227 membrane-bounded organelle; GO:0043229 intracellular organelle; GO:0097708 intracellular vesicle;		PF00169; PF01363	PF00169 PH domain; PF01363 FYVE zinc finger	R	KOG1729	FYVE finger containing protein
Q9DCM2	Glutathione S-transferase kappa 1 OS=Mus musculus OX=10090 GN=Gstk1 PE=1 SV=3	Gstk1	0.551624	0.176497	None	18	3	17	3	3	25.7	841160	2043318	808143	892379	771528	857644	0.921633	2.20541	0.868447	0.790772	0.670659	0.742577	cytoplasm	K13299	GSTK1; glutathione S-transferase kappa 1 [EC:2.5.1.18]	mmu00480 Glutathione metabolism; mmu05204 Chemical carcinogenesis - DNA adducts; mmu04146 Peroxisome; mmu00982 Drug metabolism - cytochrome P450; mmu01100 Metabolic pathways; mmu00980 Metabolism of xenobiotics by cytochrome P450	GO:0006518 peptide metabolic process; GO:0006575 cellular modified amino acid metabolic process; GO:0006605 protein targeting; GO:0006625 protein targeting to peroxisome; GO:0006749 glutathione metabolic process; GO:0006790 sulfur compound metabolic process; GO:0006807 nitrogen compound metabolic process; GO:0006810 transport; GO:0006886 intracellular protein transport; GO:0006996 organelle organ…	GO:0005622 intracellular anatomical structure; GO:0005737 cytoplasm; GO:0005739 mitochondrion; GO:0005759 mitochondrial matrix; GO:0005777 peroxisome; GO:0005782 peroxisomal matrix; GO:0005829 cytosol; GO:0031907 microbody lumen; GO:0031974 membrane-enclosed lumen; GO:0042579 microbody; GO:0043226 organelle; GO:0043227 membrane-bounded organelle; GO:0043229 intracellular organelle; GO:0043231 int…	GO:0003824 catalytic activity; GO:0004364 glutathione transferase activity; GO:0004601 peroxidase activity; GO:0004602 glutathione peroxidase activity; GO:0005102 signaling receptor binding; GO:0005488 binding; GO:0005515 protein binding; GO:0016209 antioxidant activity; GO:0016491 oxidoreductase activity; GO:0016684 oxidoreductase activity, acting on peroxide as acceptor; GO:0016740 transferase …	PF01323	PF01323 DSBA-like thioredoxin domain				WP4466 Oxidative stress and redox pathway;WP1251 Metapathway biotransformation	http://www.wikipathways.org/instance/WP4466_r116840;http://www.wikipathways.org/instance/WP1251_r94721		R-MMU-1430728 Metabolism;R-MMU-156580 Phase II - Conjugation of compounds;R-MMU-156590 Glutathione conjugation;R-MMU-211859 Biological oxidations;R-MMU-9033241 Peroxisomal protein import;R-MMU-9609507 Protein localization	https://reactome.org/PathwayBrowser/#/R-MMU-1430728;https://reactome.org/PathwayBrowser/#/R-MMU-156580;https://reactome.org/PathwayBrowser/#/R-MMU-156590;https://reactome.org/PathwayBrowser/#/R-MMU-211859;https://reactome.org/PathwayBrowser/#/R-MMU-9033241;https://reactome.org/PathwayBrowser/#/R-MMU-9609507	HALLMARK BILE ACID METABOLISM;HALLMARK PEROXISOME	http://www.gsea-msigdb.org/gsea/msigdb/mouse/geneset/HALLMARK_BILE_ACID_METABOLISM;http://www.gsea-msigdb.org/gsea/msigdb/mouse/geneset/HALLMARK_PEROXISOME
Q9EST3	Eukaryotic translation initiation factor 4E transporter OS=Mus musculus OX=10090 GN=Eif4enif1 PE=1 SV=2	Eif4enif1	0.55294	0.000814053	Down	6	5	17	5	5	107.9	5.04528e+06	5.58546e+06	4.86841e+06	3.63772e+06	3.76082e+06	3.22256e+06	1.31514	1.43422	1.24465	0.766898	0.777746	0.663806	nucleus	K18728			GO:0006417 regulation of translation; GO:0006810 transport; GO:0007275 multicellular organism development; GO:0007399 nervous system development; GO:0008104 protein localization; GO:0009889 regulation of biosynthetic process; GO:0009890 negative regulation of biosynthetic process; GO:0009892 negative regulation of metabolic process; GO:0009987 cellular process; GO:0010468 regulation of gene expre…	GO:0000932 P-body; GO:0005622 intracellular anatomical structure; GO:0005634 nucleus; GO:0005737 cytoplasm; GO:0005829 cytosol; GO:0032991 protein-containing complex; GO:0035770 ribonucleoprotein granule; GO:0036464 cytoplasmic ribonucleoprotein granule; GO:0043226 organelle; GO:0043227 membrane-bounded organelle; GO:0043228 non-membrane-bounded organelle; GO:0043229 intracellular organelle; GO:0…	GO:0003676 nucleic acid binding; GO:0003723 RNA binding; GO:0003729 mRNA binding; GO:0005215 transporter activity; GO:0005488 binding; GO:0097159 organic cyclic compound binding; GO:1901363 heterocyclic compound binding;
Q9JHX6	Probable inactive allantoicase OS=Mus musculus OX=10090 GN=Allc PE=1 SV=2	Allc	0.556782	0.00686484	Down	27	8	117	8	8	46.3	3.24156e+07	3.47635e+07	3.21052e+07	1.823e+07	2.75882e+07	2.2799e+07	1.31451	1.38869	1.27691	0.597884	0.887569	0.730597	cytoskeleton	K01477	alc; allantoicase [EC:3.5.3.4]	mmu01100 Metabolic pathways; mmu00230 Purine metabolism	GO:0000255 allantoin metabolic process; GO:0006807 nitrogen compound metabolic process; GO:0008152 metabolic process; GO:0009987 cellular process; GO:0034641 cellular nitrogen compound metabolic process; GO:0043603 cellular amide metabolic process; GO:0044237 cellular metabolic process; GO:0046483 heterocycle metabolic process; GO:0071704 organic substance metabolic process; GO:1901360 organic cy…		GO:0003824 catalytic activity; GO:0004037 allantoicase activity; GO:0016787 hydrolase activity; GO:0016810 hydrolase activity, acting on carbon-nitrogen (but not peptide) bonds; GO:0016813 hydrolase activity, acting on carbon-nitrogen (but not peptide) bonds, in linear amidines;			F	KOG4145	Allantoicase	WP2185 Purine metabolism	http://www.wikipathways.org/instance/WP2185_r123340
Q80ST9	Lebercilin OS=Mus musculus OX=10090 GN=Lca5 PE=1 SV=1	Lca5	0.557684	0.0810302	None	4	2	15	2	2	80.1	762144	605226	612819	714903	314694	335172	1.55135	1.21356	1.22343	1.17691	0.508196	0.539131	nucleus	K24828			GO:0001894 tissue homeostasis; GO:0001895 retina homeostasis; GO:0006810 transport; GO:0006928 movement of cell or subcellular component; GO:0006996 organelle organization; GO:0007017 microtubule-based process; GO:0007018 microtubule-based movement; GO:0009987 cellular process; GO:0010970 transport along microtubule; GO:0016043 cellular component organization; GO:0030030 cell projection organizat…	GO:0005622 intracellular anatomical structure; GO:0005737 cytoplasm; GO:0005815 microtubule organizing center; GO:0005856 cytoskeleton; GO:0005929 cilium; GO:0005930 axoneme; GO:0015630 microtubule cytoskeleton; GO:0032838 plasma membrane bounded cell projection cytoplasm; GO:0036064 ciliary basal body; GO:0042995 cell projection; GO:0043226 organelle; GO:0043228 non-membrane-bounded organelle; G…	GO:0005488 binding; GO:0044877 protein-containing complex binding;
Q9JLB9	Nectin-3 OS=Mus musculus OX=10090 GN=Nectin3 PE=1 SV=1	Nectin3	0.558014	0.000140123	Down	11	4	35	4	4	60.5	9.95419e+06	1.05327e+07	1.03825e+07	7.03129e+06	7630668	6.68927e+06	1.29786	1.3528	1.3277	0.741444	0.78932	0.689214	plasma membrane	K06592	PVRL3; poliovirus receptor-related protein 3	mmu04520 Adherens junction; mmu04514 Cell adhesion molecules	GO:0000003 reproduction; GO:0001654 eye development; GO:0002088 lens development in camera-type eye; GO:0002089 lens morphogenesis in camera-type eye; GO:0007155 cell adhesion; GO:0007156 homophilic cell adhesion via plasma membrane adhesion molecules; GO:0007157 heterophilic cell-cell adhesion via plasma membrane cell adhesion molecules; GO:0007275 multicellular organism development; GO:0007423 …	GO:0005886 plasma membrane; GO:0005887 integral component of plasma membrane; GO:0005911 cell-cell junction; GO:0005912 adherens junction; GO:0016020 membrane; GO:0016021 integral component of membrane; GO:0030054 cell junction; GO:0031224 intrinsic component of membrane; GO:0031226 intrinsic component of plasma membrane; GO:0043296 apical junction complex; GO:0044291 cell-cell contact zone; GO:0…	GO:0005102 signaling receptor binding; GO:0005488 binding; GO:0005515 protein binding; GO:0042802 identical protein binding; GO:0042803 protein homodimerization activity; GO:0046983 protein dimerization activity; GO:0050839 cell adhesion molecule binding;	PF07686; PF08205	PF07686 Immunoglobulin V-set domain; PF08205 CD80-like C2-set immunoglobulin domain							R-MMU-1500931 Cell-Cell communication;R-MMU-418990 Adherens junctions interactions;R-MMU-420597 Nectin/Necl trans heterodimerization;R-MMU-421270 Cell-cell junction organization;R-MMU-446728 Cell junction organization	https://reactome.org/PathwayBrowser/#/R-MMU-1500931;https://reactome.org/PathwayBrowser/#/R-MMU-418990;https://reactome.org/PathwayBrowser/#/R-MMU-420597;https://reactome.org/PathwayBrowser/#/R-MMU-421270;https://reactome.org/PathwayBrowser/#/R-MMU-446728	HALLMARK APICAL JUNCTION	http://www.gsea-msigdb.org/gsea/msigdb/mouse/geneset/HALLMARK_APICAL_JUNCTION
Q9D1F4	Proline-rich AKT1 substrate 1 OS=Mus musculus OX=10090 GN=Akt1s1 PE=1 SV=1	Akt1s1	0.558135	0.437787	None	12	2	10	2	2	27.5	338199	1.98919e+06	1.76391e+06	297288	434185	2.10459e+06	0.332405	1.92594	1.70038	0.236317	0.338563	1.63463	cytoplasm,nucleus	K16184	AKT1S1; proline-rich AKT1 substrate 1	mmu04140 Autophagy - animal; mmu04714 Thermogenesis; mmu04152 AMPK signaling pathway; mmu04211 Longevity regulating pathway; mmu04150 mTOR signaling pathway; mmu04213 Longevity regulating pathway - multiple species	GO:0001932 regulation of protein phosphorylation; GO:0001933 negative regulation of protein phosphorylation; GO:0006469 negative regulation of protein kinase activity; GO:0007154 cell communication; GO:0007165 signal transduction; GO:0007166 cell surface receptor signaling pathway; GO:0007219 Notch signaling pathway; GO:0008361 regulation of cell size; GO:0009892 negative regulation of metabolic …	GO:0005622 intracellular anatomical structure; GO:0005634 nucleus; GO:0005654 nucleoplasm; GO:0005737 cytoplasm; GO:0005829 cytosol; GO:0031931 TORC1 complex; GO:0031974 membrane-enclosed lumen; GO:0031981 nuclear lumen; GO:0032991 protein-containing complex; GO:0038201 TOR complex; GO:0043226 organelle; GO:0043227 membrane-bounded organelle; GO:0043229 intracellular organelle; GO:0043231 intrace…							WP2841 Focal adhesion: PI3K-Akt-mTOR signaling pathway	http://www.wikipathways.org/instance/WP2841_r116712		R-MMU-1257604 PIP3 activates AKT signaling;R-MMU-162582 Signal Transduction;R-MMU-165159 MTOR signalling;R-MMU-166208 mTORC1-mediated signalling;R-MMU-198323 AKT phosphorylates targets in the cytosol;R-MMU-2262752 Cellular responses to stress;R-MMU-3371556 Cellular response to heat stress;R-MMU-3371571 HSF1-dependent transactivation;R-MMU-8953897 Cellular responses to stimuli;R-MMU-9006925 Intrac…	https://reactome.org/PathwayBrowser/#/R-MMU-1257604;https://reactome.org/PathwayBrowser/#/R-MMU-162582;https://reactome.org/PathwayBrowser/#/R-MMU-165159;https://reactome.org/PathwayBrowser/#/R-MMU-166208;https://reactome.org/PathwayBrowser/#/R-MMU-198323;https://reactome.org/PathwayBrowser/#/R-MMU-2262752;https://reactome.org/PathwayBrowser/#/R-MMU-3371556;https://reactome.org/PathwayBrowser/#/R…	HALLMARK PI3K AKT MTOR SIGNALING	http://www.gsea-msigdb.org/gsea/msigdb/mouse/geneset/HALLMARK_PI3K_AKT_MTOR_SIGNALING
Q91W40	Kinesin light chain 3 OS=Mus musculus OX=10090 GN=Klc3 PE=1 SV=1	Klc3	0.55852	0.00248881	Down	23	8	43	8	8	56	10959468	1.08684e+07	1.20567e+07	7.95807e+06	8.78772e+06	6.70345e+06	1.30149	1.27143	1.40428	0.764332	0.827939	0.629079	nucleus	K10407	KLC; kinesin light chain	mmu05020 Prion disease; mmu05022 Pathways of neurodegeneration - multiple diseases; mmu05016 Huntington disease; mmu05132 Salmonella infection; mmu05014 Amyotrophic lateral sclerosis; mmu05012 Parkinson disease; mmu05010 Alzheimer disease	GO:0006810 transport; GO:0006928 movement of cell or subcellular component; GO:0006996 organelle organization; GO:0007017 microtubule-based process; GO:0007018 microtubule-based movement; GO:0008088 axo-dendritic transport; GO:0009987 cellular process; GO:0010970 transport along microtubule; GO:0016043 cellular component organization; GO:0030030 cell projection organization; GO:0030705 cytoskelet…	GO:0005622 intracellular anatomical structure; GO:0005737 cytoplasm; GO:0005856 cytoskeleton; GO:0005871 kinesin complex; GO:0005875 microtubule associated complex; GO:0005929 cilium; GO:0015630 microtubule cytoskeleton; GO:0031514 motile cilium; GO:0032991 protein-containing complex; GO:0035253 ciliary rootlet; GO:0042995 cell projection; GO:0043005 neuron projection; GO:0043226 organelle; GO:00…	GO:0003774 cytoskeletal motor activity; GO:0003777 microtubule motor activity; GO:0003824 catalytic activity; GO:0005488 binding; GO:0005515 protein binding; GO:0008017 microtubule binding; GO:0008092 cytoskeletal protein binding; GO:0015631 tubulin binding; GO:0016462 pyrophosphatase activity; GO:0016787 hydrolase activity; GO:0016817 hydrolase activity, acting on acid anhydrides; GO:0016818 hyd…			Z	KOG1840	Kinesin light chain				R-MMU-109582 Hemostasis;R-MMU-1280218 Adaptive Immune System;R-MMU-162582 Signal Transduction;R-MMU-168256 Immune System;R-MMU-194315 Signaling by Rho GTPases;R-MMU-195258 RHO GTPase Effectors;R-MMU-199991 Membrane Trafficking;R-MMU-2132295 MHC class II antigen presentation;R-MMU-5625970 RHO GTPases activate KTN1;R-MMU-5653656 Vesicle-mediated transport;R-MMU-6811434 COPI-dependent Golgi-to-ER re…	https://reactome.org/PathwayBrowser/#/R-MMU-109582;https://reactome.org/PathwayBrowser/#/R-MMU-1280218;https://reactome.org/PathwayBrowser/#/R-MMU-162582;https://reactome.org/PathwayBrowser/#/R-MMU-168256;https://reactome.org/PathwayBrowser/#/R-MMU-194315;https://reactome.org/PathwayBrowser/#/R-MMU-195258;https://reactome.org/PathwayBrowser/#/R-MMU-199991;https://reactome.org/PathwayBrowser/#/R-M…
Q9JI19	Acidic fibroblast growth factor intracellular-binding protein OS=Mus musculus OX=10090 GN=Fibp PE=1 SV=1	Fibp	0.5615	0.000377302	Down	18	5	13	5	5	41.2	5.04493e+06	5.34739e+06	5.24048e+06	3.57279e+06	3.32716e+06	3.98276e+06	1.29544	1.35263	1.3198	0.741982	0.677808	0.808169	cytoplasm	K26161			GO:0002009 morphogenesis of an epithelium; GO:0006996 organelle organization; GO:0007154 cell communication; GO:0007165 signal transduction; GO:0007166 cell surface receptor signaling pathway; GO:0007167 enzyme linked receptor protein signaling pathway; GO:0007169 transmembrane receptor protein tyrosine kinase signaling pathway; GO:0007275 multicellular organism development; GO:0007368 determinat…	GO:0005622 intracellular anatomical structure; GO:0005634 nucleus; GO:0005654 nucleoplasm; GO:0005737 cytoplasm; GO:0005739 mitochondrion; GO:0012505 endomembrane system; GO:0016020 membrane; GO:0016604 nuclear body; GO:0016607 nuclear speck; GO:0031974 membrane-enclosed lumen; GO:0031981 nuclear lumen; GO:0043226 organelle; GO:0043227 membrane-bounded organelle; GO:0043229 intracellular organell…	GO:0005488 binding; GO:0005515 protein binding; GO:0017134 fibroblast growth factor binding; GO:0019838 growth factor binding;
Q78PG9	Coiled-coil domain-containing protein 25 OS=Mus musculus OX=10090 GN=Ccdc25 PE=1 SV=1	Ccdc25	0.562544	2.65119e-06	Down	12	4	26	4	4	24.5	2.5355e+07	2.67615e+07	25663702	1.77923e+07	18305167	18147214	1.30759	1.35954	1.29808	0.7421	0.748946	0.739557	nucleus							PF05670	PF05670 NFACT protein RNA binding domain	R	KOG3272	Predicted coiled-coil protein
Q61884	Meiosis-specific nuclear structural protein 1 OS=Mus musculus OX=10090 GN=Mns1 PE=1 SV=1	Mns1	0.564557	0.000140107	Down	39	23	106	23	23	60.2	6.17553e+07	5.75371e+07	5.52649e+07	4.07129e+07	4.00161e+07	4.14931e+07	1.41678	1.30032	1.24352	0.755411	0.72834	0.752247	nucleus	K25441			GO:0000003 reproduction; GO:0003002 regionalization; GO:0006996 organelle organization; GO:0007275 multicellular organism development; GO:0007276 gamete generation; GO:0007283 spermatogenesis; GO:0007389 pattern specification process; GO:0009798 axis specification; GO:0009987 cellular process; GO:0010638 positive regulation of organelle organization; GO:0016043 cellular component organization; GO…	GO:0005622 intracellular anatomical structure; GO:0005634 nucleus; GO:0005635 nuclear envelope; GO:0005737 cytoplasm; GO:0005856 cytoskeleton; GO:0005882 intermediate filament; GO:0005929 cilium; GO:0005930 axoneme; GO:0012505 endomembrane system; GO:0031514 motile cilium; GO:0031967 organelle envelope; GO:0031975 envelope; GO:0032838 plasma membrane bounded cell projection cytoplasm; GO:0036126 …	GO:0005488 binding; GO:0005515 protein binding; GO:0042802 identical protein binding;
Q9D8S3	ADP-ribosylation factor GTPase-activating protein 3 OS=Mus musculus OX=10090 GN=Arfgap3 PE=1 SV=2	Arfgap3	0.564873	8.45903e-07	Down	26	11	83	10	10	57.4	3.99934e+07	4.06226e+07	3.99026e+07	2.79319e+07	2.78113e+07	2.86596e+07	1.32881	1.32958	1.30033	0.750582	0.733106	0.752491	nucleus	K12493	ARFGAP2_3; ADP-ribosylation factor GTPase-activating protein 2/3	mmu04144 Endocytosis	GO:0001654 eye development; GO:0001745 compound eye morphogenesis; GO:0002790 peptide secretion; GO:0006810 transport; GO:0006886 intracellular protein transport; GO:0006888 endoplasmic reticulum to Golgi vesicle-mediated transport; GO:0006890 retrograde vesicle-mediated transport, Golgi to endoplasmic reticulum; GO:0007275 multicellular organism development; GO:0007423 sensory organ development;…	GO:0005622 intracellular anatomical structure; GO:0005737 cytoplasm; GO:0005794 Golgi apparatus; GO:0005829 cytosol; GO:0005886 plasma membrane; GO:0012505 endomembrane system; GO:0016020 membrane; GO:0043226 organelle; GO:0043227 membrane-bounded organelle; GO:0043229 intracellular organelle; GO:0043231 intracellular membrane-bounded organelle; GO:0071944 cell periphery;	GO:0005096 GTPase activator activity; GO:0005215 transporter activity; GO:0005488 binding; GO:0005515 protein binding; GO:0008047 enzyme activator activity; GO:0030234 enzyme regulator activity; GO:0030695 GTPase regulator activity; GO:0060589 nucleoside-triphosphatase regulator activity; GO:0098772 molecular function regulator;	PF01412	PF01412 Putative GTPase activating protein for Arf	T	KOG0706	Predicted GTPase-activating protein				R-MMU-162582 Signal Transduction;R-MMU-194315 Signaling by Rho GTPases;R-MMU-199977 ER to Golgi Anterograde Transport;R-MMU-199991 Membrane Trafficking;R-MMU-392499 Metabolism of proteins;R-MMU-446203 Asparagine N-linked glycosylation;R-MMU-5653656 Vesicle-mediated transport;R-MMU-597592 Post-translational protein modification;R-MMU-6807878 COPI-mediated anterograde transport;R-MMU-6811434 COPI-d…	https://reactome.org/PathwayBrowser/#/R-MMU-162582;https://reactome.org/PathwayBrowser/#/R-MMU-194315;https://reactome.org/PathwayBrowser/#/R-MMU-199977;https://reactome.org/PathwayBrowser/#/R-MMU-199991;https://reactome.org/PathwayBrowser/#/R-MMU-392499;https://reactome.org/PathwayBrowser/#/R-MMU-446203;https://reactome.org/PathwayBrowser/#/R-MMU-5653656;https://reactome.org/PathwayBrowser/#/R-M…	HALLMARK PROTEIN SECRETION	http://www.gsea-msigdb.org/gsea/msigdb/mouse/geneset/HALLMARK_PROTEIN_SECRETION
Q8CDM4	Coiled-coil domain-containing protein 73 OS=Mus musculus OX=10090 GN=Ccdc73 PE=2 SV=2	Ccdc73	0.565166	0.00141205	Down	6	5	15	5	5	120.3	2.4553e+06	2.44786e+06	2.45434e+06	1.89248e+06	1.75079e+06	1.50758e+06	1.33649	1.31257	1.31031	0.833138	0.756078	0.648484	nucleus
Q6NXY1	TBC1 domain family member 31 OS=Mus musculus OX=10090 GN=Tbc1d31 PE=1 SV=1	Tbc1d31	0.566426	0.0144371	Down	6	4	14	4	4	115.8	2.65745e+06	3.45152e+06	2.79223e+06	2.47436e+06	2067265	1.69705e+06	1.19511	1.52906	1.23159	0.899965	0.737576	0.603101	cytoplasm,nucleus				GO:0043085 positive regulation of catalytic activity; GO:0043087 regulation of GTPase activity; GO:0043547 positive regulation of GTPase activity; GO:0044093 positive regulation of molecular function; GO:0050790 regulation of catalytic activity; GO:0051336 regulation of hydrolase activity; GO:0051345 positive regulation of hydrolase activity; GO:0065007 biological regulation; GO:0065009 regulatio…	GO:0005622 intracellular anatomical structure; GO:0005813 centrosome; GO:0005815 microtubule organizing center; GO:0005856 cytoskeleton; GO:0015630 microtubule cytoskeleton; GO:0043226 organelle; GO:0043228 non-membrane-bounded organelle; GO:0043229 intracellular organelle; GO:0043232 intracellular non-membrane-bounded organelle;	GO:0005096 GTPase activator activity; GO:0008047 enzyme activator activity; GO:0030234 enzyme regulator activity; GO:0030695 GTPase regulator activity; GO:0060589 nucleoside-triphosphatase regulator activity; GO:0098772 molecular function regulator;			R	KOG1093	Predicted protein kinase (contains TBC and RHOD domains)
F6XZJ7	Sterile alpha motif domain-containing protein 15 OS=Mus musculus OX=10090 GN=Samd15 PE=4 SV=2	Samd15	0.566698	0.0292524	Down	9	4	25	4	4	70.4	2.26635e+06	2.57042e+06	2.39788e+06	2.16371e+06	1702971	1.20348e+06	1.25405	1.40109	1.30134	0.968299	0.747594	0.526237	nucleus				GO:0000027 ribosomal large subunit assembly; GO:0006139 nucleobase-containing compound metabolic process; GO:0006364 rRNA processing; GO:0006396 RNA processing; GO:0006725 cellular aromatic compound metabolic process; GO:0006807 nitrogen compound metabolic process; GO:0006996 organelle organization; GO:0008152 metabolic process; GO:0009987 cellular process; GO:0010467 gene expression; GO:0016043 …	GO:0030684 preribosome; GO:0030687 preribosome, large subunit precursor; GO:0032991 protein-containing complex; GO:1990904 ribonucleoprotein complex;		PF00536	PF00536 SAM domain (Sterile alpha motif)
Q3U3V8	X-ray radiation resistance-associated protein 1 OS=Mus musculus OX=10090 GN=Xrra1 PE=2 SV=1	Xrra1	0.5676	0.00610185	Down	9	5	17	5	5	88.8	3.97913e+06	3.61403e+06	3.05424e+06	2.35732e+06	2.2825e+06	2.8627e+06	1.49271	1.33553	1.12374	0.715202	0.679311	0.848632	nucleus				GO:0009314 response to radiation; GO:0009628 response to abiotic stimulus; GO:0010165 response to X-ray; GO:0010212 response to ionizing radiation; GO:0050896 response to stimulus;	GO:0005622 intracellular anatomical structure; GO:0005634 nucleus; GO:0005654 nucleoplasm; GO:0005737 cytoplasm; GO:0016604 nuclear body; GO:0031974 membrane-enclosed lumen; GO:0031981 nuclear lumen; GO:0043226 organelle; GO:0043227 membrane-bounded organelle; GO:0043229 intracellular organelle; GO:0043231 intracellular membrane-bounded organelle; GO:0043233 organelle lumen; GO:0070013 intracellu…				R	KOG0619	FOG: Leucine rich repeat
Q3TIV5	Zinc finger CCCH domain-containing protein 15 OS=Mus musculus OX=10090 GN=Zc3h15 PE=1 SV=2	Zc3h15	0.569857	0.00136279	Down	23	8	62	8	8	48.3	1.06057e+07	1.33133e+07	1.23245e+07	8.87178e+06	8.04922e+06	8.66122e+06	1.16797	1.44428	1.33119	0.790183	0.703263	0.753751	nucleus				GO:0006355 regulation of transcription, DNA-templated; GO:0006357 regulation of transcription by RNA polymerase II; GO:0007154 cell communication; GO:0007165 signal transduction; GO:0007166 cell surface receptor signaling pathway; GO:0009889 regulation of biosynthetic process; GO:0009987 cellular process; GO:0010033 response to organic substance; GO:0010468 regulation of gene expression; GO:00105…	GO:0005622 intracellular anatomical structure; GO:0005634 nucleus; GO:0005730 nucleolus; GO:0005737 cytoplasm; GO:0005829 cytosol; GO:0031974 membrane-enclosed lumen; GO:0031981 nuclear lumen; GO:0043226 organelle; GO:0043227 membrane-bounded organelle; GO:0043228 non-membrane-bounded organelle; GO:0043229 intracellular organelle; GO:0043231 intracellular membrane-bounded organelle; GO:0043232 in…	GO:0000981 DNA-binding transcription factor activity, RNA polymerase II-specific; GO:0003700 DNA-binding transcription factor activity; GO:0140110 transcription regulator activity;	PF14608; PF16543	PF14608 RNA-binding, Nab2-type zinc finger; PF16543 DRG Family Regulatory Proteins, Tma46	R	KOG1763	Uncharacterized conserved protein, contains CCCH-type Zn-finger
Q6P1H6	Ankyrin repeat and LEM domain-containing protein 2 OS=Mus musculus OX=10090 GN=Ankle2 PE=1 SV=2	Ankle2	0.571167	0.0470738	Down	8	7	25	7	7	106.1	4.95958e+06	6.14332e+06	6.2844e+06	5.08285e+06	2.70636e+06	4.49464e+06	1.13808	1.38869	1.41439	0.943319	0.492701	0.815039	extracellular	K21412			GO:0000278 mitotic cell cycle; GO:0000902 cell morphogenesis; GO:0006996 organelle organization; GO:0006997 nucleus organization; GO:0006998 nuclear envelope organization; GO:0007049 cell cycle; GO:0007084 mitotic nuclear membrane reassembly; GO:0007275 multicellular organism development; GO:0007399 nervous system development; GO:0007417 central nervous system development; GO:0009653 anatomical s…	GO:0005622 intracellular anatomical structure; GO:0005634 nucleus; GO:0005635 nuclear envelope; GO:0005737 cytoplasm; GO:0005783 endoplasmic reticulum; GO:0005789 endoplasmic reticulum membrane; GO:0012505 endomembrane system; GO:0016020 membrane; GO:0016021 integral component of membrane; GO:0030176 integral component of endoplasmic reticulum membrane; GO:0031224 intrinsic component of membrane;…	GO:0005488 binding; GO:0005515 protein binding; GO:0019208 phosphatase regulator activity; GO:0019888 protein phosphatase regulator activity; GO:0019899 enzyme binding; GO:0019902 phosphatase binding; GO:0019903 protein phosphatase binding; GO:0030234 enzyme regulator activity; GO:0051721 protein phosphatase 2A binding; GO:0098772 molecular function regulator;	PF03020	PF03020 LEM domain							R-MMU-162582 Signal Transduction;R-MMU-1640170 Cell Cycle;R-MMU-194315 Signaling by Rho GTPases;R-MMU-2555396 Mitotic Metaphase and Anaphase;R-MMU-2995383 Initiation of Nuclear Envelope (NE) Reformation;R-MMU-2995410 Nuclear Envelope (NE) Reassembly;R-MMU-68882 Mitotic Anaphase;R-MMU-68886 M Phase;R-MMU-69278 Cell Cycle, Mitotic;R-MMU-9012999 RHO GTPase cycle;R-MMU-9013404 RAC2 GTPase cycle;R-MMU…	https://reactome.org/PathwayBrowser/#/R-MMU-162582;https://reactome.org/PathwayBrowser/#/R-MMU-1640170;https://reactome.org/PathwayBrowser/#/R-MMU-194315;https://reactome.org/PathwayBrowser/#/R-MMU-2555396;https://reactome.org/PathwayBrowser/#/R-MMU-2995383;https://reactome.org/PathwayBrowser/#/R-MMU-2995410;https://reactome.org/PathwayBrowser/#/R-MMU-68882;https://reactome.org/PathwayBrowser/#/R…
P32507	Nectin-2 OS=Mus musculus OX=10090 GN=Nectin2 PE=1 SV=2	Nectin2	0.572043	0.0135993	Down	22	8	33	8	8	57.3	8.21353e+06	9.02994e+06	8.7095e+06	7.77505e+06	5.31041e+06	5.27972e+06	1.26186	1.36659	1.31235	0.966067	0.647261	0.640983	extracellular	K06531	PVRL2; poliovirus receptor-related protein 2	mmu05168 Herpes simplex virus 1 infection; mmu04520 Adherens junction; mmu04514 Cell adhesion molecules; mmu03266 Virion - Herpesvirus	GO:0000003 reproduction; GO:0001675 acrosome assembly; GO:0001910 regulation of leukocyte mediated cytotoxicity; GO:0001912 positive regulation of leukocyte mediated cytotoxicity; GO:0001914 regulation of T cell mediated cytotoxicity; GO:0001916 positive regulation of T cell mediated cytotoxicity; GO:0002682 regulation of immune system process; GO:0002684 positive regulation of immune system proc…	GO:0005886 plasma membrane; GO:0005887 integral component of plasma membrane; GO:0005911 cell-cell junction; GO:0005912 adherens junction; GO:0005915 zonula adherens; GO:0009986 cell surface; GO:0016020 membrane; GO:0016021 integral component of membrane; GO:0030054 cell junction; GO:0031224 intrinsic component of membrane; GO:0031226 intrinsic component of plasma membrane; GO:0043296 apical junc…	GO:0005102 signaling receptor binding; GO:0005488 binding; GO:0005515 protein binding; GO:0015026 coreceptor activity; GO:0038023 signaling receptor activity; GO:0042802 identical protein binding; GO:0042803 protein homodimerization activity; GO:0046983 protein dimerization activity; GO:0050839 cell adhesion molecule binding; GO:0060089 molecular transducer activity;	PF07686; PF08205	PF07686 Immunoglobulin V-set domain; PF08205 CD80-like C2-set immunoglobulin domain							R-MMU-1280218 Adaptive Immune System;R-MMU-1500931 Cell-Cell communication;R-MMU-168256 Immune System;R-MMU-198933 Immunoregulatory interactions between a Lymphoid and a non-Lymphoid cell;R-MMU-418990 Adherens junctions interactions;R-MMU-420597 Nectin/Necl trans heterodimerization;R-MMU-421270 Cell-cell junction organization;R-MMU-446728 Cell junction organization	https://reactome.org/PathwayBrowser/#/R-MMU-1280218;https://reactome.org/PathwayBrowser/#/R-MMU-1500931;https://reactome.org/PathwayBrowser/#/R-MMU-168256;https://reactome.org/PathwayBrowser/#/R-MMU-198933;https://reactome.org/PathwayBrowser/#/R-MMU-418990;https://reactome.org/PathwayBrowser/#/R-MMU-420597;https://reactome.org/PathwayBrowser/#/R-MMU-421270;https://reactome.org/PathwayBrowser/#/R-…	HALLMARK APICAL JUNCTION	http://www.gsea-msigdb.org/gsea/msigdb/mouse/geneset/HALLMARK_APICAL_JUNCTION
Q6P8Y0	Cilia- and flagella-associated protein 161 OS=Mus musculus OX=10090 GN=Cfap161 PE=1 SV=1	Cfap161	0.572218	1.53754e-05	Down	44	10	99	10	10	34.4	4.55105e+07	4.41765e+07	4.71154e+07	3.13651e+07	3.33741e+07	3.23209e+07	1.32499	1.26697	1.34537	0.738536	0.770873	0.743603	cytoplasm				GO:0006996 organelle organization; GO:0009987 cellular process; GO:0016043 cellular component organization; GO:0022607 cellular component assembly; GO:0030030 cell projection organization; GO:0030031 cell projection assembly; GO:0044085 cellular component biogenesis; GO:0044782 cilium organization; GO:0060271 cilium assembly; GO:0070925 organelle assembly; GO:0071840 cellular component organizati…	GO:0005929 cilium; GO:0031514 motile cilium; GO:0042995 cell projection; GO:0043226 organelle; GO:0120025 plasma membrane bounded cell projection;
Q8K592	Anti-Muellerian hormone type-2 receptor OS=Mus musculus OX=10090 GN=Amhr2 PE=1 SV=2	Amhr2	0.572795	0.0745462	None	4	2	7	2	2	61.2	821018	1.04096e+06	985624	419233	601282	1.00636e+06	1.1468	1.43233	1.35027	0.473601	0.666319	1.11082	extracellular,plasma membrane	K04672	AMHR2; anti-mullerian hormone receptor type-2 [EC:2.7.11.30]	mmu04060 Cytokine-cytokine receptor interaction; mmu04350 TGF-beta signaling pathway	GO:0000003 reproduction; GO:0001880 Mullerian duct regression; GO:0003006 developmental process involved in reproduction; GO:0006355 regulation of transcription, DNA-templated; GO:0006357 regulation of transcription by RNA polymerase II; GO:0006464 cellular protein modification process; GO:0006468 protein phosphorylation; GO:0006793 phosphorus metabolic process; GO:0006796 phosphate-containing co…	GO:0005886 plasma membrane; GO:0005887 integral component of plasma membrane; GO:0016020 membrane; GO:0016021 integral component of membrane; GO:0031224 intrinsic component of membrane; GO:0031226 intrinsic component of plasma membrane; GO:0071944 cell periphery;	GO:0003824 catalytic activity; GO:0004672 protein kinase activity; GO:0004674 protein serine/threonine kinase activity; GO:0004675 transmembrane receptor protein serine/threonine kinase activity; GO:0004888 transmembrane signaling receptor activity; GO:0005024 transforming growth factor beta-activated receptor activity; GO:0005026 transforming growth factor beta receptor activity, type II; GO:000…	PF00069	PF00069 Protein kinase domain	T	KOG3653	Transforming growth factor beta/activin receptor subfamily of serine/threonine kinases				R-MMU-162582 Signal Transduction;R-MMU-201451 Signaling by BMP;R-MMU-9006936 Signaling by TGFB family members	https://reactome.org/PathwayBrowser/#/R-MMU-162582;https://reactome.org/PathwayBrowser/#/R-MMU-201451;https://reactome.org/PathwayBrowser/#/R-MMU-9006936
Q3UHH8	Glucoside xylosyltransferase 1 OS=Mus musculus OX=10090 GN=Gxylt1 PE=1 SV=2	Gxylt1	0.574801	5.80729e-05	Down	14	5	29	5	5	46.5	2.38919e+07	2.44247e+07	2.46445e+07	16046845	1.79649e+07	1.80019e+07	1.30164	1.31082	1.31685	0.707054	0.77649	0.775023	extracellular	K13676	GXYLT; UDP-D-xylose:beta-D-glucoside alpha-1,3-D-xylosyltransferase [EC:2.4.2.42]	mmu00514 Other types of O-glycan biosynthesis	GO:0006464 cellular protein modification process; GO:0006486 protein glycosylation; GO:0006493 protein O-linked glycosylation; GO:0006807 nitrogen compound metabolic process; GO:0008152 metabolic process; GO:0008593 regulation of Notch signaling pathway; GO:0009058 biosynthetic process; GO:0009059 macromolecule biosynthetic process; GO:0009100 glycoprotein metabolic process; GO:0009101 glycoprote…	GO:0005622 intracellular anatomical structure; GO:0005737 cytoplasm; GO:0005783 endoplasmic reticulum; GO:0005789 endoplasmic reticulum membrane; GO:0012505 endomembrane system; GO:0016020 membrane; GO:0016021 integral component of membrane; GO:0030176 integral component of endoplasmic reticulum membrane; GO:0031224 intrinsic component of membrane; GO:0031227 intrinsic component of endoplasmic re…	GO:0003824 catalytic activity; GO:0008194 UDP-glycosyltransferase activity; GO:0016740 transferase activity; GO:0016757 glycosyltransferase activity; GO:0016763 pentosyltransferase activity; GO:0035252 UDP-xylosyltransferase activity; GO:0042285 xylosyltransferase activity;			G	KOG3765	Predicted glycosyltransferase
Q9D0L4	AarF domain-containing protein kinase 1 OS=Mus musculus OX=10090 GN=Adck1 PE=1 SV=1	Adck1	0.575092	0.00338024	Down	9	3	9	3	3	59.7	5.87971e+06	7626407	7.56856e+06	4.79234e+06	5.4066e+06	4.81576e+06	1.10928	1.41735	1.40046	0.73123	0.80924	0.717965	mitochondria	K08869			GO:0006464 cellular protein modification process; GO:0006468 protein phosphorylation; GO:0006793 phosphorus metabolic process; GO:0006796 phosphate-containing compound metabolic process; GO:0006807 nitrogen compound metabolic process; GO:0006996 organelle organization; GO:0007005 mitochondrion organization; GO:0008152 metabolic process; GO:0009987 cellular process; GO:0016043 cellular component o…	GO:0005622 intracellular anatomical structure; GO:0005737 cytoplasm; GO:0005739 mitochondrion; GO:0005740 mitochondrial envelope; GO:0005743 mitochondrial inner membrane; GO:0016020 membrane; GO:0019866 organelle inner membrane; GO:0031090 organelle membrane; GO:0031966 mitochondrial membrane; GO:0031967 organelle envelope; GO:0031975 envelope; GO:0043226 organelle; GO:0043227 membrane-bounded or…		PF03109	PF03109 ABC1 atypical kinase-like domain	R	KOG1235	Predicted unusual protein kinase
Q3UZ57	Axonemal dynein light chain domain-containing protein 1 OS=Mus musculus OX=10090 GN=Axdnd1 PE=1 SV=1	Axdnd1	0.575202	0.000120239	Down	22	8	59	8	8	49.8	2.72519e+07	2.65375e+07	2.87805e+07	2.01315e+07	1.85869e+07	2.01472e+07	1.3119	1.25845	1.35887	0.783796	0.709873	0.766433	cytoplasm
Q9D9D3	TBC1 domain family member 21 OS=Mus musculus OX=10090 GN=Tbc1d21 PE=1 SV=1	Tbc1d21	0.578135	5.09512e-05	Down	35	10	70	10	10	39.2	3.30593e+07	3.10847e+07	3.40078e+07	2.36442e+07	2.3131e+07	2.35695e+07	1.33587	1.23735	1.3478	0.772714	0.741544	0.752624	mitochondria	K24798			GO:0006810 transport; GO:0006886 intracellular protein transport; GO:0008104 protein localization; GO:0015031 protein transport; GO:0015833 peptide transport; GO:0031338 regulation of vesicle fusion; GO:0032879 regulation of localization; GO:0033036 macromolecule localization; GO:0033043 regulation of organelle organization; GO:0034613 cellular protein localization; GO:0042886 amide transport; GO…	GO:0001669 acrosomal vesicle; GO:0005622 intracellular anatomical structure; GO:0005737 cytoplasm; GO:0012505 endomembrane system; GO:0030141 secretory granule; GO:0031410 cytoplasmic vesicle; GO:0031982 vesicle; GO:0043226 organelle; GO:0043227 membrane-bounded organelle; GO:0043229 intracellular organelle; GO:0097708 intracellular vesicle; GO:0099503 secretory vesicle;	GO:0003779 actin binding; GO:0005096 GTPase activator activity; GO:0005488 binding; GO:0005515 protein binding; GO:0008047 enzyme activator activity; GO:0008092 cytoskeletal protein binding; GO:0019899 enzyme binding; GO:0030234 enzyme regulator activity; GO:0030695 GTPase regulator activity; GO:0031267 small GTPase binding; GO:0051020 GTPase binding; GO:0060589 nucleoside-triphosphatase regulato…			T	KOG2197	Ypt/Rab-specific GTPase-activating protein GYP7 and related proteins
P83882	60S ribosomal protein L36a OS=Mus musculus OX=10090 GN=Rpl36a PE=1 SV=2	Rpl36a	0.57955	0.00513735	Down	17	2	13	2	2	12.4	8738599	1.16625e+07	11740461	8067536	7519276	7473579	1.07783	1.41701	1.42026	0.804771	0.735791	0.728437	extracellular	K02929	RP-L44e; large subunit ribosomal protein L44e	mmu03010 Ribosome; mmu05171 Coronavirus disease - COVID-19	GO:0000184 nuclear-transcribed mRNA catabolic process, nonsense-mediated decay; GO:0000956 nuclear-transcribed mRNA catabolic process; GO:0002181 cytoplasmic translation; GO:0006139 nucleobase-containing compound metabolic process; GO:0006401 RNA catabolic process; GO:0006402 mRNA catabolic process; GO:0006412 translation; GO:0006413 translational initiation; GO:0006518 peptide metabolic process;…	GO:0005622 intracellular anatomical structure; GO:0005737 cytoplasm; GO:0005783 endoplasmic reticulum; GO:0005829 cytosol; GO:0005840 ribosome; GO:0005844 polysome; GO:0005886 plasma membrane; GO:0012505 endomembrane system; GO:0015934 large ribosomal subunit; GO:0016020 membrane; GO:0022625 cytosolic large ribosomal subunit; GO:0022626 cytosolic ribosome; GO:0032991 protein-containing complex; G…	GO:0003735 structural constituent of ribosome; GO:0005198 structural molecule activity;			J	KOG3464	60S ribosomal protein L44	WP163 Cytoplasmic ribosomal proteins	http://www.wikipathways.org/instance/WP163_r117051		R-MMU-156827 L13a-mediated translational silencing of Ceruloplasmin expression;R-MMU-1799339 SRP-dependent cotranslational protein targeting to membrane;R-MMU-392499 Metabolism of proteins;R-MMU-6791226 Major pathway of rRNA processing in the nucleolus and cytosol;R-MMU-72312 rRNA processing;R-MMU-72613 Eukaryotic Translation Initiation;R-MMU-72689 Formation of a pool of free 40S subunits;R-MMU-7…	https://reactome.org/PathwayBrowser/#/R-MMU-156827;https://reactome.org/PathwayBrowser/#/R-MMU-1799339;https://reactome.org/PathwayBrowser/#/R-MMU-392499;https://reactome.org/PathwayBrowser/#/R-MMU-6791226;https://reactome.org/PathwayBrowser/#/R-MMU-72312;https://reactome.org/PathwayBrowser/#/R-MMU-72613;https://reactome.org/PathwayBrowser/#/R-MMU-72689;https://reactome.org/PathwayBrowser/#/R-MMU…
Q9D2K4	IQ domain-containing protein H OS=Mus musculus OX=10090 GN=Iqch PE=2 SV=3	Iqch	0.579988	0.00275797	Down	7	4	14	4	4	122.5	1.57196e+06	1.49868e+06	1.68529e+06	1.0487e+06	1.04089e+06	1.33213e+06	1.30881	1.22918	1.37621	0.706167	0.687558	0.876466	cytoplasm	K24842
Q5SV66	Coiled-coil domain-containing protein 42 OS=Mus musculus OX=10090 GN=Ccdc42 PE=2 SV=2	Ccdc42	0.580009	0.00493967	Down	22	6	18	6	6	38	5.6446e+06	4.60615e+06	5.86421e+06	3.7648e+06	4.30572e+06	3.51897e+06	1.38722	1.11513	1.41351	0.748304	0.839516	0.683414	cytoplasm	K25440			GO:0000003 reproduction; GO:0003006 developmental process involved in reproduction; GO:0007276 gamete generation; GO:0007281 germ cell development; GO:0007283 spermatogenesis; GO:0007286 spermatid development; GO:0009987 cellular process; GO:0019953 sexual reproduction; GO:0022412 cellular process involved in reproduction in multicellular organism; GO:0022414 reproductive process; GO:0030154 cell…
Q9Z1P5	CD320 antigen OS=Mus musculus OX=10090 GN=Cd320 PE=2 SV=1	Cd320	0.580603	1.86683e-05	Down	27	4	46	4	4	27.7	2.02021e+07	2.13951e+07	2.00976e+07	1.43682e+07	1.52284e+07	1.48167e+07	1.29632	1.35239	1.26483	0.745658	0.775246	0.751311	mitochondria	K06734			GO:0002376 immune system process; GO:0002682 regulation of immune system process; GO:0002684 positive regulation of immune system process; GO:0002694 regulation of leukocyte activation; GO:0002696 positive regulation of leukocyte activation; GO:0006725 cellular aromatic compound metabolic process; GO:0006766 vitamin metabolic process; GO:0006767 water-soluble vitamin metabolic process; GO:0006807…	GO:0005622 intracellular anatomical structure; GO:0005737 cytoplasm; GO:0005768 endosome; GO:0005783 endoplasmic reticulum; GO:0005886 plasma membrane; GO:0005887 integral component of plasma membrane; GO:0010008 endosome membrane; GO:0012505 endomembrane system; GO:0016020 membrane; GO:0016021 integral component of membrane; GO:0031090 organelle membrane; GO:0031224 intrinsic component of membra…	GO:0003824 catalytic activity; GO:0005215 transporter activity; GO:0005488 binding; GO:0005509 calcium ion binding; GO:0015399 primary active transmembrane transporter activity; GO:0015420 ABC-type vitamin B12 transporter activity; GO:0016462 pyrophosphatase activity; GO:0016787 hydrolase activity; GO:0016817 hydrolase activity, acting on acid anhydrides; GO:0016818 hydrolase activity, acting on …			T	KOG1215	Low-density lipoprotein receptors containing Ca2+-binding EGF-like domains
Q00899	Transcriptional repressor protein YY1 OS=Mus musculus OX=10090 GN=Yy1 PE=1 SV=1	Yy1	0.583723	0.0247156	Down	23	6	20	6	6	44.7	3.84733e+06	5.24547e+06	5.8535e+06	4.08216e+06	3.67657e+06	3.03055e+06	1.01786	1.36706	1.51887	0.873457	0.771688	0.633586	nucleus	K09201			GO:0000003 reproduction; GO:0000122 negative regulation of transcription by RNA polymerase II; GO:0000724 double-strand break repair via homologous recombination; GO:0000725 recombinational repair; GO:0000902 cell morphogenesis; GO:0000904 cell morphogenesis involved in differentiation; GO:0001654 eye development; GO:0001817 regulation of cytokine production; GO:0001818 negative regulation of cyt…	GO:0000228 nuclear chromosome; GO:0000785 chromatin; GO:0005622 intracellular anatomical structure; GO:0005634 nucleus; GO:0005654 nucleoplasm; GO:0005667 transcription regulator complex; GO:0005694 chromosome; GO:0005700 polytene chromosome; GO:0005703 polytene chromosome puff; GO:0005704 polytene chromosome band; GO:0005737 cytoplasm; GO:0016363 nuclear matrix; GO:0031011 Ino80 complex; GO:0031…	GO:0000217 DNA secondary structure binding; GO:0000400 four-way junction DNA binding; GO:0000976 transcription cis-regulatory region binding; GO:0000977 RNA polymerase II transcription regulatory region sequence-specific DNA binding; GO:0000978 RNA polymerase II cis-regulatory region sequence-specific DNA binding; GO:0000981 DNA-binding transcription factor activity, RNA polymerase II-specific; G…	PF00096	PF00096 Zinc finger, C2H2 type	R	KOG1721	FOG: Zn-finger	WP265 Delta-Notch signaling pathway;WP1763 Mechanisms associated with pluripotency	http://www.wikipathways.org/instance/WP265_r117870;http://www.wikipathways.org/instance/WP1763_r120787	Transcription factor	R-MMU-392499 Metabolism of proteins;R-MMU-5688426 Deubiquitination;R-MMU-5689603 UCH proteinases;R-MMU-5696394 DNA Damage Recognition in GG-NER;R-MMU-5696398 Nucleotide Excision Repair;R-MMU-5696399 Global Genome Nucleotide Excision Repair (GG-NER);R-MMU-597592 Post-translational protein modification;R-MMU-73894 DNA Repair	https://reactome.org/PathwayBrowser/#/R-MMU-392499;https://reactome.org/PathwayBrowser/#/R-MMU-5688426;https://reactome.org/PathwayBrowser/#/R-MMU-5689603;https://reactome.org/PathwayBrowser/#/R-MMU-5696394;https://reactome.org/PathwayBrowser/#/R-MMU-5696398;https://reactome.org/PathwayBrowser/#/R-MMU-5696399;https://reactome.org/PathwayBrowser/#/R-MMU-597592;https://reactome.org/PathwayBrowser/#…
Q3V038	Tetratricopeptide repeat protein 9A OS=Mus musculus OX=10090 GN=Ttc9 PE=1 SV=1	Ttc9	0.584355	0.0166175	Down	28	4	10	4	4	24.3	4.06611e+06	4.58863e+06	4.67388e+06	3.37328e+06	2.44598e+06	3.83107e+06	1.20479	1.33933	1.35827	0.808366	0.574985	0.897031	cytoplasm,nucleus	K24930			GO:0001501 skeletal system development; GO:0007275 multicellular organism development; GO:0032501 multicellular organismal process; GO:0032502 developmental process; GO:0048513 animal organ development; GO:0048731 system development; GO:0048856 anatomical structure development; GO:0060348 bone development;
Q9DBU5	E3 ubiquitin-protein ligase RNF6 OS=Mus musculus OX=10090 GN=Rnf6 PE=1 SV=1	Rnf6	0.58438	0.293035	None	5	2	6	2	2	74	253136	664570	690822	678377	257828	219233	0.623568	1.61267	1.66906	1.35152	0.503883	0.426767	nucleus	K22753			GO:0000209 protein polyubiquitination; GO:0001558 regulation of cell growth; GO:0006355 regulation of transcription, DNA-templated; GO:0006464 cellular protein modification process; GO:0006508 proteolysis; GO:0006511 ubiquitin-dependent protein catabolic process; GO:0006807 nitrogen compound metabolic process; GO:0007275 multicellular organism development; GO:0007399 nervous system development; G…	GO:0005622 intracellular anatomical structure; GO:0005634 nucleus; GO:0005635 nuclear envelope; GO:0005654 nucleoplasm; GO:0005737 cytoplasm; GO:0012505 endomembrane system; GO:0016020 membrane; GO:0016604 nuclear body; GO:0016605 PML body; GO:0030424 axon; GO:0031090 organelle membrane; GO:0031965 nuclear membrane; GO:0031967 organelle envelope; GO:0031974 membrane-enclosed lumen; GO:0031975 env…	GO:0003676 nucleic acid binding; GO:0003677 DNA binding; GO:0003824 catalytic activity; GO:0004842 ubiquitin-protein transferase activity; GO:0005102 signaling receptor binding; GO:0005488 binding; GO:0005515 protein binding; GO:0008134 transcription factor binding; GO:0016740 transferase activity; GO:0019787 ubiquitin-like protein transferase activity; GO:0050681 androgen receptor binding; GO:00…	PF13639	PF13639 Ring finger domain	O	KOG0800	FOG: Predicted E3 ubiquitin ligase				R-MMU-1280218 Adaptive Immune System;R-MMU-168256 Immune System;R-MMU-983168 Antigen processing: Ubiquitination & Proteasome degradation;R-MMU-983169 Class I MHC mediated antigen processing & presentation	https://reactome.org/PathwayBrowser/#/R-MMU-1280218;https://reactome.org/PathwayBrowser/#/R-MMU-168256;https://reactome.org/PathwayBrowser/#/R-MMU-983168;https://reactome.org/PathwayBrowser/#/R-MMU-983169
Q9WUK2	Eukaryotic translation initiation factor 4H OS=Mus musculus OX=10090 GN=Eif4h PE=1 SV=3	Eif4h	0.584742	1.39165e-05	Down	31	6	36	6	6	27.3	4.06418e+07	4.30093e+07	4.28826e+07	3.04349e+07	2.97373e+07	3.15421e+07	1.2679	1.32175	1.3121	0.767904	0.736012	0.777603	nucleus	K24086			GO:0000003 reproduction; GO:0001731 formation of translation preinitiation complex; GO:0002181 cytoplasmic translation; GO:0002183 cytoplasmic translational initiation; GO:0006412 translation; GO:0006413 translational initiation; GO:0006417 regulation of translation; GO:0006446 regulation of translational initiation; GO:0006518 peptide metabolic process; GO:0006807 nitrogen compound metabolic pro…	GO:0005622 intracellular anatomical structure; GO:0005737 cytoplasm; GO:0005829 cytosol; GO:0005844 polysome; GO:0016281 eukaryotic translation initiation factor 4F complex; GO:0032991 protein-containing complex; GO:0048471 perinuclear region of cytoplasm; GO:1990904 ribonucleoprotein complex;	GO:0003676 nucleic acid binding; GO:0003723 RNA binding; GO:0003725 double-stranded RNA binding; GO:0003727 single-stranded RNA binding; GO:0003729 mRNA binding; GO:0003743 translation initiation factor activity; GO:0003824 catalytic activity; GO:0004386 helicase activity; GO:0005488 binding; GO:0008135 translation factor activity, RNA binding; GO:0016462 pyrophosphatase activity; GO:0016787 hydr…	PF00076	PF00076 RNA recognition motif. (a.k.a. RRM, RBD, or RNP domain)	R	KOG0118	FOG: RRM domain	WP307 Translation factors;WP310 mRNA processing	http://www.wikipathways.org/instance/WP307_r117950;http://www.wikipathways.org/instance/WP310_r122791		R-MMU-156827 L13a-mediated translational silencing of Ceruloplasmin expression;R-MMU-392499 Metabolism of proteins;R-MMU-72613 Eukaryotic Translation Initiation;R-MMU-72649 Translation initiation complex formation;R-MMU-72662 Activation of the mRNA upon binding of the cap-binding complex and eIFs, and subsequent binding to 43S;R-MMU-72702 Ribosomal scanning and start codon recognition;R-MMU-72706…	https://reactome.org/PathwayBrowser/#/R-MMU-156827;https://reactome.org/PathwayBrowser/#/R-MMU-392499;https://reactome.org/PathwayBrowser/#/R-MMU-72613;https://reactome.org/PathwayBrowser/#/R-MMU-72649;https://reactome.org/PathwayBrowser/#/R-MMU-72662;https://reactome.org/PathwayBrowser/#/R-MMU-72702;https://reactome.org/PathwayBrowser/#/R-MMU-72706;https://reactome.org/PathwayBrowser/#/R-MMU-727…	HALLMARK MYC TARGETS V1	http://www.gsea-msigdb.org/gsea/msigdb/mouse/geneset/HALLMARK_MYC_TARGETS_V1
Q9CQG2	RNA N6-adenosine-methyltransferase METTL16 OS=Mus musculus OX=10090 GN=Mettl16 PE=1 SV=1	Mettl16	0.587555	0.0015465	Down	31	11	38	11	11	62.3	1.49436e+07	1.39145e+07	1.24454e+07	9.45438e+06	9.79419e+06	1.08689e+07	1.4246	1.3067	1.16365	0.728941	0.740757	0.818801	nucleus	K11393			GO:0000154 rRNA modification; GO:0000226 microtubule cytoskeleton organization; GO:0001510 RNA methylation; GO:0002119 nematode larval development; GO:0002164 larval development; GO:0006139 nucleobase-containing compound metabolic process; GO:0006364 rRNA processing; GO:0006396 RNA processing; GO:0006401 RNA catabolic process; GO:0006402 mRNA catabolic process; GO:0006417 regulation of translatio…	GO:0005622 intracellular anatomical structure; GO:0005634 nucleus; GO:0043226 organelle; GO:0043227 membrane-bounded organelle; GO:0043229 intracellular organelle; GO:0043231 intracellular membrane-bounded organelle;	GO:0003676 nucleic acid binding; GO:0003723 RNA binding; GO:0003824 catalytic activity; GO:0005488 binding; GO:0008168 methyltransferase activity; GO:0008170 N-methyltransferase activity; GO:0008173 RNA methyltransferase activity; GO:0008174 mRNA methyltransferase activity; GO:0008649 rRNA methyltransferase activity; GO:0008757 S-adenosylmethionine-dependent methyltransferase activity; GO:0008988…			S	KOG2912	Predicted DNA methylase
Q3UA16	Kinetochore protein Spc25 OS=Mus musculus OX=10090 GN=Spc25 PE=2 SV=1	Spc25	0.58999	0.0746274	None	22	4	20	4	4	26.4	4.26659e+06	4.28261e+06	4.04802e+06	3.74904e+06	3.63053e+06	1.81751e+06	1.33291	1.31796	1.24033	0.947245	0.899828	0.448696	cytoplasm	K11550			GO:0000226 microtubule cytoskeleton organization; GO:0000278 mitotic cell cycle; GO:0006996 organelle organization; GO:0007010 cytoskeleton organization; GO:0007017 microtubule-based process; GO:0007049 cell cycle; GO:0007051 spindle organization; GO:0007052 mitotic spindle organization; GO:0007059 chromosome segregation; GO:0009987 cellular process; GO:0016043 cellular component organization; GO…	GO:0000775 chromosome, centromeric region; GO:0000776 kinetochore; GO:0000779 condensed chromosome, centromeric region; GO:0000793 condensed chromosome; GO:0005622 intracellular anatomical structure; GO:0005694 chromosome; GO:0005737 cytoplasm; GO:0005829 cytosol; GO:0031262 Ndc80 complex; GO:0032991 protein-containing complex; GO:0043226 organelle; GO:0043228 non-membrane-bounded organelle; GO:0…				S	KOG4657	Uncharacterized conserved protein				R-MMU-141424 Amplification of signal from the kinetochores;R-MMU-141444 Amplification of signal from unattached kinetochores via a MAD2 inhibitory signal;R-MMU-162582 Signal Transduction;R-MMU-1640170 Cell Cycle;R-MMU-194315 Signaling by Rho GTPases;R-MMU-195258 RHO GTPase Effectors;R-MMU-2467813 Separation of Sister Chromatids;R-MMU-2500257 Resolution of Sister Chromatid Cohesion;R-MMU-2555396 M…	https://reactome.org/PathwayBrowser/#/R-MMU-141424;https://reactome.org/PathwayBrowser/#/R-MMU-141444;https://reactome.org/PathwayBrowser/#/R-MMU-162582;https://reactome.org/PathwayBrowser/#/R-MMU-1640170;https://reactome.org/PathwayBrowser/#/R-MMU-194315;https://reactome.org/PathwayBrowser/#/R-MMU-195258;https://reactome.org/PathwayBrowser/#/R-MMU-2467813;https://reactome.org/PathwayBrowser/#/R-…	HALLMARK E2F TARGETS	http://www.gsea-msigdb.org/gsea/msigdb/mouse/geneset/HALLMARK_E2F_TARGETS
Q9D4M9	Inactive polypeptide N-acetylgalactosaminyltransferase-like protein 5 OS=Mus musculus OX=10090 GN=Galntl5 PE=1 SV=2	Galntl5	0.590691	4.18814e-05	Down	7	3	12	3	3	49.8	3.93867e+06	3.82094e+06	3783764	2.88684e+06	2.74553e+06	2.82067e+06	1.3411	1.28161	1.2636	0.79498	0.741665	0.758958	extracellular	K00710	GALNT; polypeptide N-acetylgalactosaminyltransferase [EC:2.4.1.41]	mmu00514 Other types of O-glycan biosynthesis; mmu01100 Metabolic pathways; mmu00512 Mucin type O-glycan biosynthesis	GO:0000003 reproduction; GO:0003006 developmental process involved in reproduction; GO:0007276 gamete generation; GO:0007281 germ cell development; GO:0007283 spermatogenesis; GO:0007286 spermatid development; GO:0009987 cellular process; GO:0019953 sexual reproduction; GO:0022412 cellular process involved in reproduction in multicellular organism; GO:0022414 reproductive process; GO:0030154 cell…					O	KOG3736	Polypeptide N-acetylgalactosaminyltransferase				R-MMU-392499 Metabolism of proteins;R-MMU-5173105 O-linked glycosylation;R-MMU-597592 Post-translational protein modification;R-MMU-913709 O-linked glycosylation of mucins	https://reactome.org/PathwayBrowser/#/R-MMU-392499;https://reactome.org/PathwayBrowser/#/R-MMU-5173105;https://reactome.org/PathwayBrowser/#/R-MMU-597592;https://reactome.org/PathwayBrowser/#/R-MMU-913709
Q66JX5	Centrosomal protein 43 OS=Mus musculus OX=10090 GN=Cep43 PE=1 SV=1	Cep43	0.592103	2.06571e-05	Down	29	6	29	6	6	42.7	5.605e+07	5.57951e+07	5.40986e+07	4.10546e+07	4.09815e+07	3.97743e+07	1.32622	1.3005	1.25546	0.785644	0.769306	0.743702	cytoplasm,nucleus	K16546			GO:0000086 G2/M transition of mitotic cell cycle; GO:0000278 mitotic cell cycle; GO:0001558 regulation of cell growth; GO:0001932 regulation of protein phosphorylation; GO:0001933 negative regulation of protein phosphorylation; GO:0006464 cellular protein modification process; GO:0006468 protein phosphorylation; GO:0006469 negative regulation of protein kinase activity; GO:0006793 phosphorus meta…	GO:0005622 intracellular anatomical structure; GO:0005634 nucleus; GO:0005737 cytoplasm; GO:0005813 centrosome; GO:0005815 microtubule organizing center; GO:0005829 cytosol; GO:0005856 cytoskeleton; GO:0015630 microtubule cytoskeleton; GO:0043226 organelle; GO:0043227 membrane-bounded organelle; GO:0043228 non-membrane-bounded organelle; GO:0043229 intracellular organelle; GO:0043231 intracellula…	GO:0003824 catalytic activity; GO:0004672 protein kinase activity; GO:0004713 protein tyrosine kinase activity; GO:0004857 enzyme inhibitor activity; GO:0004860 protein kinase inhibitor activity; GO:0005488 binding; GO:0005515 protein binding; GO:0016301 kinase activity; GO:0016740 transferase activity; GO:0016772 transferase activity, transferring phosphorus-containing groups; GO:0016773 phospho…	PF09398	PF09398 FOP N terminal dimerisation domain							R-MMU-1640170 Cell Cycle;R-MMU-1852241 Organelle biogenesis and maintenance;R-MMU-2565942 Regulation of PLK1 Activity at G2/M Transition;R-MMU-380259 Loss of Nlp from mitotic centrosomes;R-MMU-380270 Recruitment of mitotic centrosome proteins and complexes;R-MMU-380284 Loss of proteins required for interphase microtubule organization from the centrosome;R-MMU-380287 Centrosome maturation;R-MMU-38…	https://reactome.org/PathwayBrowser/#/R-MMU-1640170;https://reactome.org/PathwayBrowser/#/R-MMU-1852241;https://reactome.org/PathwayBrowser/#/R-MMU-2565942;https://reactome.org/PathwayBrowser/#/R-MMU-380259;https://reactome.org/PathwayBrowser/#/R-MMU-380270;https://reactome.org/PathwayBrowser/#/R-MMU-380284;https://reactome.org/PathwayBrowser/#/R-MMU-380287;https://reactome.org/PathwayBrowser/#/R…
Q9R0X0	Mediator of RNA polymerase II transcription subunit 20 OS=Mus musculus OX=10090 GN=Med20 PE=1 SV=1	Med20	0.592536	0.218253	None	12	2	10	2	2	23.2	4.44633e+06	4.72602e+06	5.85298e+06	5050465	4.73693e+06	1.2046e+06	1.1636	1.21834	1.50229	1.06894	0.983485	0.249113	extracellular	K13528			GO:0006139 nucleobase-containing compound metabolic process; GO:0006351 transcription, DNA-templated; GO:0006352 DNA-templated transcription, initiation; GO:0006355 regulation of transcription, DNA-templated; GO:0006357 regulation of transcription by RNA polymerase II; GO:0006366 transcription by RNA polymerase II; GO:0006367 transcription initiation from RNA polymerase II promoter; GO:0006464 ce…	GO:0000151 ubiquitin ligase complex; GO:0005622 intracellular anatomical structure; GO:0005634 nucleus; GO:0005654 nucleoplasm; GO:0016592 mediator complex; GO:0031974 membrane-enclosed lumen; GO:0031981 nuclear lumen; GO:0032991 protein-containing complex; GO:0043226 organelle; GO:0043227 membrane-bounded organelle; GO:0043229 intracellular organelle; GO:0043231 intracellular membrane-bounded or…	GO:0003712 transcription coregulator activity; GO:0003713 transcription coactivator activity; GO:0003824 catalytic activity; GO:0003899 DNA-directed 5'-3' RNA polymerase activity; GO:0005488 binding; GO:0005515 protein binding; GO:0016740 transferase activity; GO:0016772 transferase activity, transferring phosphorus-containing groups; GO:0016779 nucleotidyltransferase activity; GO:0034062 5'-3' R…			K	KOG4309	Transcription mediator-related factor
Q8K410	Disintegrin and metalloproteinase domain-containing protein 32 OS=Mus musculus OX=10090 GN=Adam32 PE=1 SV=3	Adam32	0.594905	0.000119212	Down	24	16	170	16	16	83.9	1.70119e+08	163991749	1.61993e+08	1.13865e+08	1.27704e+08	1.2455e+08	1.34337	1.27567	1.25463	0.727202	0.800051	0.777215	plasma membrane	K16070				GO:0016020 membrane;	GO:0005102 signaling receptor binding; GO:0005178 integrin binding; GO:0005488 binding; GO:0005515 protein binding; GO:0044877 protein-containing complex binding; GO:0050839 cell adhesion molecule binding;	PF01421; PF00200	PF01421 Reprolysin (M12B) family zinc metalloprotease ; PF00200 Disintegrin	O	KOG3607	Meltrins, fertilins and related Zn-dependent metalloproteinases of the ADAMs family
Q80U30	Protein CLEC16A OS=Mus musculus OX=10090 GN=Clec16a PE=1 SV=2	Clec16a	0.596	0.00013843	Down	3	3	15	3	3	116.2	8.9426e+07	84172104	8.35316e+07	6.07341e+07	66690902	6.26589e+07	1.36148	1.26238	1.24731	0.74783	0.805535	0.75385	nucleus	K19513			GO:0006810 transport; GO:0006950 response to stress; GO:0007034 vacuolar transport; GO:0007041 lysosomal transport; GO:0007154 cell communication; GO:0007165 signal transduction; GO:0008333 endosome to lysosome transport; GO:0009267 cellular response to starvation; GO:0009605 response to external stimulus; GO:0009892 negative regulation of metabolic process; GO:0009893 positive regulation of meta…	GO:0000323 lytic vacuole; GO:0005622 intracellular anatomical structure; GO:0005737 cytoplasm; GO:0005764 lysosome; GO:0005765 lysosomal membrane; GO:0005768 endosome; GO:0005770 late endosome; GO:0005773 vacuole; GO:0005774 vacuolar membrane; GO:0005794 Golgi apparatus; GO:0005829 cytosol; GO:0010008 endosome membrane; GO:0012505 endomembrane system; GO:0016020 membrane; GO:0016021 integral comp…	GO:0005488 binding; GO:0005515 protein binding; GO:0019899 enzyme binding; GO:0031267 small GTPase binding; GO:0051020 GTPase binding;	PF19439	PF19439 CLEC16A C-terminal	S	KOG2219	Uncharacterized conserved protein
Q9CRA8	Exosome complex component RRP46 OS=Mus musculus OX=10090 GN=Exosc5 PE=1 SV=1	Exosc5	0.596136	0.000343223	Down	42	6	40	6	6	25.2	2.01309e+07	1.86891e+07	18468276	1.45807e+07	13352272	14411404	1.3757	1.25812	1.23783	0.805866	0.723913	0.778255	plasma membrane	K12590	RRP46; exosome complex component RRP46	mmu03018 RNA degradation	GO:0000288 nuclear-transcribed mRNA catabolic process, deadenylation-dependent decay; GO:0000291 nuclear-transcribed mRNA catabolic process, exonucleolytic; GO:0000737 DNA catabolic process, endonucleolytic; GO:0000956 nuclear-transcribed mRNA catabolic process; GO:0002252 immune effector process; GO:0002376 immune system process; GO:0006139 nucleobase-containing compound metabolic process; GO:00…	GO:0000176 nuclear exosome (RNase complex); GO:0000177 cytoplasmic exosome (RNase complex); GO:0000178 exosome (RNase complex); GO:0000785 chromatin; GO:0005622 intracellular anatomical structure; GO:0005634 nucleus; GO:0005654 nucleoplasm; GO:0005694 chromosome; GO:0005730 nucleolus; GO:0005737 cytoplasm; GO:0005829 cytosol; GO:0031974 membrane-enclosed lumen; GO:0031981 nuclear lumen; GO:003299…	GO:0000175 3'-5'-exoribonuclease activity; GO:0003676 nucleic acid binding; GO:0003677 DNA binding; GO:0003690 double-stranded DNA binding; GO:0003824 catalytic activity; GO:0004518 nuclease activity; GO:0004527 exonuclease activity; GO:0004532 exoribonuclease activity; GO:0004540 ribonuclease activity; GO:0005488 binding; GO:0005515 protein binding; GO:0008408 3'-5' exonuclease activity; GO:0016…	PF01138; PF03725	PF01138 3' exoribonuclease family, domain 1; PF03725 3' exoribonuclease family, domain 2	J	KOG1069	Exosomal 3'-5' exoribonuclease complex, subunit Rrp46	WP310 mRNA processing	http://www.wikipathways.org/instance/WP310_r122791		R-MMU-429914 Deadenylation-dependent mRNA decay;R-MMU-429958 mRNA decay by 3' to 5' exoribonuclease;R-MMU-450385 Butyrate Response Factor 1 (BRF1) binds and destabilizes mRNA;R-MMU-450513 Tristetraprolin (TTP, ZFP36) binds and destabilizes mRNA;R-MMU-450531 Regulation of mRNA stability by proteins that bind AU-rich elements;R-MMU-450604 KSRP (KHSRP) binds and destabilizes mRNA;R-MMU-6791226 Major…	https://reactome.org/PathwayBrowser/#/R-MMU-429914;https://reactome.org/PathwayBrowser/#/R-MMU-429958;https://reactome.org/PathwayBrowser/#/R-MMU-450385;https://reactome.org/PathwayBrowser/#/R-MMU-450513;https://reactome.org/PathwayBrowser/#/R-MMU-450531;https://reactome.org/PathwayBrowser/#/R-MMU-450604;https://reactome.org/PathwayBrowser/#/R-MMU-6791226;https://reactome.org/PathwayBrowser/#/R-M…	HALLMARK UNFOLDED PROTEIN RESPONSE;HALLMARK MYC TARGETS V2	http://www.gsea-msigdb.org/gsea/msigdb/mouse/geneset/HALLMARK_UNFOLDED_PROTEIN_RESPONSE;http://www.gsea-msigdb.org/gsea/msigdb/mouse/geneset/HALLMARK_MYC_TARGETS_V2
Q6ZPY2	Nonsense-mediated mRNA decay factor SMG5 OS=Mus musculus OX=10090 GN=Smg5 PE=1 SV=2	Smg5	0.596426	0.115489	None	10	10	39	10	10	114	6.65127e+06	1.35357e+07	7.05134e+06	6.44642e+06	6.17758e+06	7.50377e+06	0.956093	1.91668	0.994128	0.74944	0.704504	0.852373	nucleus	K11125	SMG5; protein SMG5	mmu03015 mRNA surveillance pathway	GO:0000184 nuclear-transcribed mRNA catabolic process, nonsense-mediated decay; GO:0000723 telomere maintenance; GO:0000956 nuclear-transcribed mRNA catabolic process; GO:0006139 nucleobase-containing compound metabolic process; GO:0006259 DNA metabolic process; GO:0006278 RNA-dependent DNA biosynthetic process; GO:0006401 RNA catabolic process; GO:0006402 mRNA catabolic process; GO:0006403 RNA l…	GO:0005622 intracellular anatomical structure; GO:0005634 nucleus; GO:0005697 telomerase holoenzyme complex; GO:0005737 cytoplasm; GO:0005829 cytosol; GO:0032991 protein-containing complex; GO:0043226 organelle; GO:0043227 membrane-bounded organelle; GO:0043229 intracellular organelle; GO:0043231 intracellular membrane-bounded organelle; GO:1990904 ribonucleoprotein complex;	GO:0003676 nucleic acid binding; GO:0003677 DNA binding; GO:0003723 RNA binding; GO:0003824 catalytic activity; GO:0004518 nuclease activity; GO:0004540 ribonuclease activity; GO:0005488 binding; GO:0005515 protein binding; GO:0016787 hydrolase activity; GO:0016788 hydrolase activity, acting on ester bonds; GO:0019899 enzyme binding; GO:0019902 phosphatase binding; GO:0019903 protein phosphatase …			A	KOG2162	Nonsense-mediated mRNA decay protein				R-MMU-8953854 Metabolism of RNA;R-MMU-927802 Nonsense-Mediated Decay (NMD);R-MMU-975957 Nonsense Mediated Decay (NMD) enhanced by the Exon Junction Complex (EJC)	https://reactome.org/PathwayBrowser/#/R-MMU-8953854;https://reactome.org/PathwayBrowser/#/R-MMU-927802;https://reactome.org/PathwayBrowser/#/R-MMU-975957
Q9JJZ4	Ubiquitin-conjugating enzyme E2 J1 OS=Mus musculus OX=10090 GN=Ube2j1 PE=1 SV=2	Ube2j1	0.598257	0.000252474	Down	27	5	35	5	5	35	9.22913e+06	8.55807e+06	8.94449e+06	6.51314e+06	6.2707e+06	7.04946e+06	1.34947	1.23269	1.28273	0.770223	0.727427	0.814543	cytoplasm	K10578	UBE2J1; ubiquitin-conjugating enzyme E2 J1 [EC:2.3.2.23]	mmu05022 Pathways of neurodegeneration - multiple diseases; mmu04120 Ubiquitin mediated proteolysis; mmu04141 Protein processing in endoplasmic reticulum; mmu05012 Parkinson disease	GO:0000003 reproduction; GO:0001817 regulation of cytokine production; GO:0003006 developmental process involved in reproduction; GO:0006464 cellular protein modification process; GO:0006486 protein glycosylation; GO:0006487 protein N-linked glycosylation; GO:0006508 proteolysis; GO:0006511 ubiquitin-dependent protein catabolic process; GO:0006807 nitrogen compound metabolic process; GO:0006950 r…	GO:0005622 intracellular anatomical structure; GO:0005737 cytoplasm;	GO:0003824 catalytic activity; GO:0004842 ubiquitin-protein transferase activity; GO:0005488 binding; GO:0005515 protein binding; GO:0016740 transferase activity; GO:0019787 ubiquitin-like protein transferase activity; GO:0019899 enzyme binding; GO:0031625 ubiquitin protein ligase binding; GO:0044389 ubiquitin-like protein ligase binding; GO:0061630 ubiquitin protein ligase activity; GO:0061631 u…	PF00179	PF00179 Ubiquitin-conjugating enzyme	O	KOG0428	Non-canonical ubiquitin conjugating enzyme 1	WP3638 Parkinson's disease	http://www.wikipathways.org/instance/WP3638_r122578		R-MMU-1280218 Adaptive Immune System;R-MMU-168256 Immune System;R-MMU-983168 Antigen processing: Ubiquitination & Proteasome degradation;R-MMU-983169 Class I MHC mediated antigen processing & presentation	https://reactome.org/PathwayBrowser/#/R-MMU-1280218;https://reactome.org/PathwayBrowser/#/R-MMU-168256;https://reactome.org/PathwayBrowser/#/R-MMU-983168;https://reactome.org/PathwayBrowser/#/R-MMU-983169	HALLMARK ANDROGEN RESPONSE	http://www.gsea-msigdb.org/gsea/msigdb/mouse/geneset/HALLMARK_ANDROGEN_RESPONSE
Q91VC9	Growth hormone-inducible transmembrane protein OS=Mus musculus OX=10090 GN=Ghitm PE=1 SV=1	Ghitm	0.598258	0.00363658	Down	9	3	26	3	3	37.3	1.35778e+07	1.40794e+07	14169488	11979733	9.31701e+06	9.68596e+06	1.26971	1.29698	1.29958	0.906035	0.691229	0.715769	plasma membrane	K21890				GO:0005622 intracellular anatomical structure; GO:0005737 cytoplasm; GO:0005739 mitochondrion; GO:0043226 organelle; GO:0043227 membrane-bounded organelle; GO:0043229 intracellular organelle; GO:0043231 intracellular membrane-bounded organelle;				T	KOG1630	Growth hormone-induced protein and related proteins						HALLMARK ADIPOGENESIS	http://www.gsea-msigdb.org/gsea/msigdb/mouse/geneset/HALLMARK_ADIPOGENESIS
Q9DCU6	39S ribosomal protein L4, mitochondrial OS=Mus musculus OX=10090 GN=Mrpl4 PE=1 SV=1	Mrpl4	0.598479	0.0188245	Down	8	2	12	2	2	33.1	179714	214276	245209	126765	186256	161376	1.0988	1.29057	1.47044	0.62684	0.903473	0.779702	mitochondria	K02926	RP-L4; large subunit ribosomal protein L4	mmu03010 Ribosome	GO:0006412 translation; GO:0006414 translational elongation; GO:0006415 translational termination; GO:0006518 peptide metabolic process; GO:0006807 nitrogen compound metabolic process; GO:0008152 metabolic process; GO:0009058 biosynthetic process; GO:0009059 macromolecule biosynthetic process; GO:0009987 cellular process; GO:0010467 gene expression; GO:0016043 cellular component organization; GO:…	GO:0000313 organellar ribosome; GO:0000315 organellar large ribosomal subunit; GO:0005622 intracellular anatomical structure; GO:0005737 cytoplasm; GO:0005739 mitochondrion; GO:0005740 mitochondrial envelope; GO:0005743 mitochondrial inner membrane; GO:0005759 mitochondrial matrix; GO:0005761 mitochondrial ribosome; GO:0005762 mitochondrial large ribosomal subunit; GO:0005829 cytosol; GO:0005840 …	GO:0003676 nucleic acid binding; GO:0003723 RNA binding; GO:0003735 structural constituent of ribosome; GO:0005198 structural molecule activity; GO:0005488 binding; GO:0097159 organic cyclic compound binding; GO:1901363 heterocyclic compound binding;			J	KOG1624	Mitochondrial/chloroplast ribosomal protein L4				R-MMU-392499 Metabolism of proteins;R-MMU-5368287 Mitochondrial translation;R-MMU-5389840 Mitochondrial translation elongation;R-MMU-5419276 Mitochondrial translation termination;R-MMU-72766 Translation	https://reactome.org/PathwayBrowser/#/R-MMU-392499;https://reactome.org/PathwayBrowser/#/R-MMU-5368287;https://reactome.org/PathwayBrowser/#/R-MMU-5389840;https://reactome.org/PathwayBrowser/#/R-MMU-5419276;https://reactome.org/PathwayBrowser/#/R-MMU-72766
Q9D552	Spermatogenesis-associated protein 17 OS=Mus musculus OX=10090 GN=Spata17 PE=2 SV=1	Spata17	0.599741	0.000115071	Down	18	5	24	5	5	45.5	6.62601e+06	7.14477e+06	7.44398e+06	4.98956e+06	5.3553e+06	5.42831e+06	1.21971	1.29558	1.34395	0.742827	0.78209	0.789627	nucleus	K25546					GO:0005488 binding; GO:0005515 protein binding; GO:0008092 cytoskeletal protein binding; GO:0017022 myosin binding; GO:0032027 myosin light chain binding;
Q8K214	Polycomb protein SCMH1 OS=Mus musculus OX=10090 GN=Scmh1 PE=1 SV=1	Scmh1	0.600081	0.0260061	Down	4	2	3	2	2	78.6	1.12586e+06	1.21983e+06		716383	895442	1.01899e+06	1.28363	1.37003		0.660579	0.809961	0.918083	nucleus	K11461			GO:0000003 reproduction; GO:0000902 cell morphogenesis; GO:0000904 cell morphogenesis involved in differentiation; GO:0001654 eye development; GO:0002009 morphogenesis of an epithelium; GO:0002064 epithelial cell development; GO:0002065 columnar/cuboidal epithelial cell differentiation; GO:0002066 columnar/cuboidal epithelial cell development; GO:0003002 regionalization; GO:0003006 developmental …	GO:0000151 ubiquitin ligase complex; GO:0000152 nuclear ubiquitin ligase complex; GO:0005622 intracellular anatomical structure; GO:0005634 nucleus; GO:0005654 nucleoplasm; GO:0005694 chromosome; GO:0005700 polytene chromosome; GO:0010369 chromocenter; GO:0031519 PcG protein complex; GO:0031974 membrane-enclosed lumen; GO:0031981 nuclear lumen; GO:0032991 protein-containing complex; GO:0035102 PR…	GO:0005488 binding; GO:0005515 protein binding; GO:0008270 zinc ion binding; GO:0042802 identical protein binding; GO:0043167 ion binding; GO:0043169 cation binding; GO:0046872 metal ion binding; GO:0046914 transition metal ion binding;	PF02820; PF12140; PF00536	PF02820 mbt repeat; PF12140 SLED domain; PF00536 SAM domain (Sterile alpha motif)	K	KOG3766	Polycomb group protein SCM/L(3)MBT (tumor-supressor in Drosophila and humans)				R-MMU-1257604 PIP3 activates AKT signaling;R-MMU-162582 Signal Transduction;R-MMU-212436 Generic Transcription Pathway;R-MMU-2990846 SUMOylation;R-MMU-3108214 SUMOylation of DNA damage response and repair proteins;R-MMU-3108232 SUMO E3 ligases SUMOylate target proteins;R-MMU-3899300 SUMOylation of transcription cofactors;R-MMU-392499 Metabolism of proteins;R-MMU-4551638 SUMOylation of chromatin o…	https://reactome.org/PathwayBrowser/#/R-MMU-1257604;https://reactome.org/PathwayBrowser/#/R-MMU-162582;https://reactome.org/PathwayBrowser/#/R-MMU-212436;https://reactome.org/PathwayBrowser/#/R-MMU-2990846;https://reactome.org/PathwayBrowser/#/R-MMU-3108214;https://reactome.org/PathwayBrowser/#/R-MMU-3108232;https://reactome.org/PathwayBrowser/#/R-MMU-3899300;https://reactome.org/PathwayBrowser/#…
O35648	Centrin-3 OS=Mus musculus OX=10090 GN=Cetn3 PE=1 SV=1	Cetn3	0.601646	8.08157e-06	Down	25	3	19	3	3	19.5	1.34647e+07	1.34852e+07	1.35866e+07	1.0173e+07	9802259	1.02581e+07	1.29542	1.27805	1.28204	0.791567	0.748188	0.779893	mitochondria	K16466			GO:0000226 microtubule cytoskeleton organization; GO:0006996 organelle organization; GO:0007010 cytoskeleton organization; GO:0007017 microtubule-based process; GO:0007049 cell cycle; GO:0007098 centrosome cycle; GO:0009987 cellular process; GO:0016043 cellular component organization; GO:0022402 cell cycle process; GO:0031023 microtubule organizing center organization; GO:0071840 cellular compone…	GO:0005622 intracellular anatomical structure; GO:0005737 cytoplasm; GO:0005813 centrosome; GO:0005814 centriole; GO:0005815 microtubule organizing center; GO:0005856 cytoskeleton; GO:0005929 cilium; GO:0015630 microtubule cytoskeleton; GO:0032391 photoreceptor connecting cilium; GO:0035869 ciliary transition zone; GO:0036064 ciliary basal body; GO:0042995 cell projection; GO:0043005 neuron proje…	GO:0005488 binding; GO:0005515 protein binding; GO:0008017 microtubule binding; GO:0008092 cytoskeletal protein binding; GO:0015631 tubulin binding; GO:0031683 G-protein beta/gamma-subunit complex binding; GO:0044877 protein-containing complex binding;	PF13499	PF13499 EF-hand domain pair	ZD	KOG0028	Ca2+-binding protein (centrin/caltractin), EF-Hand superfamily protein
O70591	Prefoldin subunit 2 OS=Mus musculus OX=10090 GN=Pfdn2 PE=1 SV=2	Pfdn2	0.602141	0.00132127	Down	34	4	30	4	4	16.5	1.52567e+07	1.34608e+07	1.3061e+07	1.00421e+07	9977023	1.1196e+07	1.42311	1.23687	1.19489	0.757577	0.738328	0.825268	cytoplasm	K09549			GO:0006457 protein folding; GO:0009987 cellular process; GO:0010638 positive regulation of organelle organization; GO:0033043 regulation of organelle organization; GO:0048518 positive regulation of biological process; GO:0048522 positive regulation of cellular process; GO:0050789 regulation of biological process; GO:0050794 regulation of cellular process; GO:0051128 regulation of cellular compone…	GO:0005622 intracellular anatomical structure; GO:0005634 nucleus; GO:0005737 cytoplasm; GO:0005739 mitochondrion; GO:0005829 cytosol; GO:0016272 prefoldin complex; GO:0032991 protein-containing complex; GO:0043226 organelle; GO:0043227 membrane-bounded organelle; GO:0043229 intracellular organelle; GO:0043231 intracellular membrane-bounded organelle;	GO:0005488 binding; GO:0005515 protein binding; GO:0044183 protein folding chaperone; GO:0051082 unfolded protein binding;			O	KOG4098	Molecular chaperone Prefoldin, subunit 2
Q9WVQ5	Methylthioribulose-1-phosphate dehydratase OS=Mus musculus OX=10090 GN=Apip PE=1 SV=1	Apip	0.602819	6.48851e-06	Down	41	7	65	7	7	26.9	4.89889e+07	4.72819e+07	4.80653e+07	3.52076e+07	3.6573e+07	3.61116e+07	1.32241	1.25729	1.27255	0.768648	0.783249	0.770319	cytoplasm	K08964	mtnB; methylthioribulose-1-phosphate dehydratase [EC:4.2.1.109]	mmu00270 Cysteine and methionine metabolism; mmu01100 Metabolic pathways	GO:0000096 sulfur amino acid metabolic process; GO:0000097 sulfur amino acid biosynthetic process; GO:0001932 regulation of protein phosphorylation; GO:0006082 organic acid metabolic process; GO:0006520 cellular amino acid metabolic process; GO:0006555 methionine metabolic process; GO:0006790 sulfur compound metabolic process; GO:0006807 nitrogen compound metabolic process; GO:0008152 metabolic p…	GO:0005622 intracellular anatomical structure; GO:0005737 cytoplasm;	GO:0003824 catalytic activity; GO:0005488 binding; GO:0005515 protein binding; GO:0008270 zinc ion binding; GO:0016829 lyase activity; GO:0016835 carbon-oxygen lyase activity; GO:0016836 hydro-lyase activity; GO:0042802 identical protein binding; GO:0043167 ion binding; GO:0043169 cation binding; GO:0046570 methylthioribulose 1-phosphate dehydratase activity; GO:0046872 metal ion binding; GO:0046…	PF00596	PF00596 Class II Aldolase and Adducin N-terminal domain	G	KOG2631	Class II aldolase/adducin N-terminal domain protein				R-MMU-109581 Apoptosis;R-MMU-109606 Intrinsic Pathway for Apoptosis;R-MMU-111458 Formation of apoptosome;R-MMU-111461 Cytochrome c-mediated apoptotic response;R-MMU-111471 Apoptotic factor-mediated response;R-MMU-5357801 Programmed Cell Death;R-MMU-9627069 Regulation of the apoptosome activity	https://reactome.org/PathwayBrowser/#/R-MMU-109581;https://reactome.org/PathwayBrowser/#/R-MMU-109606;https://reactome.org/PathwayBrowser/#/R-MMU-111458;https://reactome.org/PathwayBrowser/#/R-MMU-111461;https://reactome.org/PathwayBrowser/#/R-MMU-111471;https://reactome.org/PathwayBrowser/#/R-MMU-5357801;https://reactome.org/PathwayBrowser/#/R-MMU-9627069
Q6ZPR1	Cilia- and flagella-associated protein 97 OS=Mus musculus OX=10090 GN=Cfap97 PE=1 SV=2	Cfap97	0.603683	0.000235865	Down	28	14	81	14	14	60.8	3.5567e+07	4.07655e+07	3.724e+07	2.88098e+07	2.77983e+07	2.83566e+07	1.21974	1.37717	1.25258	0.799068	0.756327	0.768477	nucleus
Q80UZ2	Protein SDA1 homolog OS=Mus musculus OX=10090 GN=Sdad1 PE=1 SV=1	Sdad1	0.603757	8.42559e-06	Down	7	4	31	4	4	79.5	4.28946e+06	4360542	4.44222e+06	3.32765e+06	3.21501e+06	3.25446e+06	1.27594	1.27774	1.296	0.800552	0.758721	0.765004	nucleus	K14856			GO:0006996 organelle organization; GO:0007010 cytoskeleton organization; GO:0009987 cellular process; GO:0010033 response to organic substance; GO:0016043 cellular component organization; GO:0022613 ribonucleoprotein complex biogenesis; GO:0030029 actin filament-based process; GO:0030036 actin cytoskeleton organization; GO:0034097 response to cytokine; GO:0042221 response to chemical; GO:0042254 …	GO:0005622 intracellular anatomical structure; GO:0005634 nucleus; GO:0005730 nucleolus; GO:0031974 membrane-enclosed lumen; GO:0031981 nuclear lumen; GO:0043226 organelle; GO:0043227 membrane-bounded organelle; GO:0043228 non-membrane-bounded organelle; GO:0043229 intracellular organelle; GO:0043231 intracellular membrane-bounded organelle; GO:0043232 intracellular non-membrane-bounded organelle…		PF08158	PF08158 NUC130/3NT domain	DZ	KOG2229	Protein required for actin cytoskeleton organization and cell cycle progression						HALLMARK UNFOLDED PROTEIN RESPONSE	http://www.gsea-msigdb.org/gsea/msigdb/mouse/geneset/HALLMARK_UNFOLDED_PROTEIN_RESPONSE
Q5NCC3	E3 ubiquitin-protein ligase TRIM41 OS=Mus musculus OX=10090 GN=Trim41 PE=1 SV=1	Trim41	0.604008	0.125268	None	16	6	19	6	6	71.8	4.6347e+06	6.81421e+06	6391320	3.37307e+06	7.05995e+06	2.92444e+06	1.01149	1.46497	1.36806	0.595372	1.2224	0.504357	nucleus	K12017				GO:0005622 intracellular anatomical structure; GO:0005634 nucleus; GO:0005654 nucleoplasm; GO:0005730 nucleolus; GO:0016604 nuclear body; GO:0031974 membrane-enclosed lumen; GO:0031981 nuclear lumen; GO:0043226 organelle; GO:0043227 membrane-bounded organelle; GO:0043228 non-membrane-bounded organelle; GO:0043229 intracellular organelle; GO:0043231 intracellular membrane-bounded organelle; GO:004…	GO:0005488 binding; GO:0005515 protein binding; GO:0042802 identical protein binding;	PF15227; PF00643	PF15227 zinc finger of C3HC4-type, RING; PF00643 B-box zinc finger	O	KOG2177	Predicted E3 ubiquitin ligase				R-MMU-1280218 Adaptive Immune System;R-MMU-168256 Immune System;R-MMU-983168 Antigen processing: Ubiquitination & Proteasome degradation;R-MMU-983169 Class I MHC mediated antigen processing & presentation	https://reactome.org/PathwayBrowser/#/R-MMU-1280218;https://reactome.org/PathwayBrowser/#/R-MMU-168256;https://reactome.org/PathwayBrowser/#/R-MMU-983168;https://reactome.org/PathwayBrowser/#/R-MMU-983169
D3YZP9	Coiled-coil domain-containing protein 6 OS=Mus musculus OX=10090 GN=Ccdc6 PE=1 SV=1	Ccdc6	0.604745	0.0010501	Down	5	2	6	2	2	52.9	2.27627e+06	2.05865e+06	2.11209e+06	1.46155e+06	1.61379e+06	1.76318e+06	1.3733	1.22348	1.24977	0.713145	0.772428	0.840604	nucleus	K09288	CCDC6; coiled-coil domain-containing protein 6	mmu05216 Thyroid cancer; mmu05200 Pathways in cancer	GO:0000003 reproduction; GO:0000226 microtubule cytoskeleton organization; GO:0006996 organelle organization; GO:0007010 cytoskeleton organization; GO:0007017 microtubule-based process; GO:0007049 cell cycle; GO:0007163 establishment or maintenance of cell polarity; GO:0009987 cellular process; GO:0016043 cellular component organization; GO:0022402 cell cycle process; GO:0022414 reproductive proc…	GO:0000793 condensed chromosome; GO:0000922 spindle pole; GO:0005622 intracellular anatomical structure; GO:0005694 chromosome; GO:0005737 cytoplasm; GO:0005819 spindle; GO:0005829 cytosol; GO:0005856 cytoskeleton; GO:0015630 microtubule cytoskeleton; GO:0043226 organelle; GO:0043228 non-membrane-bounded organelle; GO:0043229 intracellular organelle; GO:0043232 intracellular non-membrane-bounded …	GO:0005198 structural molecule activity; GO:0005200 structural constituent of cytoskeleton;			S	KOG2129	Uncharacterized conserved protein H4
Q02525	Zinc finger protein 39 OS=Mus musculus OX=10090 GN=Zfp39 PE=2 SV=2	Zfp39	0.606222	0.0114105	Down	14	5	14	5	5	84.2	2.79775e+06	2.91364e+06	3.68974e+06	2.13214e+06	2.17713e+06	2.75641e+06	1.15681	1.18676	1.49632	0.713005	0.714179	0.900641	nucleus	K09228	KRAB; KRAB domain-containing zinc finger protein	mmu05168 Herpes simplex virus 1 infection		GO:0005622 intracellular anatomical structure; GO:0005634 nucleus; GO:0043226 organelle; GO:0043227 membrane-bounded organelle; GO:0043229 intracellular organelle; GO:0043231 intracellular membrane-bounded organelle;		PF00096	PF00096 Zinc finger, C2H2 type	R	KOG1721	FOG: Zn-finger
Q9ET47	Espin OS=Mus musculus OX=10090 GN=Espn PE=1 SV=2	Espn	0.608097	0.00202284	Down	23	11	62	11	11	94.4	2.59011e+07	2.68096e+07	2.72526e+07	2.22712e+07	1.78394e+07	2.0119e+07	1.25793	1.28262	1.29814	0.87479	0.687365	0.772142	nucleus	K24047			GO:0002009 morphogenesis of an epithelium; GO:0002165 instar larval or pupal development; GO:0003002 regionalization; GO:0003008 system process; GO:0006996 organelle organization; GO:0007010 cytoskeleton organization; GO:0007015 actin filament organization; GO:0007275 multicellular organism development; GO:0007389 pattern specification process; GO:0007399 nervous system development; GO:0007423 se…	GO:0005622 intracellular anatomical structure; GO:0005737 cytoplasm; GO:0005856 cytoskeleton; GO:0005884 actin filament; GO:0005902 microvillus; GO:0005903 brush border; GO:0015629 actin cytoskeleton; GO:0030054 cell junction; GO:0030425 dendrite; GO:0031941 filamentous actin; GO:0032420 stereocilium; GO:0032421 stereocilium bundle; GO:0032426 stereocilium tip; GO:0032991 protein-containing compl…	GO:0003779 actin binding; GO:0005488 binding; GO:0005515 protein binding; GO:0008092 cytoskeletal protein binding; GO:0017124 SH3 domain binding; GO:0019904 protein domain specific binding; GO:0044877 protein-containing complex binding; GO:0051015 actin filament binding;			R	KOG0504	FOG: Ankyrin repeat
Q9CQF4	Mitochondrial transcription rescue factor 1 OS=Mus musculus OX=10090 GN=Mtres1 PE=1 SV=1	Mtres1	0.608512	0.00177585	Down	13	3	11	3	3	27.8	3.32786e+06	3.49564e+06	3.55793e+06	2.9125e+06	2.38088e+06	2.53025e+06	1.24462	1.28787	1.3051	0.880966	0.706445	0.747806	mitochondria	K26186								S	KOG4837	Uncharacterized conserved protein
Q497K7	Transmembrane protein 247 OS=Mus musculus OX=10090 GN=Tmem247 PE=1 SV=2	Tmem247	0.608801	0.00318093	Down	39	6	39	6	6	24	1.75112e+07	2.03214e+07	2.02212e+07	1.35551e+07	1.66572e+07	1.35961e+07	1.17049	1.33806	1.32566	0.732782	0.883329	0.718157	plasma membrane					GO:0005622 intracellular anatomical structure; GO:0005737 cytoplasm; GO:0005783 endoplasmic reticulum; GO:0012505 endomembrane system; GO:0043226 organelle; GO:0043227 membrane-bounded organelle; GO:0043229 intracellular organelle; GO:0043231 intracellular membrane-bounded organelle;
P17095	High mobility group protein HMG-I/HMG-Y OS=Mus musculus OX=10090 GN=Hmga1 PE=1 SV=4	Hmga1	0.609057	0.000184918	Down	23	2	23	2	2	11.6	3.83853e+07	36708303	34667849	2.712e+07	2.84408e+07	2.73519e+07	1.35645	1.27784	1.20155	0.775088	0.797354	0.763803	nucleus	K09282			GO:0000003 reproduction; GO:0006139 nucleobase-containing compound metabolic process; GO:0006259 DNA metabolic process; GO:0006260 DNA replication; GO:0006261 DNA-dependent DNA replication; GO:0006268 DNA unwinding involved in DNA replication; GO:0006281 DNA repair; GO:0006284 base-excision repair; GO:0006323 DNA packaging; GO:0006325 chromatin organization; GO:0006333 chromatin assembly or disas…	GO:0000785 chromatin; GO:0000792 heterochromatin; GO:0005622 intracellular anatomical structure; GO:0005634 nucleus; GO:0005654 nucleoplasm; GO:0005667 transcription regulator complex; GO:0005694 chromosome; GO:0005737 cytoplasm; GO:0005829 cytosol; GO:0031974 membrane-enclosed lumen; GO:0031981 nuclear lumen; GO:0032991 protein-containing complex; GO:0035985 senescence-associated heterochromatin…	GO:0000976 transcription cis-regulatory region binding; GO:0000981 DNA-binding transcription factor activity, RNA polymerase II-specific; GO:0001067 transcription regulatory region nucleic acid binding; GO:0001228 DNA-binding transcription activator activity, RNA polymerase II-specific; GO:0003676 nucleic acid binding; GO:0003677 DNA binding; GO:0003680 minor groove of adenine-thymine-rich DNA bi…						WP447 Adipogenesis genes	http://www.wikipathways.org/instance/WP447_r87026	Transcription factor	R-MMU-2262752 Cellular responses to stress;R-MMU-2559583 Cellular Senescence;R-MMU-2559584 Formation of Senescence-Associated Heterochromatin Foci (SAHF);R-MMU-2559586 DNA Damage/Telomere Stress Induced Senescence;R-MMU-8953897 Cellular responses to stimuli	https://reactome.org/PathwayBrowser/#/R-MMU-2262752;https://reactome.org/PathwayBrowser/#/R-MMU-2559583;https://reactome.org/PathwayBrowser/#/R-MMU-2559584;https://reactome.org/PathwayBrowser/#/R-MMU-2559586;https://reactome.org/PathwayBrowser/#/R-MMU-8953897	HALLMARK G2M CHECKPOINT;HALLMARK E2F TARGETS	http://www.gsea-msigdb.org/gsea/msigdb/mouse/geneset/HALLMARK_G2M_CHECKPOINT;http://www.gsea-msigdb.org/gsea/msigdb/mouse/geneset/HALLMARK_E2F_TARGETS
Q921W0	Charged multivesicular body protein 1a OS=Mus musculus OX=10090 GN=Chmp1a PE=1 SV=1	Chmp1a	0.609549	0.0659142	None	13	3	19	3	3	21.6	1.01938e+07	1.07117e+07	1.08951e+07	1.01227e+07	5088138	8776388	1.24411	1.28782	1.30415	0.999178	0.492666	0.846437	nucleus	K12197	CHMP1; charged multivesicular body protein 1	mmu04217 Necroptosis; mmu04144 Endocytosis	GO:0000070 mitotic sister chromatid segregation; GO:0000278 mitotic cell cycle; GO:0000280 nuclear division; GO:0000819 sister chromatid segregation; GO:0000920 septum digestion after cytokinesis; GO:0006323 DNA packaging; GO:0006355 regulation of transcription, DNA-templated; GO:0006508 proteolysis; GO:0006807 nitrogen compound metabolic process; GO:0006810 transport; GO:0006996 organelle organi…	GO:0000228 nuclear chromosome; GO:0000793 condensed chromosome; GO:0000794 condensed nuclear chromosome; GO:0005622 intracellular anatomical structure; GO:0005634 nucleus; GO:0005694 chromosome; GO:0005737 cytoplasm; GO:0005768 endosome; GO:0005769 early endosome; GO:0005815 microtubule organizing center; GO:0005856 cytoskeleton; GO:0010008 endosome membrane; GO:0012505 endomembrane system; GO:00…	GO:0003824 catalytic activity; GO:0005488 binding; GO:0005515 protein binding; GO:0008233 peptidase activity; GO:0008237 metallopeptidase activity; GO:0008270 zinc ion binding; GO:0016787 hydrolase activity; GO:0019904 protein domain specific binding; GO:0042802 identical protein binding; GO:0042803 protein homodimerization activity; GO:0043167 ion binding; GO:0043169 cation binding; GO:0046872 m…			U	KOG3232	Vacuolar assembly/sorting protein DID2						HALLMARK G2M CHECKPOINT	http://www.gsea-msigdb.org/gsea/msigdb/mouse/geneset/HALLMARK_G2M_CHECKPOINT
Q60584	F-box/WD repeat-containing protein 2 OS=Mus musculus OX=10090 GN=Fbxw2 PE=2 SV=2	Fbxw2	0.610562	0.521985	None	6	2	3	2	2	47.9	2.85611e+06	3.22561e+06	3.47243e+06	611510	4219563		1.12652	1.25329	1.3433	0.19507	1.32039		cytoplasm	K10261			GO:0000209 protein polyubiquitination; GO:0006464 cellular protein modification process; GO:0006508 proteolysis; GO:0006807 nitrogen compound metabolic process; GO:0008152 metabolic process; GO:0009987 cellular process; GO:0016567 protein ubiquitination; GO:0019538 protein metabolic process; GO:0032446 protein modification by small protein conjugation; GO:0036211 protein modification process; GO:…	GO:0005622 intracellular anatomical structure; GO:0005737 cytoplasm; GO:0005829 cytosol;	GO:0003824 catalytic activity; GO:0004842 ubiquitin-protein transferase activity; GO:0016740 transferase activity; GO:0019787 ubiquitin-like protein transferase activity; GO:0140096 catalytic activity, acting on a protein;	PF12937	PF12937 F-box-like	R	KOG0274	Cdc4 and related F-box and WD-40 proteins				R-MMU-1280218 Adaptive Immune System;R-MMU-168256 Immune System;R-MMU-392499 Metabolism of proteins;R-MMU-597592 Post-translational protein modification;R-MMU-8951664 Neddylation;R-MMU-983168 Antigen processing: Ubiquitination & Proteasome degradation;R-MMU-983169 Class I MHC mediated antigen processing & presentation	https://reactome.org/PathwayBrowser/#/R-MMU-1280218;https://reactome.org/PathwayBrowser/#/R-MMU-168256;https://reactome.org/PathwayBrowser/#/R-MMU-392499;https://reactome.org/PathwayBrowser/#/R-MMU-597592;https://reactome.org/PathwayBrowser/#/R-MMU-8951664;https://reactome.org/PathwayBrowser/#/R-MMU-983168;https://reactome.org/PathwayBrowser/#/R-MMU-983169
O35231	Kinesin-like protein KIFC3 OS=Mus musculus OX=10090 GN=Kifc3 PE=1 SV=4	Kifc3	0.611314	3.0137e-05	Down	29	16	97	15	15	92.5	2.56256e+07	2.70029e+07	2.63817e+07	1.93225e+07	1.95914e+07	2.0973e+07	1.25616	1.30393	1.26837	0.766048	0.761914	0.812428	mitochondria	K10406			GO:0003008 system process; GO:0006928 movement of cell or subcellular component; GO:0006996 organelle organization; GO:0007017 microtubule-based process; GO:0007018 microtubule-based movement; GO:0007030 Golgi organization; GO:0007155 cell adhesion; GO:0007600 sensory perception; GO:0007601 visual perception; GO:0009987 cellular process; GO:0010256 endomembrane system organization; GO:0016043 cel…	GO:0005622 intracellular anatomical structure; GO:0005737 cytoplasm; GO:0005794 Golgi apparatus; GO:0005813 centrosome; GO:0005815 microtubule organizing center; GO:0005856 cytoskeleton; GO:0005871 kinesin complex; GO:0005875 microtubule associated complex; GO:0005911 cell-cell junction; GO:0005912 adherens junction; GO:0005915 zonula adherens; GO:0012505 endomembrane system; GO:0015630 microtubu…	GO:0003774 cytoskeletal motor activity; GO:0003777 microtubule motor activity; GO:0003824 catalytic activity; GO:0005488 binding; GO:0005515 protein binding; GO:0008569 minus-end-directed microtubule motor activity; GO:0016462 pyrophosphatase activity; GO:0016787 hydrolase activity; GO:0016817 hydrolase activity, acting on acid anhydrides; GO:0016818 hydrolase activity, acting on acid anhydrides,…	PF00225	PF00225 Kinesin motor domain	Z	KOG0239	Kinesin (KAR3 subfamily)						HALLMARK MYOGENESIS	http://www.gsea-msigdb.org/gsea/msigdb/mouse/geneset/HALLMARK_MYOGENESIS
P03930	ATP synthase protein 8 OS=Mus musculus OX=10090 GN=Mtatp8 PE=1 SV=1	Mtatp8	0.611444	0.00014322	Down	34	2	29	2	2	7.8	2.27103e+07	2.5808e+07	23765760	17939972	18559404	18285266	1.21688	1.36223	1.24897	0.777443	0.788966	0.774248	extracellular	K02125	ATPeF08; F-type H+-transporting ATPase subunit 8	mmu05020 Prion disease; mmu00190 Oxidative phosphorylation; mmu04714 Thermogenesis; mmu05016 Huntington disease; mmu01100 Metabolic pathways; mmu05208 Chemical carcinogenesis - reactive oxygen species; mmu05014 Amyotrophic lateral sclerosis; mmu05415 Diabetic cardiomyopathy; mmu05010 Alzheimer disease; mmu05022 Pathways of neurodegeneration - multiple diseases; mmu05012 Parkinson disease	GO:0006091 generation of precursor metabolites and energy; GO:0006119 oxidative phosphorylation; GO:0006139 nucleobase-containing compound metabolic process; GO:0006163 purine nucleotide metabolic process; GO:0006164 purine nucleotide biosynthetic process; GO:0006725 cellular aromatic compound metabolic process; GO:0006753 nucleoside phosphate metabolic process; GO:0006754 ATP biosynthetic proces…	GO:0005622 intracellular anatomical structure; GO:0005737 cytoplasm; GO:0005739 mitochondrion; GO:0005740 mitochondrial envelope; GO:0005743 mitochondrial inner membrane; GO:0005753 mitochondrial proton-transporting ATP synthase complex; GO:0016020 membrane; GO:0016469 proton-transporting two-sector ATPase complex; GO:0019866 organelle inner membrane; GO:0031090 organelle membrane; GO:0031966 mit…	GO:0005215 transporter activity; GO:0022857 transmembrane transporter activity;						WP295 Electron transport chain;WP1248 Oxidative phosphorylation	http://www.wikipathways.org/instance/WP295_r117879;http://www.wikipathways.org/instance/WP1248_r106839		R-MMU-1428517 The citric acid (TCA) cycle and respiratory electron transport;R-MMU-1430728 Metabolism;R-MMU-1592230 Mitochondrial biogenesis;R-MMU-163200 Respiratory electron transport, ATP synthesis by chemiosmotic coupling, and heat production by uncoupling proteins.;R-MMU-163210 Formation of ATP by chemiosmotic coupling;R-MMU-1852241 Organelle biogenesis and maintenance;R-MMU-8949613 Cristae f…	https://reactome.org/PathwayBrowser/#/R-MMU-1428517;https://reactome.org/PathwayBrowser/#/R-MMU-1430728;https://reactome.org/PathwayBrowser/#/R-MMU-1592230;https://reactome.org/PathwayBrowser/#/R-MMU-163200;https://reactome.org/PathwayBrowser/#/R-MMU-163210;https://reactome.org/PathwayBrowser/#/R-MMU-1852241;https://reactome.org/PathwayBrowser/#/R-MMU-8949613
O35226	26S proteasome non-ATPase regulatory subunit 4 OS=Mus musculus OX=10090 GN=Psmd4 PE=1 SV=1	Psmd4	0.61178	0.000102975	Down	38	10	127	10	10	40.7	1.18203e+08	1.20433e+08	1.18791e+08	8.39086e+07	9.52242e+07	9.2077e+07	1.28024	1.28493	1.26189	0.735008	0.81824	0.788078	cytoskeleton	K03029	PSMD4; 26S proteasome regulatory subunit N10	mmu05020 Prion disease; mmu03050 Proteasome; mmu05016 Huntington disease; mmu05014 Amyotrophic lateral sclerosis; mmu05169 Epstein-Barr virus infection; mmu05010 Alzheimer disease; mmu05022 Pathways of neurodegeneration - multiple diseases; mmu05017 Spinocerebellar ataxia; mmu05012 Parkinson disease	GO:0000003 reproduction; GO:0006464 cellular protein modification process; GO:0006508 proteolysis; GO:0006511 ubiquitin-dependent protein catabolic process; GO:0006807 nitrogen compound metabolic process; GO:0007276 gamete generation; GO:0007283 spermatogenesis; GO:0008152 metabolic process; GO:0009056 catabolic process; GO:0009057 macromolecule catabolic process; GO:0009987 cellular process; GO:…	GO:0000502 proteasome complex; GO:0005622 intracellular anatomical structure; GO:0005634 nucleus; GO:0005654 nucleoplasm; GO:0005737 cytoplasm; GO:0005829 cytosol; GO:0005838 proteasome regulatory particle; GO:0008540 proteasome regulatory particle, base subcomplex; GO:0022624 proteasome accessory complex; GO:0031974 membrane-enclosed lumen; GO:0031981 nuclear lumen; GO:0032991 protein-containing…	GO:0005488 binding; GO:0005515 protein binding; GO:0008134 transcription factor binding; GO:0031593 polyubiquitin modification-dependent protein binding; GO:0042802 identical protein binding; GO:0140030 modification-dependent protein binding;	PF13519	PF13519 von Willebrand factor type A domain	O	KOG2884	26S proteasome regulatory complex, subunit RPN10/PSMD4	WP512 ID signaling pathway;WP519 Proteasome degradation	http://www.wikipathways.org/instance/WP512_r120690;http://www.wikipathways.org/instance/WP519_r117058		R-MMU-1168372 Downstream signaling events of B Cell Receptor (BCR);R-MMU-1169091 Activation of NF-kappaB in B cells;R-MMU-1234174 Cellular response to hypoxia;R-MMU-1234176 Oxygen-dependent proline hydroxylation of Hypoxia-inducible Factor Alpha;R-MMU-1236975 Antigen processing-Cross presentation;R-MMU-1236978 Cross-presentation of soluble exogenous antigens (endosomes);R-MMU-1257604 PIP3 activat…
Q9D662	Protein transport protein Sec23B OS=Mus musculus OX=10090 GN=Sec23b PE=1 SV=1	Sec23b	0.612783	0.188325	None	8	6	35	3	3	86.4	1.67599e+06	3.64485e+06	3.281e+06	2.64866e+06	1.51454e+06	2.34792e+06	0.755064	1.61758	1.44976	0.965078	0.541331	0.835896	cytoplasm,nucleus	K14006	SEC23; protein transport protein SEC23	mmu04141 Protein processing in endoplasmic reticulum	GO:0002164 larval development; GO:0002165 instar larval or pupal development; GO:0002168 instar larval development; GO:0003002 regionalization; GO:0003330 regulation of extracellular matrix constituent secretion; GO:0003331 positive regulation of extracellular matrix constituent secretion; GO:0003400 regulation of COPII vesicle coating; GO:0006810 transport; GO:0006886 intracellular protein trans…	GO:0000139 Golgi membrane; GO:0005622 intracellular anatomical structure; GO:0005737 cytoplasm; GO:0005783 endoplasmic reticulum; GO:0005789 endoplasmic reticulum membrane; GO:0005794 Golgi apparatus; GO:0005795 Golgi stack; GO:0005798 Golgi-associated vesicle; GO:0005829 cytosol; GO:0012505 endomembrane system; GO:0012506 vesicle membrane; GO:0012507 ER to Golgi transport vesicle membrane; GO:00…	GO:0005096 GTPase activator activity; GO:0005488 binding; GO:0008047 enzyme activator activity; GO:0008270 zinc ion binding; GO:0030234 enzyme regulator activity; GO:0030695 GTPase regulator activity; GO:0043167 ion binding; GO:0043169 cation binding; GO:0046872 metal ion binding; GO:0046914 transition metal ion binding; GO:0060589 nucleoside-triphosphatase regulator activity; GO:0098772 molecula…	PF04810; PF04811; PF08033; PF04815; PF00626	PF04810 Sec23/Sec24 zinc finger; PF04811 Sec23/Sec24 trunk domain; PF08033 Sec23/Sec24 beta-sandwich domain; PF04815 Sec23/Sec24 helical domain; PF00626 Gelsolin repeat	U	KOG1986	Vesicle coat complex COPII, subunit SEC23
Q9WVS4	MAPK/MAK/MRK overlapping kinase OS=Mus musculus OX=10090 GN=Mok PE=1 SV=1	Mok	0.613364	0.00143275	Down	10	3	11	3	3	48	900922	1085381	972163	729602	805601	713741	1.17795	1.39797	1.24668	0.771525	0.835663	0.737457	cytoplasm	K08830			GO:0006464 cellular protein modification process; GO:0006468 protein phosphorylation; GO:0006793 phosphorus metabolic process; GO:0006796 phosphate-containing compound metabolic process; GO:0006807 nitrogen compound metabolic process; GO:0007154 cell communication; GO:0007165 signal transduction; GO:0008152 metabolic process; GO:0009987 cellular process; GO:0010468 regulation of gene expression; …	GO:0005622 intracellular anatomical structure; GO:0005634 nucleus; GO:0005737 cytoplasm; GO:0005929 cilium; GO:0042995 cell projection; GO:0043226 organelle; GO:0043227 membrane-bounded organelle; GO:0043229 intracellular organelle; GO:0043231 intracellular membrane-bounded organelle; GO:0097546 ciliary base; GO:0120025 plasma membrane bounded cell projection;	GO:0003824 catalytic activity; GO:0004672 protein kinase activity; GO:0004674 protein serine/threonine kinase activity; GO:0016301 kinase activity; GO:0016740 transferase activity; GO:0016772 transferase activity, transferring phosphorus-containing groups; GO:0016773 phosphotransferase activity, alcohol group as acceptor; GO:0140096 catalytic activity, acting on a protein;	PF00069	PF00069 Protein kinase domain	T	KOG0661	MAPK related serine/threonine protein kinase
Q6NSW3	A-kinase anchor protein SPHKAP OS=Mus musculus OX=10090 GN=Sphkap PE=1 SV=2	Sphkap	0.613959	0.0367406	Down	4	4	5	4	4	185	3.62148e+06	3.49466e+06	3.82671e+06	3.19243e+06	3.15693e+06	1967534	1.28026	1.217	1.32683	0.91276	0.885415	0.549654	nucleus				GO:0009966 regulation of signal transduction; GO:0010646 regulation of cell communication; GO:0010738 regulation of protein kinase A signaling; GO:0023051 regulation of signaling; GO:0048583 regulation of response to stimulus; GO:0050789 regulation of biological process; GO:0050794 regulation of cellular process; GO:0065007 biological regulation; GO:1902531 regulation of intracellular signal tran…	GO:0005622 intracellular anatomical structure; GO:0005737 cytoplasm; GO:0005739 mitochondrion; GO:0030016 myofibril; GO:0030017 sarcomere; GO:0030018 Z disc; GO:0031674 I band; GO:0043226 organelle; GO:0043227 membrane-bounded organelle; GO:0043228 non-membrane-bounded organelle; GO:0043229 intracellular organelle; GO:0043231 intracellular membrane-bounded organelle; GO:0043232 intracellular non-…	GO:0005488 binding; GO:0005515 protein binding; GO:0051018 protein kinase A binding;
Q8BG32	26S proteasome non-ATPase regulatory subunit 11 OS=Mus musculus OX=10090 GN=Psmd11 PE=1 SV=3	Psmd11	0.614266	5.49011e-05	Down	56	20	211	20	20	47.4	3.49696e+08	3.56568e+08	3.71886e+08	2.72955e+08	2.84133e+08	2.63769e+08	1.25379	1.25937	1.30774	0.791499	0.808216	0.747335	cytoplasm	K03036	PSMD11; 26S proteasome regulatory subunit N6	mmu05020 Prion disease; mmu03050 Proteasome; mmu05016 Huntington disease; mmu05014 Amyotrophic lateral sclerosis; mmu05169 Epstein-Barr virus infection; mmu05010 Alzheimer disease; mmu05022 Pathways of neurodegeneration - multiple diseases; mmu05017 Spinocerebellar ataxia; mmu05012 Parkinson disease	GO:0001775 cell activation; GO:0002252 immune effector process; GO:0002263 cell activation involved in immune response; GO:0002274 myeloid leukocyte activation; GO:0002275 myeloid cell activation involved in immune response; GO:0002283 neutrophil activation involved in immune response; GO:0002366 leukocyte activation involved in immune response; GO:0002376 immune system process; GO:0002443 leukoc…	GO:0000502 proteasome complex; GO:0005576 extracellular region; GO:0005622 intracellular anatomical structure; GO:0005634 nucleus; GO:0005654 nucleoplasm; GO:0005737 cytoplasm; GO:0005829 cytosol; GO:0005838 proteasome regulatory particle; GO:0008541 proteasome regulatory particle, lid subcomplex; GO:0012505 endomembrane system; GO:0022624 proteasome accessory complex; GO:0030141 secretory granul…	GO:0005198 structural molecule activity; GO:0005488 binding; GO:0005515 protein binding;	PF18055; PF01399; PF18503	PF18055 26S proteasome regulatory subunit RPN6 N-terminal domain; PF01399 PCI domain; PF18503 26S proteasome subunit RPN6 C-terminal helix domain	O	KOG1463	26S proteasome regulatory complex, subunit RPN6/PSMD11	WP519 Proteasome degradation	http://www.wikipathways.org/instance/WP519_r117058		R-MMU-1168372 Downstream signaling events of B Cell Receptor (BCR);R-MMU-1169091 Activation of NF-kappaB in B cells;R-MMU-1234174 Cellular response to hypoxia;R-MMU-1234176 Oxygen-dependent proline hydroxylation of Hypoxia-inducible Factor Alpha;R-MMU-1236975 Antigen processing-Cross presentation;R-MMU-1236978 Cross-presentation of soluble exogenous antigens (endosomes);R-MMU-1257604 PIP3 activat…
Q6NZK5	Protein hinderin OS=Mus musculus OX=10090 GN=Kiaa1328 PE=1 SV=2	Kiaa1328	0.61481	0.114066	None	9	5	13	5	5	69.7	1.74089e+06	1.61285e+06	1.54642e+06	953923	795557	1.99555e+06	1.37107	1.25128	1.19452	0.607609	0.497084	1.24196	nucleus
Q6PHS6	Sorting nexin-13 OS=Mus musculus OX=10090 GN=Snx13 PE=2 SV=1	Snx13	0.615839	0.133106	None	4	3	12	3	3	110.7	892271	422451	675793	538122	432328	551425	1.72964	0.806695	1.28484	0.843652	0.664881	0.844698	endoplasmic reticulum	K17925			GO:0006810 transport; GO:0006886 intracellular protein transport; GO:0008104 protein localization; GO:0015031 protein transport; GO:0015833 peptide transport; GO:0033036 macromolecule localization; GO:0034613 cellular protein localization; GO:0042886 amide transport; GO:0043085 positive regulation of catalytic activity; GO:0043087 regulation of GTPase activity; GO:0043547 positive regulation of G…	GO:0005622 intracellular anatomical structure; GO:0005737 cytoplasm; GO:0005768 endosome; GO:0005769 early endosome; GO:0012505 endomembrane system; GO:0031410 cytoplasmic vesicle; GO:0031982 vesicle; GO:0043226 organelle; GO:0043227 membrane-bounded organelle; GO:0043229 intracellular organelle; GO:0097708 intracellular vesicle;	GO:0005488 binding; GO:0005543 phospholipid binding; GO:0008289 lipid binding; GO:0032266 phosphatidylinositol-3-phosphate binding; GO:0035091 phosphatidylinositol binding; GO:0043167 ion binding; GO:0043168 anion binding; GO:1901981 phosphatidylinositol phosphate binding;	PF00615; PF00787	PF00615 Regulator of G protein signaling domain; PF00787 PX domain	ZUD	KOG2101	Intermediate filament-like protein, sorting nexins, and related proteins containing PX (PhoX) domain(s)
Q64516	Glycerol kinase OS=Mus musculus OX=10090 GN=Gk PE=1 SV=2	Gk	0.615941	0.0111374	Down	29	13	128	4	4	61.2	1.15956e+07	12045046	1.18823e+07	7.05572e+06	9.99741e+06	1.01119e+07	1.25942	1.28872	1.26577	0.619787	0.861462	0.867896	peroxisome	K00864	glpK; glycerol kinase [EC:2.7.1.30]	mmu00561 Glycerolipid metabolism; mmu03320 PPAR signaling pathway; mmu01100 Metabolic pathways	GO:0005975 carbohydrate metabolic process; GO:0006066 alcohol metabolic process; GO:0006071 glycerol metabolic process; GO:0006072 glycerol-3-phosphate metabolic process; GO:0006629 lipid metabolic process; GO:0006638 neutral lipid metabolic process; GO:0006639 acylglycerol metabolic process; GO:0006641 triglyceride metabolic process; GO:0006793 phosphorus metabolic process; GO:0006796 phosphate-…	GO:0005622 intracellular anatomical structure; GO:0005634 nucleus; GO:0005737 cytoplasm; GO:0005739 mitochondrion; GO:0005740 mitochondrial envelope; GO:0005741 mitochondrial outer membrane; GO:0005829 cytosol; GO:0016020 membrane; GO:0019867 outer membrane; GO:0031090 organelle membrane; GO:0031966 mitochondrial membrane; GO:0031967 organelle envelope; GO:0031968 organelle outer membrane; GO:003…	GO:0003824 catalytic activity; GO:0004370 glycerol kinase activity; GO:0005488 binding; GO:0005515 protein binding; GO:0016301 kinase activity; GO:0016740 transferase activity; GO:0016772 transferase activity, transferring phosphorus-containing groups; GO:0016773 phosphotransferase activity, alcohol group as acceptor; GO:0042393 histone binding;	PF00370; PF02782	PF00370 FGGY family of carbohydrate kinases, N-terminal domain; PF02782 FGGY family of carbohydrate kinases, C-terminal domain	G	KOG2517	Ribulose kinase and related carbohydrate kinases	WP386 Triacylglyceride synthesis;WP1269 Fatty acid beta-oxidation;WP2316 PPAR signaling pathway	http://www.wikipathways.org/instance/WP386_r121829;http://www.wikipathways.org/instance/WP1269_r116490;http://www.wikipathways.org/instance/WP2316_r106870		R-MMU-1430728 Metabolism;R-MMU-556833 Metabolism of lipids;R-MMU-75109 Triglyceride biosynthesis;R-MMU-8979227 Triglyceride metabolism	https://reactome.org/PathwayBrowser/#/R-MMU-1430728;https://reactome.org/PathwayBrowser/#/R-MMU-556833;https://reactome.org/PathwayBrowser/#/R-MMU-75109;https://reactome.org/PathwayBrowser/#/R-MMU-8979227
Q9D6V8	Polyadenylate-binding protein-interacting protein 2 OS=Mus musculus OX=10090 GN=Paip2 PE=1 SV=1	Paip2	0.616307	0.139908	None	40	2	2	2	2	14.7	765782	801375	783544	296778	644256	861720	1.25533	1.29408	1.25977	0.393467	0.83788	1.11628	cytoplasm,nucleus				GO:0000003 reproduction; GO:0003008 system process; GO:0006417 regulation of translation; GO:0006446 regulation of translational initiation; GO:0007276 gamete generation; GO:0007283 spermatogenesis; GO:0007610 behavior; GO:0007611 learning or memory; GO:0007613 memory; GO:0009889 regulation of biosynthetic process; GO:0009890 negative regulation of biosynthetic process; GO:0009892 negative regula…	GO:0005622 intracellular anatomical structure; GO:0005737 cytoplasm;	GO:0000900 translation repressor activity, mRNA regulatory element binding; GO:0003676 nucleic acid binding; GO:0003723 RNA binding; GO:0003727 single-stranded RNA binding; GO:0003729 mRNA binding; GO:0005488 binding; GO:0008143 poly(A) binding; GO:0030371 translation repressor activity; GO:0045182 translation regulator activity; GO:0070717 poly-purine tract binding; GO:0090079 translation regula…
Q9JKS5	Intracellular hyaluronan-binding protein 4 OS=Mus musculus OX=10090 GN=Habp4 PE=1 SV=2	Habp4	0.616403	0.0848725	None	6	2	21	2	2	45.9	2.45871e+06	2.45227e+06	2273650	2.29267e+06	1.10767e+06	2.08312e+06	1.32148	1.29835	1.19854	0.996588	0.472314	0.884751	nucleus	K19019			GO:0002576 platelet degranulation; GO:0006022 aminoglycan metabolic process; GO:0006082 organic acid metabolic process; GO:0006417 regulation of translation; GO:0006446 regulation of translational initiation; GO:0006807 nitrogen compound metabolic process; GO:0006810 transport; GO:0006887 exocytosis; GO:0008152 metabolic process; GO:0009605 response to external stimulus; GO:0009612 response to me…	GO:0005576 extracellular region; GO:0005622 intracellular anatomical structure; GO:0005634 nucleus; GO:0005654 nucleoplasm; GO:0005730 nucleolus; GO:0005737 cytoplasm; GO:0005829 cytosol; GO:0010494 cytoplasmic stress granule; GO:0015030 Cajal body; GO:0016442 RISC complex; GO:0016604 nuclear body; GO:0016607 nuclear speck; GO:0030016 myofibril; GO:0030017 sarcomere; GO:0031332 RNAi effector comp…	GO:0005488 binding; GO:0005539 glycosaminoglycan binding; GO:0005540 hyaluronic acid binding; GO:0031406 carboxylic acid binding; GO:0036094 small molecule binding; GO:0043167 ion binding; GO:0043168 anion binding; GO:0043177 organic acid binding; GO:0097367 carbohydrate derivative binding;			R	KOG2945	Predicted RNA-binding protein				R-MMU-109582 Hemostasis;R-MMU-114608 Platelet degranulation ;R-MMU-76002 Platelet activation, signaling and aggregation;R-MMU-76005 Response to elevated platelet cytosolic Ca2+	https://reactome.org/PathwayBrowser/#/R-MMU-109582;https://reactome.org/PathwayBrowser/#/R-MMU-114608;https://reactome.org/PathwayBrowser/#/R-MMU-76002;https://reactome.org/PathwayBrowser/#/R-MMU-76005
Q9ERH7	Homeodomain-interacting protein kinase 3 OS=Mus musculus OX=10090 GN=Hipk3 PE=1 SV=3	Hipk3	0.61692	0.00239187	Down	4	3	18	3	3	130	2.64796e+06	2.4127e+06	2.46902e+06	2.13246e+06	1.76895e+06	1.85473e+06	1.35702	1.21801	1.24101	0.883851	0.719217	0.75112	nucleus	K08826	HIPK; homeodomain interacting protein kinase [EC:2.7.11.1]	mmu04218 Cellular senescence	GO:0000045 autophagosome assembly; GO:0000122 negative regulation of transcription by RNA polymerase II; GO:0001654 eye development; GO:0001932 regulation of protein phosphorylation; GO:0001933 negative regulation of protein phosphorylation; GO:0001934 positive regulation of protein phosphorylation; GO:0001959 regulation of cytokine-mediated signaling pathway; GO:0002009 morphogenesis of an epith…	GO:0005622 intracellular anatomical structure; GO:0005634 nucleus; GO:0005654 nucleoplasm; GO:0005667 transcription regulator complex; GO:0005737 cytoplasm; GO:0005813 centrosome; GO:0005815 microtubule organizing center; GO:0005829 cytosol; GO:0005856 cytoskeleton; GO:0015630 microtubule cytoskeleton; GO:0016604 nuclear body; GO:0016605 PML body; GO:0016607 nuclear speck; GO:0031974 membrane-enc…	GO:0003712 transcription coregulator activity; GO:0003714 transcription corepressor activity; GO:0003824 catalytic activity; GO:0004672 protein kinase activity; GO:0004674 protein serine/threonine kinase activity; GO:0005488 binding; GO:0005515 protein binding; GO:0008013 beta-catenin binding; GO:0008134 transcription factor binding; GO:0016301 kinase activity; GO:0016740 transferase activity; GO…	PF00069	PF00069 Protein kinase domain	R	KOG0667	Dual-specificity tyrosine-phosphorylation regulated kinase
Q9D1H8	39S ribosomal protein L53, mitochondrial OS=Mus musculus OX=10090 GN=Mrpl53 PE=1 SV=1	Mrpl53	0.617953	0.113871	None	31	3	26	3	3	12.7	4.41307e+06	3840080	4.51252e+06	4.01151e+06	1.8199e+06	3.93733e+06	1.33339	1.14296	1.33724	0.980274	0.436249	0.940099	mitochondria	K17434			GO:0006412 translation; GO:0006414 translational elongation; GO:0006415 translational termination; GO:0006518 peptide metabolic process; GO:0006807 nitrogen compound metabolic process; GO:0008152 metabolic process; GO:0009058 biosynthetic process; GO:0009059 macromolecule biosynthetic process; GO:0009987 cellular process; GO:0010467 gene expression; GO:0016043 cellular component organization; GO:…	GO:0000313 organellar ribosome; GO:0000315 organellar large ribosomal subunit; GO:0005622 intracellular anatomical structure; GO:0005737 cytoplasm; GO:0005739 mitochondrion; GO:0005740 mitochondrial envelope; GO:0005743 mitochondrial inner membrane; GO:0005759 mitochondrial matrix; GO:0005761 mitochondrial ribosome; GO:0005762 mitochondrial large ribosomal subunit; GO:0005840 ribosome; GO:0015934…										R-MMU-392499 Metabolism of proteins;R-MMU-5368287 Mitochondrial translation;R-MMU-5389840 Mitochondrial translation elongation;R-MMU-5419276 Mitochondrial translation termination;R-MMU-72766 Translation	https://reactome.org/PathwayBrowser/#/R-MMU-392499;https://reactome.org/PathwayBrowser/#/R-MMU-5368287;https://reactome.org/PathwayBrowser/#/R-MMU-5389840;https://reactome.org/PathwayBrowser/#/R-MMU-5419276;https://reactome.org/PathwayBrowser/#/R-MMU-72766
Q9CQJ6	Density-regulated protein OS=Mus musculus OX=10090 GN=Denr PE=1 SV=1	Denr	0.618523	0.00158134	Down	34	5	27	5	5	22.2	1.6799e+07	2.04389e+07	1.72462e+07	1.42726e+07	1.37906e+07	1.36948e+07	1.18845	1.42439	1.19665	0.816628	0.774016	0.765611	cytoplasm	K24272			GO:0001731 formation of translation preinitiation complex; GO:0002181 cytoplasmic translation; GO:0002183 cytoplasmic translational initiation; GO:0002188 translation reinitiation; GO:0002190 cap-independent translational initiation; GO:0002192 IRES-dependent translational initiation of linear mRNA; GO:0006412 translation; GO:0006413 translational initiation; GO:0006417 regulation of translation;…	GO:0005622 intracellular anatomical structure; GO:0005737 cytoplasm; GO:0032991 protein-containing complex; GO:0070992 translation initiation complex; GO:1990904 ribonucleoprotein complex;	GO:0003676 nucleic acid binding; GO:0003723 RNA binding; GO:0003729 mRNA binding; GO:0003743 translation initiation factor activity; GO:0005488 binding; GO:0008135 translation factor activity, RNA binding; GO:0043021 ribonucleoprotein complex binding; GO:0043022 ribosome binding; GO:0044877 protein-containing complex binding; GO:0097159 organic cyclic compound binding; GO:1901363 heterocyclic com…	PF01253	PF01253 Translation initiation factor SUI1	R	KOG3239	Density-regulated protein related to translation initiation factor 1 (eIF-1/SUI1)
Q922R1	Phagosome assembly factor 1 OS=Mus musculus OX=10090 GN=Phaf1 PE=1 SV=2	Phaf1	0.61936	0.0414352	Down	12	3	18	3	3	47.4	2.24924e+06	3.61126e+06	3.62266e+06	2.29831e+06	2.42079e+06	2.55327e+06	0.913989	1.44556	1.4438	0.75533	0.780425	0.81989	cytoplasm				GO:0006810 transport; GO:0006892 post-Golgi vesicle-mediated transport; GO:0006893 Golgi to plasma membrane transport; GO:0008104 protein localization; GO:0015031 protein transport; GO:0015833 peptide transport; GO:0016192 vesicle-mediated transport; GO:0033036 macromolecule localization; GO:0034613 cellular protein localization; GO:0042886 amide transport; GO:0043001 Golgi to plasma membrane pro…	GO:0005622 intracellular anatomical structure; GO:0005737 cytoplasm; GO:0005794 Golgi apparatus; GO:0005802 trans-Golgi network; GO:0008021 synaptic vesicle; GO:0012505 endomembrane system; GO:0012506 vesicle membrane; GO:0016020 membrane; GO:0030133 transport vesicle; GO:0030425 dendrite; GO:0030658 transport vesicle membrane; GO:0030659 cytoplasmic vesicle membrane; GO:0030672 synaptic vesicle …	GO:0005102 signaling receptor binding; GO:0005488 binding; GO:0005515 protein binding; GO:0019904 protein domain specific binding; GO:0030165 PDZ domain binding; GO:0035254 glutamate receptor binding;			S	KOG2819	Uncharacterized conserved protein
Q9WTX7	Four and a half LIM domains protein 5 OS=Mus musculus OX=10090 GN=Fhl5 PE=1 SV=1	Fhl5	0.619918	5.53861e-06	Down	55	14	114	14	14	32.9	6.01583e+07	6.13995e+07	6.09539e+07	4.50439e+07	4.8257e+07	4.69906e+07	1.26888	1.27574	1.26096	0.768393	0.807524	0.783233	nucleus	K24415			GO:0006139 nucleobase-containing compound metabolic process; GO:0006351 transcription, DNA-templated; GO:0006355 regulation of transcription, DNA-templated; GO:0006357 regulation of transcription by RNA polymerase II; GO:0006725 cellular aromatic compound metabolic process; GO:0006807 nitrogen compound metabolic process; GO:0008152 metabolic process; GO:0009058 biosynthetic process; GO:0009059 ma…	GO:0005622 intracellular anatomical structure; GO:0005634 nucleus; GO:0043226 organelle; GO:0043227 membrane-bounded organelle; GO:0043229 intracellular organelle; GO:0043231 intracellular membrane-bounded organelle;	GO:0003712 transcription coregulator activity; GO:0003713 transcription coactivator activity; GO:0140110 transcription regulator activity;	PF00412	PF00412 LIM domain	TZR	KOG1704	FOG: LIM domain
Q3UM18	Large subunit GTPase 1 homolog OS=Mus musculus OX=10090 GN=Lsg1 PE=1 SV=2	Lsg1	0.620063	0.05748	None	21	11	59	11	11	73.1	2.3757e+07	2.20643e+07	2.63261e+07	1.39528e+07	1.55529e+07	2.60615e+07	1.26652	1.15874	1.37652	0.601598	0.657816	1.09793	mitochondria	K14539	LSG1; large subunit GTPase 1 [EC:3.6.1.-]	mmu03008 Ribosome biogenesis in eukaryotes	GO:0000054 ribosomal subunit export from nucleus; GO:0006403 RNA localization; GO:0006405 RNA export from nucleus; GO:0006611 protein export from nucleus; GO:0006810 transport; GO:0006886 intracellular protein transport; GO:0006913 nucleocytoplasmic transport; GO:0008104 protein localization; GO:0009966 regulation of signal transduction; GO:0010646 regulation of cell communication; GO:0015031 pro…	GO:0005622 intracellular anatomical structure; GO:0005634 nucleus; GO:0005654 nucleoplasm; GO:0005737 cytoplasm; GO:0005783 endoplasmic reticulum; GO:0005829 cytosol; GO:0012505 endomembrane system; GO:0015030 Cajal body; GO:0016604 nuclear body; GO:0031974 membrane-enclosed lumen; GO:0031981 nuclear lumen; GO:0043226 organelle; GO:0043227 membrane-bounded organelle; GO:0043229 intracellular orga…	GO:0000166 nucleotide binding; GO:0001882 nucleoside binding; GO:0001883 purine nucleoside binding; GO:0003824 catalytic activity; GO:0003924 GTPase activity; GO:0005488 binding; GO:0005525 GTP binding; GO:0016462 pyrophosphatase activity; GO:0016787 hydrolase activity; GO:0016817 hydrolase activity, acting on acid anhydrides; GO:0016818 hydrolase activity, acting on acid anhydrides, in phosphoru…			R	KOG1424	Predicted GTP-binding protein MMR1
Q8CDU5	EF-hand domain-containing family member B OS=Mus musculus OX=10090 GN=Efhb PE=1 SV=2	Efhb	0.621814	0.0019992	Down	17	10	23	10	10	95.7	4.71668e+06	4.25133e+06	4.15252e+06	3.65685e+06	3.21583e+06	3.24038e+06	1.38224	1.22728	1.19353	0.866714	0.74767	0.750409	nucleus	K23929						PF13499	PF13499 EF-hand domain pair
E9PV87	Protein TALPID3 OS=Mus musculus OX=10090 GN=Talpid3 PE=1 SV=1	Talpid3	0.622062	0.0105714	Down	17	17	83	17	17	166.6	1.78463e+07	1.34358e+07	1.80945e+07	1.22321e+07	1.35062e+07	1.23587e+07	1.3891	1.0302	1.38137	0.770031	0.834042	0.760178	nucleus	K22865			GO:0006996 organelle organization; GO:0007154 cell communication; GO:0007165 signal transduction; GO:0007166 cell surface receptor signaling pathway; GO:0007224 smoothened signaling pathway; GO:0009987 cellular process; GO:0016043 cellular component organization; GO:0022607 cellular component assembly; GO:0023052 signaling; GO:0030030 cell projection organization; GO:0030031 cell projection assem…	GO:0005622 intracellular anatomical structure; GO:0005737 cytoplasm; GO:0005813 centrosome; GO:0005814 centriole; GO:0005815 microtubule organizing center; GO:0005856 cytoskeleton; GO:0005929 cilium; GO:0015630 microtubule cytoskeleton; GO:0036064 ciliary basal body; GO:0042995 cell projection; GO:0043226 organelle; GO:0043228 non-membrane-bounded organelle; GO:0043229 intracellular organelle; GO…
Q9Z188	Dual specificity tyrosine-phosphorylation-regulated kinase 1B OS=Mus musculus OX=10090 GN=Dyrk1b PE=1 SV=3	Dyrk1b	0.622307	0.112366	None	7	4	14	2	4	69.1	3.77511e+06	1.94918e+06	3.37957e+06	2.53582e+06	2.38572e+06	2.1048e+06	1.5935	0.810492	1.39913	0.865692	0.798937	0.702084	nucleus	K08825			GO:0000381 regulation of alternative mRNA splicing, via spliceosome; GO:0000768 syncytium formation by plasma membrane fusion; GO:0001932 regulation of protein phosphorylation; GO:0001933 negative regulation of protein phosphorylation; GO:0003008 system process; GO:0006355 regulation of transcription, DNA-templated; GO:0006464 cellular protein modification process; GO:0006468 protein phosphorylat…	GO:0005622 intracellular anatomical structure; GO:0005634 nucleus; GO:0005654 nucleoplasm; GO:0005737 cytoplasm; GO:0005856 cytoskeleton; GO:0016604 nuclear body; GO:0016607 nuclear speck; GO:0030424 axon; GO:0030425 dendrite; GO:0031974 membrane-enclosed lumen; GO:0031981 nuclear lumen; GO:0032991 protein-containing complex; GO:0036477 somatodendritic compartment; GO:0042995 cell projection; GO:…	GO:0003712 transcription coregulator activity; GO:0003713 transcription coactivator activity; GO:0003779 actin binding; GO:0003824 catalytic activity; GO:0004672 protein kinase activity; GO:0004674 protein serine/threonine kinase activity; GO:0004713 protein tyrosine kinase activity; GO:0004715 non-membrane spanning protein tyrosine kinase activity; GO:0004857 enzyme inhibitor activity; GO:000486…	PF00069	PF00069 Protein kinase domain	R	KOG0667	Dual-specificity tyrosine-phosphorylation regulated kinase
[truncated: 5,624 more rows]

## Sheet: Sheet4
Protein accession	Protein description	Gene name	KI/WT Ratio	KI/WT P value	Regulated Type	Coverage [%]	Peptides	PSMs	Unique Peptides	Razor + unique peptides	MW [kDa]	Intensity WT_1	Intensity WT_2	Intensity WT_3	Intensity KI_1	Intensity KI_2	Intensity KI_3	WT_1	WT_2	WT_3	KI_1	KI_2	KI_3	Subcellular localization	KEGG KO No.	KEGG Gene	KEGG pathway	Biological Process	Cellular Component	Molecular Function	Pfam ID	Domain description	KOG category	KOG NO.	KOG description	WikiPathways	externalDetailsURL	Is_TF	Reactome pathway	Reactome link	HallMark	msigdbURL
Q8R3Y5	Uncharacterized protein C19orf47 homolog OS=Mus musculus OX=10090 PE=1 SV=2	Uncharacterized protein C19orf47 homolog OS=Mus musculus OX=10090 PE=1 SV=2	0.998601	0.98802	None	4	2	3	2	2	44.4	1.38533e+06	1245682	1.37863e+06	1.60159e+06	1.60779e+06	1.75666e+06	1.05087	0.930841	1.0257	0.982581	0.967599	1.05302	nucleus					GO:0005622 intracellular anatomical structure; GO:0005634 nucleus; GO:0005654 nucleoplasm; GO:0031974 membrane-enclosed lumen; GO:0031981 nuclear lumen; GO:0043226 organelle; GO:0043227 membrane-bounded organelle; GO:0043229 intracellular organelle; GO:0043231 intracellular membrane-bounded organelle; GO:0043233 organelle lumen; GO:0070013 intracellular organelle lumen;		PF18017	PF18017 SAM domain (Sterile alpha motif)	S	KOG3930	Uncharacterized conserved protein
[truncated: 5,066 more rows]
