# Supplementary material for: PSMA8‐Containing 20S Proteasome Regulates Spermiogenesis and Male Fertility
Source: Adv Sci (Weinh). 2026 Apr 13;13(39):e20292. doi: 10.1002/advs.202520292 (PMC13334872; doi:10.1002/advs.202520292)
Supplement: Supplementary file 3 — Supporting File 3: advs75270‐sup‐0003‐Table S2.xlsx [file ADVS-13-e20292-s001.xlsx]

## Sheet: KIvsWT
Up-regulated (FC>2)	Down-regulated (FC>2)	FXR1-targets (eCLIP)	Decreased in FXR1 cKO	FXR1-targets
Znf516	H2ab1	Ace	Adam3	Adam3
Zhx3	Tmco2	Actrt3	Adam5	Adam5
Vwa5b1	Tfam	Adam3	Armc12	Armc12
Ccdc27	Gm136	Adam5	Cabs1	Cabs1
Mafk	Sh3d21	Ankrd17	Cby2	Cby2
Tssk3	Adam3	Armc12	Cdc14b	Cdc14b
Tekt5	Clip4	Atp1a4	Cmtm2b	Cst8
Rnf151	Cdc14b	Cabs1	Cst8	Deup1
Ribc1	Tbata	Cby2	Deup1	Dlgap4
Bbx	Ace	Ccdc181	Dlgap4	Fam221b
Fbxo39	Fam221b	Cdc14b	Fam221b	Gm136
Lmnb2	Psma8	Cep63	Gm136	Gpd2
Grcc10	Cabs1	Cep85	Gpd2	Hmgb4
Cnbd2	Cdc42ep4	Clip4	Hmgb4	Iqcb1
Rxra	Adam5	Cst8	Iqcb1	Knstrn
Rbm10	Spata21	Deup1	Knstrn	Lrrcc1
Kdm5b	Deup1	Dlgap4	Lrrcc1	Oxct2a
Creb3l4	Psmb1	Dnajb7	Oxct2a	Pdzd8
Cfap90	Trim36	Dpysl3	Pdzd8	Prss52
Tnfaip2	Ecd	Ecd	Pmis2	Psma6
Jup	Tssk6	Eif4e2	Prss52	Sh3d21
Nutm1	Pdzd8	Epn1	Psma3	Spata19
Btbd10	Plb1	Ergic3	Psma4	Spata21
Znf451	Nob1	Fam221b	Psma6	Tfam
Tulp2	Hmgb4	Gm136	Psma8	Trim17
Uri1	Mt2	Gpd2	Sh3d21	Trim36
1700012B09Rik	Timmdc1	Hmgb4	Spata19	Tsks
Rbms1	Wdr64	Hspa1l	Spata21	Tuba8
Atp10a	Kctd16	Iqcb1	Sppl2c	Txndc2
Slc9a3r1	Sppl2c	Jcad	Tfam	Wdr64
Rnf216	Atp1a4	Kif5c	Trim17
Tsga8	Hils1	Knstrn	Trim36
Hikeshi	Tmco5a	Lrrcc1	Tsks
Abcg2	Garin3	Morc2b	Tuba8
Tmbim6	Rad51ap1	Nufip2	Txndc2
C2cd3	Oxct2a	Oxct2a	Wdr64
Tex38	Psmb3	Pdzd8
Atad2	Psmb4	Plb1
Usp28	Pex5	Prm3
Aptx	Stpg4	Prss52
Cyp17a1	Cby2	Psma6
Ppp1r32	Hspa1l	Rapgef2
Klhl25	Psmb7	Rimbp3
Sun5	Psma4	Sh3d21
Psd3	Inpp5b	Sorbs3
4930430F08Rik	Actrt3	Spaca9
Rbm7	Psma2	Spata19
Dnajc21	Ergic3	Spata21
Arl2	Pmis2	Stpg4
Cmya5	Gpd2	Tbata
Atp9a	Psmb2	Tfam
Fam110a	Ankrd17	Tmco2
Ppil6	Psmb5	Trim17
Zmym4	Psma1	Trim36
Ttll9	Psma6	Tsks
Ess2	Psmb6	Tssk6
Bcl2l14	Rogdi	Tuba8
Cep112	Jcad	Txndc2
Spata46	Spata19	Wdr64
Dgat2	Crkl
Nrm	Trim17
Nsrp1	Spaca9
Tmod1	Mlh1
Nbr1	Sorbs3
Cox7a1	Cep63
Sco2	Gla
Cyth2	Dlgap4
Ankrd61	Efhd1
Trip10	Gcfc2
Uaca	Knstrn
Pex5l	Morc2b
Alg5	Epn1
1700019D03Rik	Fsd1
Chct1	Rimbp3
Cabyr	Dnajb7
Znrf4	Txndc2
Znf821	Tuba8
Mical2	Exd1
Tmc5	Lrrcc1
Slc25a13	Psma3
Erich6	Armc12
Stox2	Dpysl3
Best1	Nufip2
Dffa	Slc39a7
Arid1a	Iqcb1
Zdhhc19	Bnip2
Rpgr	Dna2
Tex29	Cst8
Cenpu	Tmco3
Lipf	Ccdc181
Tmem190	Prss52
Knop1	Rbm45
Alkbh4	Eif4e2
Pus1	Rapgef2
St8sia3	Lratd1
Actl7b	Sqstm1
Cep41	Tsks
Rimoc1	Bcap31
Epb41l3	Kif5c
Poli	Gemin2
Chn1	Cep85
Polr2g	Selenoo
Cdyl	Psma5
Baz2b	Cmtm2b
Crem	Acot8
Dapk3	Prm3
Actrt2	Tmem165
Uck1	Vps25
Pde1a	Psma7
Ppcs
Cks2
Dmd
Cd55
Ubr7
Phf8
Spaca5
Ssty1
Asb17
Azi2
Limch1
Isg20l2
Skp2
Emd
Cdkn2c
Tasor2
Hnrnph2
Zfand6
R3hcc1
Ubl4b
Zcchc8
Csnk1g2
Gtsf1l
Rspry1
Anapc13
Fam3d
Lrrd1
Tmem205
Znf593
Yipf4
Gprc5b
Cyp11a1
Gid4
Pias1
Rbm3
Gfer
4933405L10Rik
Zfand3
Gemin6
Cybc1
Rhbdd3
Ttc23l
Mapk9
Tinf2
Hmgcs1
Adgb
Jpt2
Ccdc186
Ppp3r1
Epb41l2
Rtf2
Spam1
Mtf1
Med24
Pin4
Itpripl1
Zc3h4
Fam166a
Umps
Dus1l
1700020L24Rik
Terf2ip
Ccdc127
Tmem129
Rbbp5
Cdk1
Apoh
Mbd2
Clk4
Rftn2
Ddx59
Ccdc63
Pkn2
Kif23
Bccip
Pkig
Slx4ip
Rad21
Dusp13
Fam170b
Rbbp6
Cpeb3
Fam32a
Phf14
Ehd4
Gtsf1
Zc3h13
Acot9
Commd8
Erap1
Cux1

## Sheet: Sheet4
Protein accession	Protein description	Gene name	KI/WT Ratio	KI/WT P value	Regulated Type	Coverage [%]	Peptides	PSMs	Unique Peptides	Razor + unique peptides	MW [kDa]	Intensity WT_1	Intensity WT_2	Intensity WT_3	Intensity KI_1	Intensity KI_2	Intensity KI_3	WT_1	WT_2	WT_3	KI_1	KI_2	KI_3	Subcellular localization	KEGG KO No.	KEGG Gene	KEGG pathway	Biological Process	Cellular Component	Molecular Function	Pfam ID	Domain description	KOG category	KOG NO.	KOG description	WikiPathways	externalDetailsURL	Is_TF	Reactome pathway	Reactome link	HallMark	msigdbURL
Q8R3Y5	Uncharacterized protein C19orf47 homolog OS=Mus musculus OX=10090 PE=1 SV=2	Uncharacterized protein C19orf47 homolog OS=Mus musculus OX=10090 PE=1 SV=2	0.998601	0.98802	None	4	2	3	2	2	44.4	1.38533e+06	1245682	1.37863e+06	1.60159e+06	1.60779e+06	1.75666e+06	1.05087	0.930841	1.0257	0.982581	0.967599	1.05302	nucleus					GO:0005622 intracellular anatomical structure; GO:0005634 nucleus; GO:0005654 nucleoplasm; GO:0031974 membrane-enclosed lumen; GO:0031981 nuclear lumen; GO:0043226 organelle; GO:0043227 membrane-bounded organelle; GO:0043229 intracellular organelle; GO:0043231 intracellular membrane-bounded organelle; GO:0043233 organelle lumen; GO:0070013 intracellular organelle lumen;		PF18017	PF18017 SAM domain (Sterile alpha motif)	S	KOG3930	Uncharacterized conserved protein
Q3UPC7	Uncharacterized protein KIAA0825 homolog OS=Mus musculus OX=10090 PE=2 SV=3	Uncharacterized protein KIAA0825 homolog OS=Mus musculus OX=10090 PE=2 SV=3	1.04063	0.845056	None	6	6	12	6	6	145.5	1.35168e+06	1.69269e+06	1.27892e+06	2.1999e+06	1.90662e+06	1.46193e+06	0.930389	1.14773	0.863393	1.22466	1.04118	0.795192	cytoplasm	K24554
Q9CYI0	Protein Njmu-R1 OS=Mus musculus OX=10090 PE=1 SV=2	Protein Njmu-R1 OS=Mus musculus OX=10090 PE=1 SV=2	0.973092	0.782776	None	12	4	29	4	4	44.4	8.45001e+06	6.8077e+06	7.17996e+06	8.95089e+06	8432561	9.70809e+06	1.16161	0.921881	0.968052	0.995154	0.919668	1.05461	cytoplasm
Q922M7	Ashwin OS=Mus musculus OX=10090 PE=1 SV=1	Ashwin OS=Mus musculus OX=10090 PE=1 SV=1	0.969453	0.607078	None	19	3	22	3	3	26	2.20019e+06	2.568e+06	2.54067e+06	2710461	3.03089e+06	3042686	0.930871	1.07028	1.05427	0.927458	1.01735	1.01728	nucleus	K15432			GO:0002009 morphogenesis of an epithelium; GO:0003002 regionalization; GO:0007275 multicellular organism development; GO:0007369 gastrulation; GO:0007389 pattern specification process; GO:0009653 anatomical structure morphogenesis; GO:0009790 embryo development; GO:0009888 tissue development; GO:0009952 anterior/posterior pattern specification; GO:0010941 regulation of cell death; GO:0031128 deve…	GO:0005622 intracellular anatomical structure; GO:0005634 nucleus; GO:0005654 nucleoplasm; GO:0031974 membrane-enclosed lumen; GO:0031981 nuclear lumen; GO:0032991 protein-containing complex; GO:0043226 organelle; GO:0043227 membrane-bounded organelle; GO:0043229 intracellular organelle; GO:0043231 intracellular membrane-bounded organelle; GO:0043233 organelle lumen; GO:0070013 intracellular orga…
Q9D937	Uncharacterized protein C11orf98 homolog OS=Mus musculus OX=10090 PE=1 SV=1	Uncharacterized protein C11orf98 homolog OS=Mus musculus OX=10090 PE=1 SV=1	0.776407	0.500407	None	20	3	16	3	3	14.1	2459682	4.88068e+06	5.38012e+06	5.17072e+06	2321399	4.70228e+06	0.672176	1.31389	1.44202	1.14282	0.503296	1.01547	nucleus
Q9DAQ4	Uncharacterized protein C2orf81 homolog OS=Mus musculus OX=10090 PE=2 SV=3	Uncharacterized protein C2orf81 homolog OS=Mus musculus OX=10090 PE=2 SV=3	0.843657	0.418176	None	26	9	37	9	9	65.7	8.26901e+06	8.49952e+06	8.87828e+06	5.71245e+06	6.75347e+06	1.44366e+07	1.07139	1.08483	1.12824	0.598605	0.694213	1.47814	nucleus									Q	KOG1208	Dehydrogenases with different specificities (related to short-chain alcohol dehydrogenases)
Q8CF25	UPF0575 protein C19orf67 homolog OS=Mus musculus OX=10090 PE=2 SV=2	UPF0575 protein C19orf67 homolog OS=Mus musculus OX=10090 PE=2 SV=2	2.97929	0.336478	None	8	2	7	2	2	33.6		1.21498e+06	240352	2.73027e+06	2.72358e+06	2.57293e+06	0	0.716172	0.141059	1.32131	1.29297	1.21663	cytoplasm,nucleus
Q5SPV6	Uncharacterized protein C2orf73 homolog OS=Mus musculus OX=10090 PE=2 SV=1	Uncharacterized protein C2orf73 homolog OS=Mus musculus OX=10090 PE=2 SV=1	0.299026	0.255655	None	20	3	10	3	3	26.4	597359	724253	4.1256e+06	607239	664051	738999	0.545387	0.651377	3.6943	0.448386	0.480996	0.533173	cytoplasm
Q5EBG8	Uncharacterized protein C1orf50 homolog OS=Mus musculus OX=10090 PE=1 SV=1	Uncharacterized protein C1orf50 homolog OS=Mus musculus OX=10090 PE=1 SV=1	0.736578	0.198317	None	29	4	21	4	4	21.8	6.13454e+06	5.90327e+06	6.65479e+06	6.38661e+06	7.1581e+06	3.49935e+06	1.16877	1.10794	1.24354	0.984107	1.08197	0.526855	cytoplasm						GO:0005488 binding; GO:0005515 protein binding; GO:0042802 identical protein binding;
Q810N5	Uncharacterized protein C12orf60 homolog OS=Mus musculus OX=10090 PE=2 SV=1	Uncharacterized protein C12orf60 homolog OS=Mus musculus OX=10090 PE=2 SV=1	0.905504	0.17317	None	39	9	58	9	9	28	1.35805e+07	1.54978e+07	1.57535e+07	1.70292e+07	1.54272e+07	1.7843e+07	0.971978	1.09266	1.10584	0.985728	0.875984	1.00916	mitochondria
Q8BGC1	UPF0489 protein C5orf22 homolog OS=Mus musculus OX=10090 PE=1 SV=1	UPF0489 protein C5orf22 homolog OS=Mus musculus OX=10090 PE=1 SV=1	1.14156	0.149354	None	24	5	26	5	5	49.4	6.50207e+06	6.89656e+06	8.15303e+06	9.22445e+06	10414037	10862449	0.850496	0.888641	1.04596	0.975851	1.08071	1.1228	nucleus				GO:0009966 regulation of signal transduction; GO:0009968 negative regulation of signal transduction; GO:0010646 regulation of cell communication; GO:0010648 negative regulation of cell communication; GO:0023051 regulation of signaling; GO:0023057 negative regulation of signaling; GO:0046578 regulation of Ras protein signal transduction; GO:0046580 negative regulation of Ras protein signal transdu…			PF12640	PF12640 UPF0489 domain
Q9CRC3	UPF0235 protein C15orf40 homolog OS=Mus musculus OX=10090 PE=1 SV=1	UPF0235 protein C15orf40 homolog OS=Mus musculus OX=10090 PE=1 SV=1	0.508024	0.067489	None	24	2	9	2	2	13.2	1590843	3.75922e+06	2.31581e+06	1.71894e+06	1.53863e+06	1.5596e+06	0.8677	2.01982	1.23885	0.758274	0.665805	0.67222	mitochondria	K09131						PF02594	PF02594 Uncharacterised ACR, YggU family COG1872	S	KOG3276	Uncharacterized conserved protein, contains YggU domain
Q9D7E4	UPF0449 protein C19orf25 homolog OS=Mus musculus OX=10090 PE=1 SV=1	UPF0449 protein C19orf25 homolog OS=Mus musculus OX=10090 PE=1 SV=1	1.25834	0.0613966	None	39	2	15	2	2	12.1	2.16198e+07	2.2052e+07	2.19467e+07	2.89202e+07	3.36884e+07	3.98729e+07	0.875682	0.879867	0.871844	0.947367	1.08255	1.27623	mitochondria
Q80WR5	UPF0688 protein C1orf174 homolog OS=Mus musculus OX=10090 PE=1 SV=1	UPF0688 protein C1orf174 homolog OS=Mus musculus OX=10090 PE=1 SV=1	0.86248	0.0299329	None	24	2	7	2	2	24.8	2.50095e+06	2.27109e+06	2.25705e+06	2.39091e+06	2.49863e+06	2.63193e+06	1.17028	1.04686	1.03586	0.904836	0.927588	0.973222	mitochondria					GO:0005622 intracellular anatomical structure; GO:0005634 nucleus; GO:0043226 organelle; GO:0043227 membrane-bounded organelle; GO:0043229 intracellular organelle; GO:0043231 intracellular membrane-bounded organelle;
Q91V76	Ester hydrolase C11orf54 homolog OS=Mus musculus OX=10090 PE=1 SV=1	Ester hydrolase C11orf54 homolog OS=Mus musculus OX=10090 PE=1 SV=1	1.08087	0.0188083	None	37	8	83	8	8	35	2.54304e+07	2.70181e+07	2.59731e+07	3.53987e+07	3.51327e+07	3.45296e+07	0.943671	0.987633	0.945295	1.06238	1.03431	1.01255	cytoplasm					GO:0005622 intracellular anatomical structure; GO:0005634 nucleus; GO:0005654 nucleoplasm; GO:0016604 nuclear body; GO:0031974 membrane-enclosed lumen; GO:0031981 nuclear lumen; GO:0043226 organelle; GO:0043227 membrane-bounded organelle; GO:0043229 intracellular organelle; GO:0043231 intracellular membrane-bounded organelle; GO:0043233 organelle lumen; GO:0070013 intracellular organelle lumen;	GO:0003824 catalytic activity; GO:0005488 binding; GO:0008270 zinc ion binding; GO:0016787 hydrolase activity; GO:0016788 hydrolase activity, acting on ester bonds; GO:0043167 ion binding; GO:0043169 cation binding; GO:0046872 metal ion binding; GO:0046914 transition metal ion binding;	PF08925	PF08925 Domain of Unknown Function (DUF1907)	S	KOG4048	Uncharacterized conserved protein
Q3TTL0	Uncharacterized protein C3orf38 homolog OS=Mus musculus OX=10090 PE=2 SV=1	Uncharacterized protein C3orf38 homolog OS=Mus musculus OX=10090 PE=2 SV=1	1.12143	0.0119458	None	17	4	20	4	4	39.5	3.96455e+06	3.75137e+06	3.95665e+06	5.34628e+06	5.58149e+06	5.30222e+06	0.967414	0.90174	0.94694	1.0551	1.08054	1.02242	cytoplasm				GO:0010941 regulation of cell death; GO:0010942 positive regulation of cell death; GO:0042981 regulation of apoptotic process; GO:0043065 positive regulation of apoptotic process; GO:0043067 regulation of programmed cell death; GO:0043068 positive regulation of programmed cell death; GO:0048518 positive regulation of biological process; GO:0048522 positive regulation of cellular process; GO:00507…	GO:0005622 intracellular anatomical structure; GO:0005634 nucleus; GO:0043226 organelle; GO:0043227 membrane-bounded organelle; GO:0043229 intracellular organelle; GO:0043231 intracellular membrane-bounded organelle;
Q8BPC6	Probable isocitrate dehydrogenase [NAD] gamma 2, mitochondrial OS=Mus musculus OX=10090 PE=2 SV=1	Probable isocitrate dehydrogenase [NAD] gamma 2, mitochondrial OS=Mus musculus OX=10090 PE=2 SV=1	1.61393	0.00643207	Up	26	8	56	8	8	43.8	8.62785e+06	8.88399e+06	8.43411e+06	1.85309e+07	1.88361e+07	1.4513e+07	0.754816	0.765632	0.723691	1.31117	1.30737	1.00334	cytoplasm	K00030	IDH3; isocitrate dehydrogenase (NAD+) [EC:1.1.1.41]	mmu01230 Biosynthesis of amino acids; mmu01200 Carbon metabolism; mmu01210 2-Oxocarboxylic acid metabolism; mmu01100 Metabolic pathways; mmu00020 Citrate cycle (TCA cycle)			GO:0000287 magnesium ion binding; GO:0005488 binding; GO:0043167 ion binding; GO:0043169 cation binding; GO:0046872 metal ion binding;	PF00180	PF00180 Isocitrate/isopropylmalate dehydrogenase	E	KOG0784	Isocitrate dehydrogenase, gamma subunit
Q3TQI7	Splicing factor C9orf78 homolog OS=Mus musculus OX=10090 PE=1 SV=2	Splicing factor C9orf78 homolog OS=Mus musculus OX=10090 PE=1 SV=2	0.627992	0.00394807	Down	24	5	22	5	5	33.5	8.10421e+06	7873747	8050608	5.91551e+06	5.54967e+06	7.25322e+06	1.29083	1.23541	1.25765	0.76203	0.701286	0.912943	nucleus					GO:0005622 intracellular anatomical structure; GO:0005634 nucleus; GO:0005654 nucleoplasm; GO:0005737 cytoplasm; GO:0005829 cytosol; GO:0031974 membrane-enclosed lumen; GO:0031981 nuclear lumen; GO:0043226 organelle; GO:0043227 membrane-bounded organelle; GO:0043229 intracellular organelle; GO:0043231 intracellular membrane-bounded organelle; GO:0043233 organelle lumen; GO:0070013 intracellular o…				S	KOG3345	Uncharacterized conserved protein
Q8VCE4	Uncharacterized protein C9orf40 homolog OS=Mus musculus OX=10090 PE=1 SV=1	Uncharacterized protein C9orf40 homolog OS=Mus musculus OX=10090 PE=1 SV=1	1.33785	0.00337375	None	36	4	37	4	4	18	1.76454e+07	1.80914e+07	1.69701e+07	3.01765e+07	2.6944e+07	3.02882e+07	0.857448	0.866009	0.808788	1.18595	1.03874	1.16307	mitochondria				GO:0006355 regulation of transcription, DNA-templated; GO:0006357 regulation of transcription by RNA polymerase II; GO:0009889 regulation of biosynthetic process; GO:0010468 regulation of gene expression; GO:0010556 regulation of macromolecule biosynthetic process; GO:0019219 regulation of nucleobase-containing compound metabolic process; GO:0019222 regulation of metabolic process; GO:0031323 reg…		GO:0000981 DNA-binding transcription factor activity, RNA polymerase II-specific; GO:0003700 DNA-binding transcription factor activity; GO:0140110 transcription regulator activity;
Q9D454	Uncharacterized protein CXorf49 homolog OS=Mus musculus OX=10090 PE=1 SV=1	Uncharacterized protein CXorf49 homolog OS=Mus musculus OX=10090 PE=1 SV=1	0.696064	0.00337047	None	36	14	109	14	14	55.2	6.12299e+07	6.4632e+07	6.15309e+07	4.73691e+07	5.64735e+07	5.79944e+07	1.19375	1.24129	1.17658	0.746911	0.873508	0.893496	nucleus									W	KOG3544	Collagens (type IV and type XIII), and related proteins
Q8BHN7	Uncharacterized protein C12orf29 homolog OS=Mus musculus OX=10090 PE=2 SV=1	Uncharacterized protein C12orf29 homolog OS=Mus musculus OX=10090 PE=2 SV=1	3.97807	0.00328578	Up	9	2	10	2	2	37.4	172956	237349	117833	868226	1.00684e+06	730043	0.375841	0.508077	0.251136	1.52589	1.73579	1.25364	mitochondria				GO:0002244 hematopoietic progenitor cell differentiation; GO:0002376 immune system process; GO:0002520 immune system development; GO:0007275 multicellular organism development; GO:0009987 cellular process; GO:0030097 hemopoiesis; GO:0030154 cell differentiation; GO:0032501 multicellular organismal process; GO:0032502 developmental process; GO:0048513 animal organ development; GO:0048534 hematopoi…
Q9D9H8	Mitochondrial protein C2orf69 homolog OS=Mus musculus OX=10090 PE=2 SV=3	Mitochondrial protein C2orf69 homolog OS=Mus musculus OX=10090 PE=2 SV=3	0.846577	0.00239487	None	16	5	37	5	5	41.7	1.09122e+07	1.10233e+07	1.19247e+07	1.15872e+07	1.19554e+07	1.19913e+07	1.07066	1.06543	1.14753	0.919481	0.930623	0.929737	extracellular				GO:0007154 cell communication; GO:0007267 cell-cell signaling; GO:0009987 cellular process; GO:0023052 signaling; GO:0030154 cell differentiation; GO:0032502 developmental process; GO:0045165 cell fate commitment; GO:0045168 cell-cell signaling involved in cell fate commitment; GO:0046331 lateral inhibition; GO:0048869 cellular developmental process;					R	KOG2800	Conserved developmentally regulated protein
Q8C1R3	Uncharacterized protein C17orf50 homolog OS=Mus musculus OX=10090 PE=2 SV=1	Uncharacterized protein C17orf50 homolog OS=Mus musculus OX=10090 PE=2 SV=1	2.17203	0.00179388	Up	32	5	11	5	5	21.1	2.32714e+06	2.70816e+06	3.10868e+06	6.22952e+06	7.96159e+06	7.74062e+06	0.526829	0.60394	0.690237	1.14058	1.42994	1.38477	nucleus
Q9CWU4	UPF0690 protein C1orf52 homolog OS=Mus musculus OX=10090 PE=1 SV=1	UPF0690 protein C1orf52 homolog OS=Mus musculus OX=10090 PE=1 SV=1	1.46482	0.000654758	None	8	2	23	2	2	20.1	1.60553e+06	1.85166e+06	1.79745e+06	3.2005e+06	3.1354e+06	3.20173e+06	0.739001	0.839582	0.811445	1.19143	1.14496	1.16458	cytoplasm					GO:0005622 intracellular anatomical structure; GO:0005634 nucleus; GO:0043226 organelle; GO:0043227 membrane-bounded organelle; GO:0043229 intracellular organelle; GO:0043231 intracellular membrane-bounded organelle;
Q8BHB7	Uncharacterized protein C16orf46 homolog OS=Mus musculus OX=10090 PE=2 SV=1	Uncharacterized protein C16orf46 homolog OS=Mus musculus OX=10090 PE=2 SV=1	0.512737	0.000541586	Down	4	2	3	2	2	45	1.90062e+06	1.95351e+06	1.95484e+06	1.37952e+06	1.14405e+06	1.16538e+06	1.36248	1.3795	1.37443	0.799805	0.650654	0.660174	cytoplasm					GO:0005622 intracellular anatomical structure; GO:0005634 nucleus; GO:0005654 nucleoplasm; GO:0005737 cytoplasm; GO:0005829 cytosol; GO:0031974 membrane-enclosed lumen; GO:0031981 nuclear lumen; GO:0043226 organelle; GO:0043227 membrane-bounded organelle; GO:0043229 intracellular organelle; GO:0043231 intracellular membrane-bounded organelle; GO:0043233 organelle lumen; GO:0070013 intracellular o…
Q9D1K7	UPF0687 protein C20orf27 homolog OS=Mus musculus OX=10090 PE=1 SV=3	UPF0687 protein C20orf27 homolog OS=Mus musculus OX=10090 PE=1 SV=3	1.27258	6.55241e-05	None	65	8	210	8	8	19.5	2.81793e+08	2.74143e+08	2.85246e+08	4.39764e+08	4.41156e+08	4.46242e+08	0.884842	0.847979	0.878474	1.1168	1.099	1.10729	mitochondria
Q9CQT6	Uncharacterized protein C10orf82 homolog OS=Mus musculus OX=10090 PE=1 SV=2	Uncharacterized protein C10orf82 homolog OS=Mus musculus OX=10090 PE=1 SV=2	1.72836	4.55643e-05	Up	14	3	11	3	3	25.8	2.09527e+06	2.3412e+06	2.20018e+06	4.712e+06	4.7717e+06	4.73347e+06	0.684096	0.75299	0.704548	1.24424	1.23601	1.22127	cytoplasm,nucleus
Q9D4A5	Uncharacterized protein C16orf86 homolog OS=Mus musculus OX=10090 PE=1 SV=1	Uncharacterized protein C16orf86 homolog OS=Mus musculus OX=10090 PE=1 SV=1	2.30309	3.51348e-05	Up	21	4	25	4	4	32.4	6.25047e+06	6.44351e+06	7.18572e+06	1.89509e+07	18378813	1.94089e+07	0.555447	0.564061	0.62629	1.36202	1.29574	1.36297	nucleus
Q9DAR0	Uncharacterized protein C5orf49 homolog OS=Mus musculus OX=10090 PE=1 SV=1	Uncharacterized protein C5orf49 homolog OS=Mus musculus OX=10090 PE=1 SV=1	7.31117	2.14126e-05	Up	20	2	6	2	2	20.8	512108	389720	457237	4.17538e+06	3.92565e+06	4.22443e+06	0.254797	0.191011	0.223126	1.68017	1.54958	1.66095	cytoplasm
Q9DAE7	Uncharacterized protein C11orf97 homolog OS=Mus musculus OX=10090 PE=1 SV=1	Uncharacterized protein C11orf97 homolog OS=Mus musculus OX=10090 PE=1 SV=1	5.44572	6.20403e-07	Up	35	3	18	3	3	13.6	2.05073e+06	2.16723e+06	2.01458e+06	1.38325e+07	1.45993e+07	13646767	0.289017	0.30088	0.278469	1.57666	1.63237	1.51985	nucleus					GO:0005929 cilium; GO:0042995 cell projection; GO:0043226 organelle; GO:0097546 ciliary base; GO:0120025 plasma membrane bounded cell projection;
Q9CPS8	Small membrane A-kinase anchor protein OS=Mus musculus OX=10090 PE=1 SV=1	Small membrane A-kinase anchor protein OS=Mus musculus OX=10090 PE=1 SV=1	3.20207	6.03832e-07	Up	42	3	14	3	3	11.9	3.47281e+06	3.77563e+06	3.64284e+06	1.43647e+07	1.43525e+07	14509541	0.436921	0.467934	0.449507	1.46164	1.43258	1.44255	mitochondria
P58742	Aladin OS=Mus musculus OX=10090 GN=Aaas PE=1 SV=1	Aaas	0.637314	0.0124153	Down	11	4	26	4	4	59.4	5.73795e+06	8.03744e+06	6.42068e+06	4.90888e+06	5.67587e+06	5.3694e+06	1.08071	1.49122	1.18606	0.747751	0.848114	0.799158	cytoplasm	K14320	AAAS; aladin	mmu03013 Nucleocytoplasmic transport	GO:0000003 reproduction; GO:0003008 system process; GO:0006403 RNA localization; GO:0006405 RNA export from nucleus; GO:0006406 mRNA export from nucleus; GO:0006611 protein export from nucleus; GO:0006810 transport; GO:0006886 intracellular protein transport; GO:0006913 nucleocytoplasmic transport; GO:0007610 behavior; GO:0007611 learning or memory; GO:0007612 learning; GO:0008104 protein localiz…	GO:0005622 intracellular anatomical structure; GO:0005634 nucleus; GO:0005635 nuclear envelope; GO:0005643 nuclear pore; GO:0005654 nucleoplasm; GO:0005737 cytoplasm; GO:0005813 centrosome; GO:0005815 microtubule organizing center; GO:0005829 cytosol; GO:0005856 cytoskeleton; GO:0012505 endomembrane system; GO:0015630 microtubule cytoskeleton; GO:0016020 membrane; GO:0031090 organelle membrane; G…				R	KOG2139	WD40 repeat protein				R-MMU-1430728 Metabolism;R-MMU-159227 Transport of the SLBP independent Mature mRNA;R-MMU-159230 Transport of the SLBP Dependant Mature mRNA;R-MMU-159231 Transport of Mature mRNA Derived from an Intronless Transcript;R-MMU-159234 Transport of Mature mRNAs Derived from Intronless Transcripts;R-MMU-159236 Transport of Mature mRNA derived from an Intron-Containing Transcript;R-MMU-162582 Signal Tran…		HALLMARK DNA REPAIR	http://www.gsea-msigdb.org/gsea/msigdb/mouse/geneset/HALLMARK_DNA_REPAIR
Q9D2R0	Acetoacetyl-CoA synthetase OS=Mus musculus OX=10090 GN=Aacs PE=1 SV=1	Aacs	1.00744	0.753888	None	13	7	24	7	7	75.2	7.90473e+06	8.00057e+06	7.69966e+06	9.47179e+06	10191923	9.82632e+06	1.01367	1.01066	0.968403	0.982345	1.0369	0.995761	cytoplasm	K01907	AACS; acetoacetyl-CoA synthetase [EC:6.2.1.16]	mmu00650 Butanoate metabolism; mmu01100 Metabolic pathways; mmu00280 Valine, leucine and isoleucine degradation	GO:0001101 response to acid chemical; GO:0001678 cellular glucose homeostasis; GO:0001889 liver development; GO:0002791 regulation of peptide secretion; GO:0002793 positive regulation of peptide secretion; GO:0006091 generation of precursor metabolites and energy; GO:0006950 response to stress; GO:0007275 multicellular organism development; GO:0007584 response to nutrient; GO:0008152 metabolic pr…	GO:0005622 intracellular anatomical structure; GO:0005737 cytoplasm; GO:0005829 cytosol;	GO:0003824 catalytic activity; GO:0016405 CoA-ligase activity; GO:0016874 ligase activity; GO:0016877 ligase activity, forming carbon-sulfur bonds; GO:0016878 acid-thiol ligase activity; GO:0030729 acetoacetate-CoA ligase activity; GO:0047760 butyrate-CoA ligase activity;			I	KOG1175	Acyl-CoA synthetase				R-MMU-1430728 Metabolism;R-MMU-556833 Metabolism of lipids;R-MMU-74182 Ketone body metabolism;R-MMU-77111 Synthesis of Ketone Bodies	https://reactome.org/PathwayBrowser/#/R-MMU-1430728;https://reactome.org/PathwayBrowser/#/R-MMU-556833;https://reactome.org/PathwayBrowser/#/R-MMU-74182;https://reactome.org/PathwayBrowser/#/R-MMU-77111
Q3UHJ0	AP2-associated protein kinase 1 OS=Mus musculus OX=10090 GN=Aak1 PE=1 SV=2	Aak1	0.896577	0.210958	None	12	7	32	5	7	103.3	4.26886e+06	5.03351e+06	5.18401e+06	4.80274e+06	5.52641e+06	5.77402e+06	0.950171	1.10366	1.1317	0.864573	0.975895	1.0156	nucleus	K08853			GO:0000902 cell morphogenesis; GO:0000904 cell morphogenesis involved in differentiation; GO:0006464 cellular protein modification process; GO:0006468 protein phosphorylation; GO:0006793 phosphorus metabolic process; GO:0006796 phosphate-containing compound metabolic process; GO:0006807 nitrogen compound metabolic process; GO:0007275 multicellular organism development; GO:0007399 nervous system d…	GO:0005622 intracellular anatomical structure; GO:0005634 nucleus; GO:0005654 nucleoplasm; GO:0005737 cytoplasm; GO:0005829 cytosol; GO:0005886 plasma membrane; GO:0005905 clathrin-coated pit; GO:0012505 endomembrane system; GO:0016020 membrane; GO:0016604 nuclear body; GO:0016607 nuclear speck; GO:0019897 extrinsic component of plasma membrane; GO:0019898 extrinsic component of membrane; GO:0030…	GO:0003824 catalytic activity; GO:0004672 protein kinase activity; GO:0004674 protein serine/threonine kinase activity; GO:0005102 signaling receptor binding; GO:0005112 Notch binding; GO:0005488 binding; GO:0005515 protein binding; GO:0016301 kinase activity; GO:0016740 transferase activity; GO:0016772 transferase activity, transferring phosphorus-containing groups; GO:0016773 phosphotransferase…	PF00069	PF00069 Protein kinase domain	T	KOG1989	ARK protein kinase family				R-MMU-199991 Membrane Trafficking;R-MMU-5653656 Vesicle-mediated transport;R-MMU-8856825 Cargo recognition for clathrin-mediated endocytosis;R-MMU-8856828 Clathrin-mediated endocytosis	https://reactome.org/PathwayBrowser/#/R-MMU-199991;https://reactome.org/PathwayBrowser/#/R-MMU-5653656;https://reactome.org/PathwayBrowser/#/R-MMU-8856825;https://reactome.org/PathwayBrowser/#/R-MMU-8856828
Q8R0P4	Mth938 domain-containing protein OS=Mus musculus OX=10090 GN=Aamdc PE=1 SV=1	Aamdc	0.998871	0.947888	None	69	8	97	8	8	13.2	1.0741e+08	106059771	1.10403e+08	134293562	1.30981e+08	135759134	1.00885	0.981306	1.01704	1.02014	0.976022	1.00764	mitochondria				GO:0006355 regulation of transcription, DNA-templated; GO:0006357 regulation of transcription by RNA polymerase II; GO:0009889 regulation of biosynthetic process; GO:0009891 positive regulation of biosynthetic process; GO:0009893 positive regulation of metabolic process; GO:0010468 regulation of gene expression; GO:0010556 regulation of macromolecule biosynthetic process; GO:0010557 positive regu…	GO:0005622 intracellular anatomical structure; GO:0005737 cytoplasm;		PF04430	PF04430 Protein of unknown function (DUF498/DUF598)
Q9D2V5	Protein AAR2 homolog OS=Mus musculus OX=10090 GN=Aar2 PE=1 SV=3	Aar2	0.861802	0.0273939	None	26	7	51	7	7	43.4	9.13714e+06	9.23876e+06	9.68273e+06	1.06125e+07	9.35377e+06	9.99455e+06	1.07226	1.06801	1.11446	1.00723	0.870856	0.926846	cytoplasm	K13205			GO:0000244 spliceosomal tri-snRNP complex assembly; GO:0000375 RNA splicing, via transesterification reactions; GO:0000377 RNA splicing, via transesterification reactions with bulged adenosine as nucleophile; GO:0000387 spliceosomal snRNP assembly; GO:0000398 mRNA splicing, via spliceosome; GO:0006139 nucleobase-containing compound metabolic process; GO:0006396 RNA processing; GO:0006397 mRNA pro…	GO:0005622 intracellular anatomical structure; GO:0005634 nucleus; GO:0005737 cytoplasm; GO:0030532 small nuclear ribonucleoprotein complex; GO:0032991 protein-containing complex; GO:0043226 organelle; GO:0043227 membrane-bounded organelle; GO:0043229 intracellular organelle; GO:0043231 intracellular membrane-bounded organelle; GO:0120114 Sm-like protein family complex; GO:1990904 ribonucleoprote…				A	KOG3937	mRNA splicing factor
Q8BGQ7	Alanine--tRNA ligase, cytoplasmic OS=Mus musculus OX=10090 GN=Aars1 PE=1 SV=1	Aars1	0.952774	0.315761	None	45	33	288	33	33	106.8	1.86907e+08	203176128	1.80399e+08	2.12201e+08	2.31237e+08	2.30662e+08	1.0225	1.09493	0.967943	0.938879	1.00361	0.997171	cytoplasm,nucleus	K01872	AARS; alanyl-tRNA synthetase [EC:6.1.1.7]	mmu00970 Aminoacyl-tRNA biosynthesis	GO:0003008 system process; GO:0006082 organic acid metabolic process; GO:0006139 nucleobase-containing compound metabolic process; GO:0006396 RNA processing; GO:0006399 tRNA metabolic process; GO:0006400 tRNA modification; GO:0006412 translation; GO:0006417 regulation of translation; GO:0006418 tRNA aminoacylation for protein translation; GO:0006419 alanyl-tRNA aminoacylation; GO:0006448 regulati…	GO:0005622 intracellular anatomical structure; GO:0005737 cytoplasm; GO:0005829 cytosol;	GO:0000049 tRNA binding; GO:0000166 nucleotide binding; GO:0002161 aminoacyl-tRNA editing activity; GO:0002196 Ser-tRNA(Ala) hydrolase activity; GO:0003676 nucleic acid binding; GO:0003723 RNA binding; GO:0003824 catalytic activity; GO:0004812 aminoacyl-tRNA ligase activity; GO:0004813 alanine-tRNA ligase activity; GO:0005488 binding; GO:0005524 ATP binding; GO:0016597 amino acid binding; GO:0016…	PF07973	PF07973 Threonyl and Alanyl tRNA synthetase second additional domain	J	KOG0188	Alanyl-tRNA synthetase						HALLMARK ALLOGRAFT REJECTION	http://www.gsea-msigdb.org/gsea/msigdb/mouse/geneset/HALLMARK_ALLOGRAFT_REJECTION
Q14CH7	Alanine--tRNA ligase, mitochondrial OS=Mus musculus OX=10090 GN=Aars2 PE=1 SV=1	Aars2	0.851984	0.268046	None	26	17	77	17	17	106.7	2.20746e+07	2.06832e+07	2.04328e+07	19163196	2.87541e+07	1.88922e+07	1.15615	1.06711	1.0496	0.811726	1.19478	0.781911	mitochondria	K01872	AARS; alanyl-tRNA synthetase [EC:6.1.1.7]	mmu00970 Aminoacyl-tRNA biosynthesis	GO:0000959 mitochondrial RNA metabolic process; GO:0006082 organic acid metabolic process; GO:0006139 nucleobase-containing compound metabolic process; GO:0006396 RNA processing; GO:0006399 tRNA metabolic process; GO:0006400 tRNA modification; GO:0006412 translation; GO:0006418 tRNA aminoacylation for protein translation; GO:0006419 alanyl-tRNA aminoacylation; GO:0006518 peptide metabolic process…	GO:0005622 intracellular anatomical structure; GO:0005737 cytoplasm; GO:0005739 mitochondrion; GO:0043226 organelle; GO:0043227 membrane-bounded organelle; GO:0043229 intracellular organelle; GO:0043231 intracellular membrane-bounded organelle;	GO:0000049 tRNA binding; GO:0003676 nucleic acid binding; GO:0003723 RNA binding; GO:0003824 catalytic activity; GO:0004812 aminoacyl-tRNA ligase activity; GO:0004813 alanine-tRNA ligase activity; GO:0005488 binding; GO:0016597 amino acid binding; GO:0016874 ligase activity; GO:0016875 ligase activity, forming carbon-oxygen bonds; GO:0031406 carboxylic acid binding; GO:0036094 small molecule bind…	PF07973	PF07973 Threonyl and Alanyl tRNA synthetase second additional domain	J	KOG0188	Alanyl-tRNA synthetase
Q3THG9	Alanyl-tRNA editing protein Aarsd1 OS=Mus musculus OX=10090 GN=Aarsd1 PE=1 SV=2	Aarsd1	1.21135	0.0194881	None	31	8	43	8	8	44.9	7.84754e+06	7.64968e+06	7.70365e+06	1.21754e+07	1.05906e+07	1.20693e+07	0.920655	0.884056	0.886412	1.15524	0.985722	1.11893	cytoplasm	K07050			GO:0006139 nucleobase-containing compound metabolic process; GO:0006399 tRNA metabolic process; GO:0006450 regulation of translational fidelity; GO:0006725 cellular aromatic compound metabolic process; GO:0006807 nitrogen compound metabolic process; GO:0008152 metabolic process; GO:0009987 cellular process; GO:0016070 RNA metabolic process; GO:0034641 cellular nitrogen compound metabolic process;…		GO:0002161 aminoacyl-tRNA editing activity; GO:0002196 Ser-tRNA(Ala) hydrolase activity; GO:0003824 catalytic activity; GO:0016787 hydrolase activity; GO:0016788 hydrolase activity, acting on ester bonds; GO:0052689 carboxylic ester hydrolase activity; GO:0140098 catalytic activity, acting on RNA; GO:0140101 catalytic activity, acting on a tRNA;	PF07973	PF07973 Threonyl and Alanyl tRNA synthetase second additional domain	R	KOG2105	Predicted metal-dependent hydrolase, contains AlaS domain
Q9CQF6	L-aminoadipate-semialdehyde dehydrogenase-phosphopantetheinyl transferase OS=Mus musculus OX=10090 GN=Aasdhppt PE=1 SV=1	Aasdhppt	0.728285	0.00675914	None	21	5	40	5	5	35.7	2.45066e+07	2.97108e+07	2.7013e+07	2.46818e+07	2.29612e+07	2.56632e+07	1.07973	1.28949	1.16729	0.879489	0.802596	0.893504	mitochondria	K06133	LYS5; 4'-phosphopantetheinyl transferase [EC:2.7.8.-]	mmu00770 Pantothenate and CoA biosynthesis; mmu01100 Metabolic pathways	GO:0006082 organic acid metabolic process; GO:0006520 cellular amino acid metabolic process; GO:0006553 lysine metabolic process; GO:0006575 cellular modified amino acid metabolic process; GO:0006766 vitamin metabolic process; GO:0006767 water-soluble vitamin metabolic process; GO:0006807 nitrogen compound metabolic process; GO:0008152 metabolic process; GO:0008652 cellular amino acid biosyntheti…	GO:0005622 intracellular anatomical structure; GO:0005737 cytoplasm; GO:0005829 cytosol;	GO:0000287 magnesium ion binding; GO:0003824 catalytic activity; GO:0005488 binding; GO:0008897 holo-[acyl-carrier-protein] synthase activity; GO:0016740 transferase activity; GO:0016772 transferase activity, transferring phosphorus-containing groups; GO:0016780 phosphotransferase activity, for other substituted phosphate groups; GO:0043167 ion binding; GO:0043169 cation binding; GO:0046872 metal…	PF01648	PF01648 4'-phosphopantetheinyl transferase superfamily	EH	KOG0945	Alpha-aminoadipic semialdehyde dehydrogenase-phosphopantetheinyl transferase				R-MMU-1430728 Metabolism;R-MMU-196849 Metabolism of water-soluble vitamins and cofactors;R-MMU-196854 Metabolism of vitamins and cofactors;R-MMU-199220 Vitamin B5 (pantothenate) metabolism	https://reactome.org/PathwayBrowser/#/R-MMU-1430728;https://reactome.org/PathwayBrowser/#/R-MMU-196849;https://reactome.org/PathwayBrowser/#/R-MMU-196854;https://reactome.org/PathwayBrowser/#/R-MMU-199220
P61922	4-aminobutyrate aminotransferase, mitochondrial OS=Mus musculus OX=10090 GN=Abat PE=1 SV=1	Abat	1.40141	0.00360948	None	44	15	76	15	15	56.4	1.75868e+07	1.76909e+07	1.75146e+07	2.77268e+07	2.99594e+07	3.41027e+07	0.828205	0.820681	0.808958	1.05602	1.11932	1.2691	mitochondria	K13524	ABAT; 4-aminobutyrate aminotransferase / (S)-3-amino-2-methylpropionate transaminase [EC:2.6.1.19 2.6.1.22]	mmu00650 Butanoate metabolism; mmu00410 beta-Alanine metabolism; mmu04727 GABAergic synapse; mmu00250 Alanine, aspartate and glutamate metabolism; mmu01100 Metabolic pathways; mmu00640 Propanoate metabolism; mmu00280 Valine, leucine and isoleucine degradation	GO:0000003 reproduction; GO:0000820 regulation of glutamine family amino acid metabolic process; GO:0001505 regulation of neurotransmitter levels; GO:0001666 response to hypoxia; GO:0002791 regulation of peptide secretion; GO:0002793 positive regulation of peptide secretion; GO:0003008 system process; GO:0003013 circulatory system process; GO:0006082 organic acid metabolic process; GO:0006109 reg…	GO:0005622 intracellular anatomical structure; GO:0005737 cytoplasm; GO:0005739 mitochondrion; GO:0005759 mitochondrial matrix; GO:0005829 cytosol; GO:0031974 membrane-enclosed lumen; GO:0032144 4-aminobutyrate transaminase complex; GO:0032991 protein-containing complex; GO:0042995 cell projection; GO:0043005 neuron projection; GO:0043226 organelle; GO:0043227 membrane-bounded organelle; GO:00432…	GO:0003824 catalytic activity; GO:0003867 4-aminobutyrate transaminase activity; GO:0005488 binding; GO:0005515 protein binding; GO:0008483 transaminase activity; GO:0016740 transferase activity; GO:0016769 transferase activity, transferring nitrogenous groups; GO:0019842 vitamin binding; GO:0019899 enzyme binding; GO:0030170 pyridoxal phosphate binding; GO:0032145 succinate-semialdehyde dehydrog…	PF00202	PF00202 Aminotransferase class-III	E	KOG1405	4-aminobutyrate aminotransferase	WP240 Alanine and aspartate metabolism	http://www.wikipathways.org/instance/WP240_r115416		R-MMU-112310 Neurotransmitter release cycle;R-MMU-112315 Transmission across Chemical Synapses;R-MMU-112316 Neuronal System;R-MMU-888590 GABA synthesis, release, reuptake and degradation;R-MMU-916853 Degradation of GABA	https://reactome.org/PathwayBrowser/#/R-MMU-112310;https://reactome.org/PathwayBrowser/#/R-MMU-112315;https://reactome.org/PathwayBrowser/#/R-MMU-112316;https://reactome.org/PathwayBrowser/#/R-MMU-888590;https://reactome.org/PathwayBrowser/#/R-MMU-916853	HALLMARK ESTROGEN RESPONSE EARLY;HALLMARK P53 PATHWAY	http://www.gsea-msigdb.org/gsea/msigdb/mouse/geneset/HALLMARK_ESTROGEN_RESPONSE_EARLY;http://www.gsea-msigdb.org/gsea/msigdb/mouse/geneset/HALLMARK_P53_PATHWAY
E9PX95	ATP-binding cassette sub-family A member 17 OS=Mus musculus OX=10090 GN=Abca17 PE=1 SV=1	Abca17	1.23574	0.00441813	None	5	8	24	8	8	195.9	7.1276e+06	6.90102e+06	7.29914e+06	1.01008e+07	1.15085e+07	1.10797e+07	0.898416	0.856882	0.902363	1.02971	1.15086	1.10362	plasma membrane	K05643	ABCA3; ATP-binding cassette, subfamily A (ABC1), member 3	mmu02010 ABC transporters	GO:0006629 lipid metabolic process; GO:0006638 neutral lipid metabolic process; GO:0006810 transport; GO:0006869 lipid transport; GO:0008152 metabolic process; GO:0009987 cellular process; GO:0010876 lipid localization; GO:0033036 macromolecule localization; GO:0044237 cellular metabolic process; GO:0044238 primary metabolic process; GO:0044255 cellular lipid metabolic process; GO:0051179 localiz…	GO:0005622 intracellular anatomical structure; GO:0005737 cytoplasm; GO:0005783 endoplasmic reticulum; GO:0012505 endomembrane system; GO:0043226 organelle; GO:0043227 membrane-bounded organelle; GO:0043229 intracellular organelle; GO:0043231 intracellular membrane-bounded organelle;	GO:0003824 catalytic activity; GO:0005215 transporter activity; GO:0015399 primary active transmembrane transporter activity; GO:0016462 pyrophosphatase activity; GO:0016787 hydrolase activity; GO:0016817 hydrolase activity, acting on acid anhydrides; GO:0016818 hydrolase activity, acting on acid anhydrides, in phosphorus-containing anhydrides; GO:0016887 ATP hydrolysis activity; GO:0017111 nucle…	PF00005	PF00005 ABC transporter	IR	KOG0059	Lipid exporter ABCA1 and related proteins, ABC superfamily
Q8K448	Cholesterol transporter ABCA5 OS=Mus musculus OX=10090 GN=Abca5 PE=1 SV=2	Abca5	1.15004	0.00182121	None	22	31	225	31	31	185.8	5.71253e+07	5.81124e+07	5.54038e+07	8.13331e+07	8.08891e+07	8.10774e+07	0.93962	0.9416	0.893798	1.08197	1.05556	1.05385	plasma membrane	K05648	ABCA5; ATP-binding cassette, subfamily A (ABC1), member 5	mmu02010 ABC transporters	GO:0006810 transport; GO:0006869 lipid transport; GO:0009987 cellular process; GO:0010743 regulation of macrophage derived foam cell differentiation; GO:0010745 negative regulation of macrophage derived foam cell differentiation; GO:0010876 lipid localization; GO:0015850 organic hydroxy compound transport; GO:0015918 sterol transport; GO:0016043 cellular component organization; GO:0030301 cholest…	GO:0000323 lytic vacuole; GO:0005622 intracellular anatomical structure; GO:0005737 cytoplasm; GO:0005764 lysosome; GO:0005765 lysosomal membrane; GO:0005768 endosome; GO:0005770 late endosome; GO:0005773 vacuole; GO:0005774 vacuolar membrane; GO:0005794 Golgi apparatus; GO:0012505 endomembrane system; GO:0016020 membrane; GO:0031090 organelle membrane; GO:0031410 cytoplasmic vesicle; GO:0031982 …	GO:0003824 catalytic activity; GO:0005215 transporter activity; GO:0005319 lipid transporter activity; GO:0015399 primary active transmembrane transporter activity; GO:0016462 pyrophosphatase activity; GO:0016787 hydrolase activity; GO:0016817 hydrolase activity, acting on acid anhydrides; GO:0016818 hydrolase activity, acting on acid anhydrides, in phosphorus-containing anhydrides; GO:0016887 AT…	PF00005	PF00005 ABC transporter	IR	KOG0059	Lipid exporter ABCA1 and related proteins, ABC superfamily				R-MMU-1369062 ABC transporters in lipid homeostasis;R-MMU-382551 Transport of small molecules;R-MMU-382556 ABC-family proteins mediated transport	https://reactome.org/PathwayBrowser/#/R-MMU-1369062;https://reactome.org/PathwayBrowser/#/R-MMU-382551;https://reactome.org/PathwayBrowser/#/R-MMU-382556	HALLMARK BILE ACID METABOLISM	http://www.gsea-msigdb.org/gsea/msigdb/mouse/geneset/HALLMARK_BILE_ACID_METABOLISM
Q9DC29	ATP-binding cassette sub-family B member 6 OS=Mus musculus OX=10090 GN=Abcb6 PE=1 SV=1	Abcb6	0.804986	0.018128	None	25	15	151	15	15	93.7	3.54221e+07	4.05815e+07	4.03963e+07	3.55284e+07	3.88012e+07	4.18495e+07	1.03697	1.17029	1.15987	0.841183	0.901172	0.968138	plasma membrane	K05661	ABCB6; ATP-binding cassette, subfamily B (MDR/TAP), member 6	mmu02010 ABC transporters	GO:0000041 transition metal ion transport; GO:0006725 cellular aromatic compound metabolic process; GO:0006778 porphyrin-containing compound metabolic process; GO:0006779 porphyrin-containing compound biosynthetic process; GO:0006807 nitrogen compound metabolic process; GO:0006810 transport; GO:0006811 ion transport; GO:0006812 cation transport; GO:0006873 cellular ion homeostasis; GO:0006875 cel…	GO:0005622 intracellular anatomical structure; GO:0005634 nucleus; GO:0005654 nucleoplasm; GO:0005737 cytoplasm; GO:0005739 mitochondrion; GO:0005740 mitochondrial envelope; GO:0005741 mitochondrial outer membrane; GO:0005743 mitochondrial inner membrane; GO:0005768 endosome; GO:0005773 vacuole; GO:0005774 vacuolar membrane; GO:0005783 endoplasmic reticulum; GO:0005794 Golgi apparatus; GO:0005829…	GO:0000166 nucleotide binding; GO:0003824 catalytic activity; GO:0005215 transporter activity; GO:0005488 binding; GO:0005524 ATP binding; GO:0008324 cation transmembrane transporter activity; GO:0015075 ion transmembrane transporter activity; GO:0015086 cadmium ion transmembrane transporter activity; GO:0015232 heme transmembrane transporter activity; GO:0015318 inorganic molecular entity transm…	PF00005	PF00005 ABC transporter	P	KOG0056	Heavy metal exporter HMT1, ABC superfamily				R-MMU-1369007 Mitochondrial ABC transporters;R-MMU-382551 Transport of small molecules;R-MMU-382556 ABC-family proteins mediated transport	https://reactome.org/PathwayBrowser/#/R-MMU-1369007;https://reactome.org/PathwayBrowser/#/R-MMU-382551;https://reactome.org/PathwayBrowser/#/R-MMU-382556	HALLMARK GLYCOLYSIS;HALLMARK HEME METABOLISM	http://www.gsea-msigdb.org/gsea/msigdb/mouse/geneset/HALLMARK_GLYCOLYSIS;http://www.gsea-msigdb.org/gsea/msigdb/mouse/geneset/HALLMARK_HEME_METABOLISM
Q61102	Iron-sulfur clusters transporter ABCB7, mitochondrial OS=Mus musculus OX=10090 GN=Abcb7 PE=1 SV=3	Abcb7	1.16399	0.00532818	None	3	2	11	2	2	82.5	3.50532e+06	3.32058e+06	3.35589e+06	4987704	4.8741e+06	4.83153e+06	0.959456	0.895332	0.900909	1.10413	1.05843	1.04505	plasma membrane	K05662	ABCB7; ATP-binding cassette, subfamily B (MDR/TAP), member 7	mmu02010 ABC transporters	GO:0006790 sulfur compound metabolic process; GO:0006810 transport; GO:0006873 cellular ion homeostasis; GO:0006875 cellular metal ion homeostasis; GO:0006879 cellular iron ion homeostasis; GO:0008152 metabolic process; GO:0009987 cellular process; GO:0015886 heme transport; GO:0016043 cellular component organization; GO:0016226 iron-sulfur cluster assembly; GO:0019725 cellular homeostasis; GO:00…	GO:0005622 intracellular anatomical structure; GO:0005737 cytoplasm; GO:0005739 mitochondrion; GO:0005740 mitochondrial envelope; GO:0005743 mitochondrial inner membrane; GO:0016020 membrane; GO:0019866 organelle inner membrane; GO:0031090 organelle membrane; GO:0031966 mitochondrial membrane; GO:0031967 organelle envelope; GO:0031975 envelope; GO:0043226 organelle; GO:0043227 membrane-bounded or…	GO:0000166 nucleotide binding; GO:0003824 catalytic activity; GO:0005215 transporter activity; GO:0005488 binding; GO:0005524 ATP binding; GO:0015232 heme transmembrane transporter activity; GO:0015399 primary active transmembrane transporter activity; GO:0016462 pyrophosphatase activity; GO:0016787 hydrolase activity; GO:0016817 hydrolase activity, acting on acid anhydrides; GO:0016818 hydrolase…	PF00005	PF00005 ABC transporter	U	KOG0057	Mitochondrial Fe/S cluster exporter, ABC superfamily				R-MMU-1369007 Mitochondrial ABC transporters;R-MMU-382551 Transport of small molecules;R-MMU-382556 ABC-family proteins mediated transport	https://reactome.org/PathwayBrowser/#/R-MMU-1369007;https://reactome.org/PathwayBrowser/#/R-MMU-382551;https://reactome.org/PathwayBrowser/#/R-MMU-382556	HALLMARK OXIDATIVE PHOSPHORYLATION	http://www.gsea-msigdb.org/gsea/msigdb/mouse/geneset/HALLMARK_OXIDATIVE_PHOSPHORYLATION
Q9CXJ4	Mitochondrial potassium channel ATP-binding subunit OS=Mus musculus OX=10090 GN=Abcb8 PE=1 SV=1	Abcb8	0.9419	0.137532	None	31	17	132	17	17	78	2.82216e+07	3.0896e+07	3.19166e+07	3.49401e+07	3.5135e+07	3.61925e+07	0.973898	1.05029	1.08025	0.975167	0.961927	0.986972	plasma membrane	K05655	ABCB8; ATP-binding cassette, subfamily B (MDR/TAP), member 8	mmu02010 ABC transporters	GO:0006810 transport; GO:0009892 negative regulation of metabolic process; GO:0009987 cellular process; GO:0010468 regulation of gene expression; GO:0010605 negative regulation of macromolecule metabolic process; GO:0010608 posttranscriptional regulation of gene expression; GO:0010629 negative regulation of gene expression; GO:0016246 RNA interference; GO:0016441 posttranscriptional gene silencin…	GO:0005622 intracellular anatomical structure; GO:0005634 nucleus; GO:0005730 nucleolus; GO:0005737 cytoplasm; GO:0005739 mitochondrion; GO:0005740 mitochondrial envelope; GO:0005743 mitochondrial inner membrane; GO:0005783 endoplasmic reticulum; GO:0005886 plasma membrane; GO:0012505 endomembrane system; GO:0016020 membrane; GO:0016021 integral component of membrane; GO:0019866 organelle inner m…	GO:0000166 nucleotide binding; GO:0003824 catalytic activity; GO:0005215 transporter activity; GO:0005488 binding; GO:0005524 ATP binding; GO:0015399 primary active transmembrane transporter activity; GO:0016462 pyrophosphatase activity; GO:0016787 hydrolase activity; GO:0016817 hydrolase activity, acting on acid anhydrides; GO:0016818 hydrolase activity, acting on acid anhydrides, in phosphorus-…	PF00005	PF00005 ABC transporter	U	KOG0058	Peptide exporter, ABC superfamily				R-MMU-1369007 Mitochondrial ABC transporters;R-MMU-382551 Transport of small molecules;R-MMU-382556 ABC-family proteins mediated transport	https://reactome.org/PathwayBrowser/#/R-MMU-1369007;https://reactome.org/PathwayBrowser/#/R-MMU-382551;https://reactome.org/PathwayBrowser/#/R-MMU-382556	HALLMARK ADIPOGENESIS	http://www.gsea-msigdb.org/gsea/msigdb/mouse/geneset/HALLMARK_ADIPOGENESIS
Q9JJ59	ABC-type oligopeptide transporter ABCB9 OS=Mus musculus OX=10090 GN=Abcb9 PE=2 SV=1	Abcb9	0.767186	6.50873e-05	None	16	9	51	9	9	83.9	8.34804e+06	8.89463e+06	8.57253e+06	8.03191e+06	8.25715e+06	8.26351e+06	1.12848	1.18443	1.13657	0.878116	0.885544	0.882734	plasma membrane	K05656	ABCB9; ATP-binding cassette, subfamily B (MDR/TAP), member 9	mmu04142 Lysosome; mmu02010 ABC transporters	GO:0006629 lipid metabolic process; GO:0006810 transport; GO:0006857 oligopeptide transport; GO:0007034 vacuolar transport; GO:0007041 lysosomal transport; GO:0008152 metabolic process; GO:0009892 negative regulation of metabolic process; GO:0009987 cellular process; GO:0010468 regulation of gene expression; GO:0010605 negative regulation of macromolecule metabolic process; GO:0010608 posttranscr…	GO:0000323 lytic vacuole; GO:0005622 intracellular anatomical structure; GO:0005737 cytoplasm; GO:0005764 lysosome; GO:0005765 lysosomal membrane; GO:0005773 vacuole; GO:0005774 vacuolar membrane; GO:0005783 endoplasmic reticulum; GO:0005789 endoplasmic reticulum membrane; GO:0005886 plasma membrane; GO:0012505 endomembrane system; GO:0016020 membrane; GO:0016021 integral component of membrane; G…	GO:0000166 nucleotide binding; GO:0003824 catalytic activity; GO:0005215 transporter activity; GO:0005488 binding; GO:0005515 protein binding; GO:0005524 ATP binding; GO:0015399 primary active transmembrane transporter activity; GO:0015421 ABC-type oligopeptide transporter activity; GO:0015440 ABC-type peptide transporter activity; GO:0016462 pyrophosphatase activity; GO:0016787 hydrolase activit…	PF00005	PF00005 ABC transporter	U	KOG0058	Peptide exporter, ABC superfamily				R-MMU-382551 Transport of small molecules;R-MMU-382556 ABC-family proteins mediated transport	https://reactome.org/PathwayBrowser/#/R-MMU-382551;https://reactome.org/PathwayBrowser/#/R-MMU-382556	HALLMARK PEROXISOME	http://www.gsea-msigdb.org/gsea/msigdb/mouse/geneset/HALLMARK_PEROXISOME
Q8R4P9	ATP-binding cassette sub-family C member 10 OS=Mus musculus OX=10090 GN=Abcc10 PE=1 SV=1	Abcc10	1.11113	0.291553	None	2	2	12	2	2	163.6	790095	637416	812673	1.04419e+06	1.09308e+06	948464	1.01006	0.80272	1.01897	1.07962	1.10864	0.958173	plasma membrane	K05674	ABCC10; ATP-binding cassette, subfamily C (CFTR/MRP), member 10	mmu02010 ABC transporters	GO:0006810 transport; GO:0006811 ion transport; GO:0006820 anion transport; GO:0015698 inorganic anion transport; GO:0034220 ion transmembrane transport; GO:0051179 localization; GO:0051234 establishment of localization; GO:0055085 transmembrane transport; GO:0098656 anion transmembrane transport;	GO:0005886 plasma membrane; GO:0005887 integral component of plasma membrane; GO:0016020 membrane; GO:0016021 integral component of membrane; GO:0031224 intrinsic component of membrane; GO:0031226 intrinsic component of plasma membrane; GO:0071944 cell periphery;	GO:0003824 catalytic activity; GO:0005215 transporter activity; GO:0008509 anion transmembrane transporter activity; GO:0015075 ion transmembrane transporter activity; GO:0015103 inorganic anion transmembrane transporter activity; GO:0015318 inorganic molecular entity transmembrane transporter activity; GO:0015399 primary active transmembrane transporter activity; GO:0016462 pyrophosphatase activ…	PF00005	PF00005 ABC transporter	Q	KOG0054	Multidrug resistance-associated protein/mitoxantrone resistance protein, ABC superfamily				R-MMU-382551 Transport of small molecules;R-MMU-382556 ABC-family proteins mediated transport	https://reactome.org/PathwayBrowser/#/R-MMU-382551;https://reactome.org/PathwayBrowser/#/R-MMU-382556
Q80WJ6	ATP-binding cassette sub-family C member 12 OS=Mus musculus OX=10090 GN=Abcc12 PE=1 SV=1	Abcc12	0.95386	0.0563591	None	9	10	48	10	10	153	1.01415e+07	9.92747e+06	1.03783e+07	1.21267e+07	1.19139e+07	1.19603e+07	1.03916	1.00206	1.043	1.00495	0.968507	0.968449	plasma membrane	K05672	ABCC12; ATP-binding cassette, subfamily C (CFTR/MRP), member 12	mmu02010 ABC transporters	GO:0006810 transport; GO:0051179 localization; GO:0051234 establishment of localization; GO:0055085 transmembrane transport;	GO:0005622 intracellular anatomical structure; GO:0005737 cytoplasm; GO:0005886 plasma membrane; GO:0005887 integral component of plasma membrane; GO:0016020 membrane; GO:0016021 integral component of membrane; GO:0031224 intrinsic component of membrane; GO:0031226 intrinsic component of plasma membrane; GO:0048471 perinuclear region of cytoplasm; GO:0071944 cell periphery;	GO:0003824 catalytic activity; GO:0005215 transporter activity; GO:0015399 primary active transmembrane transporter activity; GO:0016462 pyrophosphatase activity; GO:0016787 hydrolase activity; GO:0016817 hydrolase activity, acting on acid anhydrides; GO:0016818 hydrolase activity, acting on acid anhydrides, in phosphorus-containing anhydrides; GO:0016887 ATP hydrolysis activity; GO:0017111 nucle…	PF00005	PF00005 ABC transporter	Q	KOG0054	Multidrug resistance-associated protein/mitoxantrone resistance protein, ABC superfamily
P48410	ATP-binding cassette sub-family D member 1 OS=Mus musculus OX=10090 GN=Abcd1 PE=1 SV=1	Abcd1	1.51707	9.98082e-05	Up	10	6	24	6	6	81.8	4.06155e+06	4.18322e+06	4.22047e+06	7.42642e+06	8.2576e+06	7.76412e+06	0.770013	0.78125	0.784771	1.1387	1.24203	1.1632	plasma membrane	K05675	ABCD1; ATP-binding cassette, subfamily D (ALD), member 1 [EC:7.6.2.4]	mmu02010 ABC transporters; mmu04146 Peroxisome	GO:0000038 very long-chain fatty acid metabolic process; GO:0001676 long-chain fatty acid metabolic process; GO:0006082 organic acid metabolic process; GO:0006629 lipid metabolic process; GO:0006631 fatty acid metabolic process; GO:0006635 fatty acid beta-oxidation; GO:0006810 transport; GO:0006811 ion transport; GO:0006820 anion transport; GO:0006869 lipid transport; GO:0006996 organelle organiz…	GO:0005622 intracellular anatomical structure; GO:0005737 cytoplasm; GO:0005777 peroxisome; GO:0005778 peroxisomal membrane; GO:0005779 integral component of peroxisomal membrane; GO:0005829 cytosol; GO:0016020 membrane; GO:0016021 integral component of membrane; GO:0031090 organelle membrane; GO:0031224 intrinsic component of membrane; GO:0031231 intrinsic component of peroxisomal membrane; GO:0…	GO:0000166 nucleotide binding; GO:0003824 catalytic activity; GO:0005215 transporter activity; GO:0005319 lipid transporter activity; GO:0005324 long-chain fatty acid transporter activity; GO:0005488 binding; GO:0005515 protein binding; GO:0005524 ATP binding; GO:0015399 primary active transmembrane transporter activity; GO:0016462 pyrophosphatase activity; GO:0016787 hydrolase activity; GO:00168…	PF00005	PF00005 ABC transporter	I	KOG0064	Peroxisomal long-chain acyl-CoA transporter, ABC superfamily				R-MMU-1369062 ABC transporters in lipid homeostasis;R-MMU-1430728 Metabolism;R-MMU-2046104 alpha-linolenic (omega3) and linoleic (omega6) acid metabolism;R-MMU-2046105 Linoleic acid (LA) metabolism;R-MMU-2046106 alpha-linolenic acid (ALA) metabolism;R-MMU-382551 Transport of small molecules;R-MMU-382556 ABC-family proteins mediated transport;R-MMU-390247 Beta-oxidation of very long chain fatty ac…	https://reactome.org/PathwayBrowser/#/R-MMU-1369062;https://reactome.org/PathwayBrowser/#/R-MMU-1430728;https://reactome.org/PathwayBrowser/#/R-MMU-2046104;https://reactome.org/PathwayBrowser/#/R-MMU-2046105;https://reactome.org/PathwayBrowser/#/R-MMU-2046106;https://reactome.org/PathwayBrowser/#/R-MMU-382551;https://reactome.org/PathwayBrowser/#/R-MMU-382556;https://reactome.org/PathwayBrowser/#…	HALLMARK BILE ACID METABOLISM;HALLMARK PEROXISOME	http://www.gsea-msigdb.org/gsea/msigdb/mouse/geneset/HALLMARK_BILE_ACID_METABOLISM;http://www.gsea-msigdb.org/gsea/msigdb/mouse/geneset/HALLMARK_PEROXISOME
P55096	ATP-binding cassette sub-family D member 3 OS=Mus musculus OX=10090 GN=Abcd3 PE=1 SV=2	Abcd3	0.851504	0.0474699	None	16	8	40	8	8	75.4	2.55865e+07	2.23502e+07	2.20994e+07	2.51882e+07	2.41671e+07	2.46081e+07	1.2098	1.04101	1.02484	0.96321	0.906559	0.919465	mitochondria	K05677	ABCD3; ATP-binding cassette, subfamily D (ALD), member 3 [EC:7.6.2.4]	mmu02010 ABC transporters; mmu04146 Peroxisome	GO:0000038 very long-chain fatty acid metabolic process; GO:0006082 organic acid metabolic process; GO:0006629 lipid metabolic process; GO:0006631 fatty acid metabolic process; GO:0006633 fatty acid biosynthetic process; GO:0006635 fatty acid beta-oxidation; GO:0006810 transport; GO:0006811 ion transport; GO:0006820 anion transport; GO:0006869 lipid transport; GO:0006996 organelle organization; G…	GO:0005622 intracellular anatomical structure; GO:0005737 cytoplasm; GO:0005739 mitochondrion; GO:0005777 peroxisome; GO:0005778 peroxisomal membrane; GO:0005782 peroxisomal matrix; GO:0005829 cytosol; GO:0016020 membrane; GO:0016021 integral component of membrane; GO:0031090 organelle membrane; GO:0031224 intrinsic component of membrane; GO:0031903 microbody membrane; GO:0031907 microbody lumen;…	GO:0000166 nucleotide binding; GO:0003824 catalytic activity; GO:0005215 transporter activity; GO:0005319 lipid transporter activity; GO:0005324 long-chain fatty acid transporter activity; GO:0005488 binding; GO:0005515 protein binding; GO:0005524 ATP binding; GO:0015399 primary active transmembrane transporter activity; GO:0016462 pyrophosphatase activity; GO:0016787 hydrolase activity; GO:00168…	PF00005	PF00005 ABC transporter	IR	KOG0060	Long-chain acyl-CoA transporter, ABC superfamily (involved in peroxisome organization and biogenesis)	WP431 Nuclear receptors in lipid metabolism and toxicity	http://www.wikipathways.org/instance/WP431_r107205		R-MMU-1369062 ABC transporters in lipid homeostasis;R-MMU-162582 Signal Transduction;R-MMU-194315 Signaling by Rho GTPases;R-MMU-382551 Transport of small molecules;R-MMU-382556 ABC-family proteins mediated transport;R-MMU-8980692 RHOA GTPase cycle;R-MMU-9012999 RHO GTPase cycle;R-MMU-9013106 RHOC GTPase cycle;R-MMU-9603798 Class I peroxisomal membrane protein import;R-MMU-9609507 Protein localiz…	https://reactome.org/PathwayBrowser/#/R-MMU-1369062;https://reactome.org/PathwayBrowser/#/R-MMU-162582;https://reactome.org/PathwayBrowser/#/R-MMU-194315;https://reactome.org/PathwayBrowser/#/R-MMU-382551;https://reactome.org/PathwayBrowser/#/R-MMU-382556;https://reactome.org/PathwayBrowser/#/R-MMU-8980692;https://reactome.org/PathwayBrowser/#/R-MMU-9012999;https://reactome.org/PathwayBrowser/#/R…	HALLMARK BILE ACID METABOLISM;HALLMARK PEROXISOME	http://www.gsea-msigdb.org/gsea/msigdb/mouse/geneset/HALLMARK_BILE_ACID_METABOLISM;http://www.gsea-msigdb.org/gsea/msigdb/mouse/geneset/HALLMARK_PEROXISOME
P61222	ATP-binding cassette sub-family E member 1 OS=Mus musculus OX=10090 GN=Abce1 PE=1 SV=1	Abce1	1.00774	0.426789	None	24	13	150	13	13	67.3	1.16829e+08	1.17576e+08	1.18143e+08	1.42977e+08	1.47084e+08	1.50459e+08	1.00301	0.994358	0.9948	0.992752	1.00182	1.02076	cytoplasm	K06174			GO:0000054 ribosomal subunit export from nucleus; GO:0000956 nuclear-transcribed mRNA catabolic process; GO:0001558 regulation of cell growth; GO:0001959 regulation of cytokine-mediated signaling pathway; GO:0002682 regulation of immune system process; GO:0006139 nucleobase-containing compound metabolic process; GO:0006401 RNA catabolic process; GO:0006402 mRNA catabolic process; GO:0006403 RNA l…	GO:0005622 intracellular anatomical structure; GO:0005737 cytoplasm; GO:0005739 mitochondrion; GO:0005759 mitochondrial matrix; GO:0005829 cytosol; GO:0031974 membrane-enclosed lumen; GO:0043226 organelle; GO:0043227 membrane-bounded organelle; GO:0043229 intracellular organelle; GO:0043231 intracellular membrane-bounded organelle; GO:0043233 organelle lumen; GO:0070013 intracellular organelle lu…	GO:0000166 nucleotide binding; GO:0004857 enzyme inhibitor activity; GO:0005488 binding; GO:0005506 iron ion binding; GO:0005515 protein binding; GO:0005524 ATP binding; GO:0008428 ribonuclease inhibitor activity; GO:0017076 purine nucleotide binding; GO:0030234 enzyme regulator activity; GO:0030554 adenyl nucleotide binding; GO:0031369 translation initiation factor binding; GO:0032553 ribonucleo…	PF00037; PF00005	PF00037 4Fe-4S binding domain; PF00005 ABC transporter	A	KOG0063	RNAse L inhibitor, ABC superfamily				R-MMU-1169410 Antiviral mechanism by IFN-stimulated genes;R-MMU-1280215 Cytokine Signaling in Immune system;R-MMU-168256 Immune System;R-MMU-8983711 OAS antiviral response;R-MMU-909733 Interferon alpha/beta signaling;R-MMU-913531 Interferon Signaling	https://reactome.org/PathwayBrowser/#/R-MMU-1169410;https://reactome.org/PathwayBrowser/#/R-MMU-1280215;https://reactome.org/PathwayBrowser/#/R-MMU-168256;https://reactome.org/PathwayBrowser/#/R-MMU-8983711;https://reactome.org/PathwayBrowser/#/R-MMU-909733;https://reactome.org/PathwayBrowser/#/R-MMU-913531	HALLMARK MYC TARGETS V1;HALLMARK ALLOGRAFT REJECTION	http://www.gsea-msigdb.org/gsea/msigdb/mouse/geneset/HALLMARK_MYC_TARGETS_V1;http://www.gsea-msigdb.org/gsea/msigdb/mouse/geneset/HALLMARK_ALLOGRAFT_REJECTION
Q6P542	ATP-binding cassette sub-family F member 1 OS=Mus musculus OX=10090 GN=Abcf1 PE=1 SV=1	Abcf1	0.84815	0.0295273	None	22	16	126	16	16	94.9	5.27372e+07	5.16035e+07	5.02719e+07	5.67168e+07	4.96516e+07	5.61867e+07	1.13212	1.09125	1.05846	0.984709	0.845625	0.953152	nucleus	K06184			GO:0006412 translation; GO:0006413 translational initiation; GO:0006417 regulation of translation; GO:0006518 peptide metabolic process; GO:0006807 nitrogen compound metabolic process; GO:0006810 transport; GO:0006950 response to stress; GO:0006952 defense response; GO:0006954 inflammatory response; GO:0008152 metabolic process; GO:0009058 biosynthetic process; GO:0009059 macromolecule biosynthet…	GO:0005622 intracellular anatomical structure; GO:0005634 nucleus; GO:0005635 nuclear envelope; GO:0005654 nucleoplasm; GO:0005737 cytoplasm; GO:0005829 cytosol; GO:0005840 ribosome; GO:0005844 polysome; GO:0012505 endomembrane system; GO:0031967 organelle envelope; GO:0031974 membrane-enclosed lumen; GO:0031975 envelope; GO:0031981 nuclear lumen; GO:0032991 protein-containing complex; GO:0042788…	GO:0000166 nucleotide binding; GO:0003676 nucleic acid binding; GO:0003723 RNA binding; GO:0005488 binding; GO:0005524 ATP binding; GO:0008135 translation factor activity, RNA binding; GO:0008494 translation activator activity; GO:0017076 purine nucleotide binding; GO:0030554 adenyl nucleotide binding; GO:0032553 ribonucleotide binding; GO:0032555 purine ribonucleotide binding; GO:0032559 adenyl …	PF00005; PF12848	PF00005 ABC transporter; PF12848 ABC transporter	J	KOG0066	eIF2-interacting protein ABC50 (ABC superfamily)				R-MMU-382551 Transport of small molecules;R-MMU-382556 ABC-family proteins mediated transport	https://reactome.org/PathwayBrowser/#/R-MMU-382551;https://reactome.org/PathwayBrowser/#/R-MMU-382556
Q99LE6	ATP-binding cassette sub-family F member 2 OS=Mus musculus OX=10090 GN=Abcf2 PE=1 SV=1	Abcf2	1.11083	0.316121	None	27	16	111	16	16	71.7	5.69964e+07	5.57701e+07	5.20005e+07	6.3094e+07	8.09745e+07	8.31709e+07	0.989958	0.95421	0.885835	0.886299	1.1158	1.14155	nucleus	K06185				GO:0005622 intracellular anatomical structure; GO:0005737 cytoplasm; GO:0005739 mitochondrion; GO:0005740 mitochondrial envelope; GO:0031967 organelle envelope; GO:0031975 envelope; GO:0043226 organelle; GO:0043227 membrane-bounded organelle; GO:0043229 intracellular organelle; GO:0043231 intracellular membrane-bounded organelle;	GO:0000166 nucleotide binding; GO:0005215 transporter activity; GO:0005488 binding; GO:0005524 ATP binding; GO:0017076 purine nucleotide binding; GO:0030554 adenyl nucleotide binding; GO:0032553 ribonucleotide binding; GO:0032555 purine ribonucleotide binding; GO:0032559 adenyl ribonucleotide binding; GO:0035639 purine ribonucleoside triphosphate binding; GO:0036094 small molecule binding; GO:004…	PF00005; PF12848	PF00005 ABC transporter; PF12848 ABC transporter	R	KOG0927	Predicted transporter (ABC superfamily)						HALLMARK MTORC1 SIGNALING	http://www.gsea-msigdb.org/gsea/msigdb/mouse/geneset/HALLMARK_MTORC1_SIGNALING
Q8K268	ATP-binding cassette sub-family F member 3 OS=Mus musculus OX=10090 GN=Abcf3 PE=1 SV=1	Abcf3	1.04017	0.00725215	None	37	20	163	20	20	79.8	5.83941e+07	5.94231e+07	6.03526e+07	7.55269e+07	7.60832e+07	7.81454e+07	0.974655	0.977036	0.987992	1.01955	1.00749	1.03072	cytoplasm	K06158			GO:0001932 regulation of protein phosphorylation; GO:0001934 positive regulation of protein phosphorylation; GO:0006417 regulation of translation; GO:0009889 regulation of biosynthetic process; GO:0009893 positive regulation of metabolic process; GO:0010468 regulation of gene expression; GO:0010556 regulation of macromolecule biosynthetic process; GO:0010562 positive regulation of phosphorus meta…	GO:0005622 intracellular anatomical structure; GO:0005737 cytoplasm; GO:0005829 cytosol; GO:0005840 ribosome; GO:0022626 cytosolic ribosome; GO:0032991 protein-containing complex; GO:0043226 organelle; GO:0043228 non-membrane-bounded organelle; GO:0043229 intracellular organelle; GO:0043232 intracellular non-membrane-bounded organelle; GO:1990904 ribonucleoprotein complex;	GO:0005488 binding; GO:0005515 protein binding;	PF00005; PF12848	PF00005 ABC transporter; PF12848 ABC transporter	EJ	KOG0062	ATPase component of ABC transporters with duplicated ATPase domains/Translation elongation factor EF-3b
Q7TMS5	Broad substrate specificity ATP-binding cassette transporter ABCG2 OS=Mus musculus OX=10090 GN=Abcg2 PE=1 SV=1	Abcg2	4.85943	1.09094e-05	Up	7	3	18	3	3	72.9	539910	655688	565165	3.38493e+06	3.65457e+06	3.56732e+06	0.297235	0.355589	0.305161	1.50713	1.59619	1.55194	plasma membrane	K05681	ABCG2; ATP-binding cassette, subfamily G (WHITE), member 2	mmu04976 Bile secretion; mmu02010 ABC transporters; mmu01523 Antifolate resistance	GO:0000003 reproduction; GO:0001101 response to acid chemical; GO:0002237 response to molecule of bacterial origin; GO:0003008 system process; GO:0005975 carbohydrate metabolic process; GO:0006082 organic acid metabolic process; GO:0006725 cellular aromatic compound metabolic process; GO:0006807 nitrogen compound metabolic process; GO:0006810 transport; GO:0006811 ion transport; GO:0006820 anion …	GO:0005622 intracellular anatomical structure; GO:0005634 nucleus; GO:0005886 plasma membrane; GO:0016020 membrane; GO:0016021 integral component of membrane; GO:0016324 apical plasma membrane; GO:0031224 intrinsic component of membrane; GO:0032991 protein-containing complex; GO:0043226 organelle; GO:0043227 membrane-bounded organelle; GO:0043229 intracellular organelle; GO:0043231 intracellular …	GO:0000166 nucleotide binding; GO:0003824 catalytic activity; GO:0005215 transporter activity; GO:0005488 binding; GO:0005515 protein binding; GO:0005524 ATP binding; GO:0008092 cytoskeletal protein binding; GO:0008559 ABC-type xenobiotic transporter activity; GO:0015232 heme transmembrane transporter activity; GO:0015399 primary active transmembrane transporter activity; GO:0016462 pyrophosphata…	PF00005	PF00005 ABC transporter	Q	KOG0061	Transporter, ABC superfamily (Breast cancer resistance protein)				R-MMU-1430728 Metabolism;R-MMU-189445 Metabolism of porphyrins;R-MMU-189451 Heme biosynthesis;R-MMU-189483 Heme degradation;R-MMU-382551 Transport of small molecules;R-MMU-917937 Iron uptake and transport;R-MMU-9748784 Drug ADME;R-MMU-9753281 Paracetamol ADME	https://reactome.org/PathwayBrowser/#/R-MMU-1430728;https://reactome.org/PathwayBrowser/#/R-MMU-189445;https://reactome.org/PathwayBrowser/#/R-MMU-189451;https://reactome.org/PathwayBrowser/#/R-MMU-189483;https://reactome.org/PathwayBrowser/#/R-MMU-382551;https://reactome.org/PathwayBrowser/#/R-MMU-917937;https://reactome.org/PathwayBrowser/#/R-MMU-9748784;https://reactome.org/PathwayBrowser/#/R-…	HALLMARK HEME METABOLISM	http://www.gsea-msigdb.org/gsea/msigdb/mouse/geneset/HALLMARK_HEME_METABOLISM
Q6PE15	Palmitoyl-protein thioesterase ABHD10, mitochondrial OS=Mus musculus OX=10090 GN=Abhd10 PE=1 SV=1	Abhd10	1.07568	0.0467477	None	50	12	97	12	12	33	5.30252e+07	5.58614e+07	5.4999e+07	7.37436e+07	7.4588e+07	7.01551e+07	0.944189	0.979853	0.960521	1.062	1.0537	0.987166	mitochondria	K13702			GO:0005975 carbohydrate metabolic process; GO:0005996 monosaccharide metabolic process; GO:0006063 uronic acid metabolic process; GO:0006082 organic acid metabolic process; GO:0008152 metabolic process; GO:0009056 catabolic process; GO:0009987 cellular process; GO:0016052 carbohydrate catabolic process; GO:0016054 organic acid catabolic process; GO:0016137 glycoside metabolic process; GO:0016139 …	GO:0005622 intracellular anatomical structure; GO:0005737 cytoplasm; GO:0005739 mitochondrion; GO:0005759 mitochondrial matrix; GO:0005829 cytosol; GO:0031974 membrane-enclosed lumen; GO:0043226 organelle; GO:0043227 membrane-bounded organelle; GO:0043229 intracellular organelle; GO:0043231 intracellular membrane-bounded organelle; GO:0043233 organelle lumen; GO:0070013 intracellular organelle lu…	GO:0003824 catalytic activity; GO:0004553 hydrolase activity, hydrolyzing O-glycosyl compounds; GO:0016787 hydrolase activity; GO:0016798 hydrolase activity, acting on glycosyl bonds;	PF00561	PF00561 alpha/beta hydrolase fold							R-MMU-1430728 Metabolism;R-MMU-156580 Phase II - Conjugation of compounds;R-MMU-156588 Glucuronidation;R-MMU-211859 Biological oxidations	https://reactome.org/PathwayBrowser/#/R-MMU-1430728;https://reactome.org/PathwayBrowser/#/R-MMU-156580;https://reactome.org/PathwayBrowser/#/R-MMU-156588;https://reactome.org/PathwayBrowser/#/R-MMU-211859
Q8K4F5	Protein ABHD11 OS=Mus musculus OX=10090 GN=Abhd11 PE=1 SV=1	Abhd11	1.14051	0.0115856	None	21	5	29	5	5	33.5	8.77505e+06	9.22531e+06	9.59401e+06	1.32487e+07	1.25337e+07	1.32183e+07	0.89716	0.929126	0.962046	1.09551	1.01665	1.06795	mitochondria	K13703					GO:0003824 catalytic activity; GO:0016787 hydrolase activity;	PF12697	PF12697 Alpha/beta hydrolase family	R	KOG2382	Predicted alpha/beta hydrolase
Q99LR1	Lysophosphatidylserine lipase ABHD12 OS=Mus musculus OX=10090 GN=Abhd12 PE=1 SV=2	Abhd12	1.11374	0.364167	None	31	11	86	11	11	45.2	1.82078e+07	1.4192e+07	1.79104e+07	1.98628e+07	2.43316e+07	2.53664e+07	1.0342	0.794084	0.997765	0.912455	1.09645	1.13858	plasma membrane	K13704			GO:0001654 eye development; GO:0002084 protein depalmitoylation; GO:0003407 neural retina development; GO:0006464 cellular protein modification process; GO:0006575 cellular modified amino acid metabolic process; GO:0006629 lipid metabolic process; GO:0006638 neutral lipid metabolic process; GO:0006639 acylglycerol metabolic process; GO:0006644 phospholipid metabolic process; GO:0006650 glyceropho…	GO:0005622 intracellular anatomical structure; GO:0005737 cytoplasm; GO:0005886 plasma membrane; GO:0005887 integral component of plasma membrane; GO:0008328 ionotropic glutamate receptor complex; GO:0016020 membrane; GO:0016021 integral component of membrane; GO:0030425 dendrite; GO:0031224 intrinsic component of membrane; GO:0031226 intrinsic component of plasma membrane; GO:0032281 AMPA glutam…	GO:0003824 catalytic activity; GO:0004620 phospholipase activity; GO:0004622 lysophospholipase activity; GO:0008474 palmitoyl-(protein) hydrolase activity; GO:0016298 lipase activity; GO:0016787 hydrolase activity; GO:0016788 hydrolase activity, acting on ester bonds; GO:0016790 thiolester hydrolase activity; GO:0047372 acylglycerol lipase activity; GO:0052689 carboxylic ester hydrolase activity;…			R	KOG1552	Predicted alpha/beta hydrolase				R-MMU-109582 Hemostasis;R-MMU-114508 Effects of PIP2 hydrolysis;R-MMU-162582 Signal Transduction;R-MMU-372790 Signaling by GPCR;R-MMU-388396 GPCR downstream signalling;R-MMU-416476 G alpha (q) signalling events;R-MMU-426048 Arachidonate production from DAG;R-MMU-76002 Platelet activation, signaling and aggregation	https://reactome.org/PathwayBrowser/#/R-MMU-109582;https://reactome.org/PathwayBrowser/#/R-MMU-114508;https://reactome.org/PathwayBrowser/#/R-MMU-162582;https://reactome.org/PathwayBrowser/#/R-MMU-372790;https://reactome.org/PathwayBrowser/#/R-MMU-388396;https://reactome.org/PathwayBrowser/#/R-MMU-416476;https://reactome.org/PathwayBrowser/#/R-MMU-426048;https://reactome.org/PathwayBrowser/#/R-MM…
Q80UX8	Protein ABHD13 OS=Mus musculus OX=10090 GN=Abhd13 PE=2 SV=1	Abhd13	1.26248	0.0304083	None	11	3	11	3	3	38.5	461780	448924	484433	791039	642580	748592	0.878895	0.841681	0.904296	1.21765	0.970284	1.1259	extracellular	K24083			GO:0002084 protein depalmitoylation; GO:0006464 cellular protein modification process; GO:0006807 nitrogen compound metabolic process; GO:0008152 metabolic process; GO:0009056 catabolic process; GO:0009057 macromolecule catabolic process; GO:0009987 cellular process; GO:0019538 protein metabolic process; GO:0030163 protein catabolic process; GO:0035601 protein deacylation; GO:0036211 protein modi…	GO:0005622 intracellular anatomical structure; GO:0005737 cytoplasm; GO:0030425 dendrite; GO:0032838 plasma membrane bounded cell projection cytoplasm; GO:0032839 dendrite cytoplasm; GO:0036477 somatodendritic compartment; GO:0042995 cell projection; GO:0043005 neuron projection; GO:0097447 dendritic tree; GO:0099568 cytoplasmic region; GO:0120025 plasma membrane bounded cell projection; GO:01201…	GO:0003824 catalytic activity; GO:0008474 palmitoyl-(protein) hydrolase activity; GO:0016787 hydrolase activity; GO:0016788 hydrolase activity, acting on ester bonds; GO:0016790 thiolester hydrolase activity; GO:0098599 palmitoyl hydrolase activity; GO:0140096 catalytic activity, acting on a protein;			R	KOG4391	Predicted alpha/beta hydrolase BEM46
Q922Q6	Protein ABHD14A OS=Mus musculus OX=10090 GN=Abhd14a PE=1 SV=2	Abhd14a	0.890103	0.226258	None	27	4	31	4	4	27.8	1.1634e+07	9.91817e+06	9.97561e+06	10940631	1.08225e+07	1.30672e+07	1.19371	1.00247	1.00388	0.90789	0.880982	1.05951	extracellular	K13706				GO:0005622 intracellular anatomical structure; GO:0005737 cytoplasm;	GO:0003824 catalytic activity; GO:0016787 hydrolase activity;	PF12697	PF12697 Alpha/beta hydrolase family
Q9Z1Q2	Phosphatidylserine lipase ABHD16A OS=Mus musculus OX=10090 GN=Abhd16a PE=1 SV=3	Abhd16a	0.908729	0.0784826	None	24	11	76	11	11	63	2.42556e+07	2.421e+07	2.53716e+07	2.68419e+07	2.99939e+07	2.63493e+07	1.05175	1.03412	1.07901	0.941321	1.03182	0.902871	mitochondria	K25824	ABHD16A; abhydrolase domain-containing protein 16A [EC:3.1.1.23 3.1.-.-]	mmu00561 Glycerolipid metabolism; mmu01100 Metabolic pathways	GO:0006082 organic acid metabolic process; GO:0006629 lipid metabolic process; GO:0006631 fatty acid metabolic process; GO:0006638 neutral lipid metabolic process; GO:0006639 acylglycerol metabolic process; GO:0006690 icosanoid metabolic process; GO:0006692 prostanoid metabolic process; GO:0006693 prostaglandin metabolic process; GO:0008152 metabolic process; GO:0009056 catabolic process; GO:0009…		GO:0003824 catalytic activity; GO:0016298 lipase activity; GO:0016787 hydrolase activity; GO:0016788 hydrolase activity, acting on ester bonds; GO:0047372 acylglycerol lipase activity; GO:0052689 carboxylic ester hydrolase activity;	PF00561	PF00561 alpha/beta hydrolase fold	R	KOG1553	Predicted alpha/beta hydrolase BAT5
Q99JW1	Alpha/beta hydrolase domain-containing protein 17A OS=Mus musculus OX=10090 GN=Abhd17a PE=1 SV=1	Abhd17a	1.24156	0.00870914	None	39	6	30	6	6	33.9	8.00934e+06	8.56179e+06	7.61615e+06	1.23284e+07	1.18216e+07	1.30851e+07	0.887837	0.93492	0.828032	1.10526	1.03964	1.14622	extracellular	K01076			GO:0002084 protein depalmitoylation; GO:0003008 system process; GO:0006464 cellular protein modification process; GO:0006497 protein lipidation; GO:0006807 nitrogen compound metabolic process; GO:0006950 response to stress; GO:0007610 behavior; GO:0007611 learning or memory; GO:0007612 learning; GO:0008104 protein localization; GO:0008152 metabolic process; GO:0008306 associative learning; GO:000…	GO:0005622 intracellular anatomical structure; GO:0005737 cytoplasm; GO:0005768 endosome; GO:0005886 plasma membrane; GO:0010008 endosome membrane; GO:0012505 endomembrane system; GO:0014069 postsynaptic density; GO:0016020 membrane; GO:0030425 dendrite; GO:0031090 organelle membrane; GO:0031410 cytoplasmic vesicle; GO:0031982 vesicle; GO:0032279 asymmetric synapse; GO:0036477 somatodendritic com…	GO:0003824 catalytic activity; GO:0008474 palmitoyl-(protein) hydrolase activity; GO:0016787 hydrolase activity; GO:0016788 hydrolase activity, acting on ester bonds; GO:0016790 thiolester hydrolase activity; GO:0098599 palmitoyl hydrolase activity; GO:0140096 catalytic activity, acting on a protein;			R	KOG1552	Predicted alpha/beta hydrolase				R-MMU-162582 Signal Transduction;R-MMU-5673001 RAF/MAP kinase cascade;R-MMU-5683057 MAPK family signaling cascades;R-MMU-5684996 MAPK1/MAPK3 signaling;R-MMU-9648002 RAS processing	https://reactome.org/PathwayBrowser/#/R-MMU-162582;https://reactome.org/PathwayBrowser/#/R-MMU-5673001;https://reactome.org/PathwayBrowser/#/R-MMU-5683057;https://reactome.org/PathwayBrowser/#/R-MMU-5684996;https://reactome.org/PathwayBrowser/#/R-MMU-9648002
Q7M759	Alpha/beta hydrolase domain-containing protein 17B OS=Mus musculus OX=10090 GN=Abhd17b PE=1 SV=1	Abhd17b	0.842315	0.0119934	None	29	5	26	5	5	32.2	4.99233e+06	5.51888e+06	5.06798e+06	5.6164e+06	5.38615e+06	5.25887e+06	1.06754	1.16253	1.0629	0.97132	0.913755	0.888646	extracellular	K01076			GO:0002084 protein depalmitoylation; GO:0003008 system process; GO:0006464 cellular protein modification process; GO:0006497 protein lipidation; GO:0006807 nitrogen compound metabolic process; GO:0006950 response to stress; GO:0007610 behavior; GO:0007611 learning or memory; GO:0007612 learning; GO:0008152 metabolic process; GO:0008306 associative learning; GO:0009056 catabolic process; GO:000905…	GO:0005622 intracellular anatomical structure; GO:0005737 cytoplasm; GO:0005768 endosome; GO:0005886 plasma membrane; GO:0010008 endosome membrane; GO:0012505 endomembrane system; GO:0014069 postsynaptic density; GO:0016020 membrane; GO:0030425 dendrite; GO:0031090 organelle membrane; GO:0031410 cytoplasmic vesicle; GO:0031982 vesicle; GO:0032279 asymmetric synapse; GO:0036477 somatodendritic com…	GO:0003824 catalytic activity; GO:0008474 palmitoyl-(protein) hydrolase activity; GO:0016787 hydrolase activity; GO:0016788 hydrolase activity, acting on ester bonds; GO:0016790 thiolester hydrolase activity; GO:0098599 palmitoyl hydrolase activity; GO:0140096 catalytic activity, acting on a protein;	PF00326	PF00326 Prolyl oligopeptidase family	R	KOG1552	Predicted alpha/beta hydrolase				R-MMU-162582 Signal Transduction;R-MMU-5673001 RAF/MAP kinase cascade;R-MMU-5683057 MAPK family signaling cascades;R-MMU-5684996 MAPK1/MAPK3 signaling;R-MMU-9648002 RAS processing	https://reactome.org/PathwayBrowser/#/R-MMU-162582;https://reactome.org/PathwayBrowser/#/R-MMU-5673001;https://reactome.org/PathwayBrowser/#/R-MMU-5683057;https://reactome.org/PathwayBrowser/#/R-MMU-5684996;https://reactome.org/PathwayBrowser/#/R-MMU-9648002
Q8VD66	(Lyso)-N-acylphosphatidylethanolamine lipase OS=Mus musculus OX=10090 GN=Abhd4 PE=1 SV=1	Abhd4	1.27656	0.0134725	None	12	3	13	3	3	38.8	7.66311e+06	7.91366e+06	8.69404e+06	1.37804e+07	1.25618e+07	1.20322e+07	0.832876	0.847278	0.92677	1.21132	1.08317	1.03342	nucleus	K13698			GO:0006066 alcohol metabolic process; GO:0006576 cellular biogenic amine metabolic process; GO:0006629 lipid metabolic process; GO:0006644 phospholipid metabolic process; GO:0006650 glycerophospholipid metabolic process; GO:0006654 phosphatidic acid biosynthetic process; GO:0006793 phosphorus metabolic process; GO:0006796 phosphate-containing compound metabolic process; GO:0006807 nitrogen compou…	GO:0005622 intracellular anatomical structure; GO:0005737 cytoplasm; GO:0005777 peroxisome; GO:0005783 endoplasmic reticulum; GO:0005789 endoplasmic reticulum membrane; GO:0005811 lipid droplet; GO:0005829 cytosol; GO:0012505 endomembrane system; GO:0016020 membrane; GO:0031984 organelle subcompartment; GO:0042175 nuclear outer membrane-endoplasmic reticulum membrane network; GO:0042579 microbody…	GO:0003824 catalytic activity; GO:0004301 epoxide hydrolase activity; GO:0004620 phospholipase activity; GO:0004622 lysophospholipase activity; GO:0016298 lipase activity; GO:0016740 transferase activity; GO:0016746 acyltransferase activity; GO:0016747 acyltransferase activity, transferring groups other than amino-acyl groups; GO:0016787 hydrolase activity; GO:0016788 hydrolase activity, acting o…	PF00561	PF00561 alpha/beta hydrolase fold	R	KOG4409	Predicted hydrolase/acyltransferase (alpha/beta hydrolase superfamily)				R-MMU-1430728 Metabolism;R-MMU-1482839 Acyl chain remodelling of PE;R-MMU-1483206 Glycerophospholipid biosynthesis;R-MMU-1483257 Phospholipid metabolism;R-MMU-556833 Metabolism of lipids	https://reactome.org/PathwayBrowser/#/R-MMU-1430728;https://reactome.org/PathwayBrowser/#/R-MMU-1482839;https://reactome.org/PathwayBrowser/#/R-MMU-1483206;https://reactome.org/PathwayBrowser/#/R-MMU-1483257;https://reactome.org/PathwayBrowser/#/R-MMU-556833	HALLMARK P53 PATHWAY	http://www.gsea-msigdb.org/gsea/msigdb/mouse/geneset/HALLMARK_P53_PATHWAY
Q9DBL9	1-acylglycerol-3-phosphate O-acyltransferase ABHD5 OS=Mus musculus OX=10090 GN=Abhd5 PE=1 SV=1	Abhd5	0.740158	0.00240621	None	31	6	50	6	6	39.1	1.61818e+07	1.78198e+07	1.88867e+07	1.53252e+07	1.65986e+07	1.65993e+07	1.08643	1.17856	1.24368	0.832155	0.884135	0.880684	cytoplasm,nucleus	K13699	ABHD5; abhydrolase domain-containing protein 5 [EC:2.3.1.51]	mmu04923 Regulation of lipolysis in adipocytes	GO:0006066 alcohol metabolic process; GO:0006576 cellular biogenic amine metabolic process; GO:0006629 lipid metabolic process; GO:0006644 phospholipid metabolic process; GO:0006650 glycerophospholipid metabolic process; GO:0006654 phosphatidic acid biosynthetic process; GO:0006793 phosphorus metabolic process; GO:0006796 phosphate-containing compound metabolic process; GO:0006807 nitrogen compou…	GO:0005622 intracellular anatomical structure; GO:0005737 cytoplasm; GO:0005777 peroxisome; GO:0005811 lipid droplet; GO:0005829 cytosol; GO:0042579 microbody; GO:0043226 organelle; GO:0043227 membrane-bounded organelle; GO:0043228 non-membrane-bounded organelle; GO:0043229 intracellular organelle; GO:0043231 intracellular membrane-bounded organelle; GO:0043232 intracellular non-membrane-bounded …	GO:0003824 catalytic activity; GO:0004301 epoxide hydrolase activity; GO:0004620 phospholipase activity; GO:0004622 lysophospholipase activity; GO:0016298 lipase activity; GO:0016740 transferase activity; GO:0016746 acyltransferase activity; GO:0016747 acyltransferase activity, transferring groups other than amino-acyl groups; GO:0016787 hydrolase activity; GO:0016788 hydrolase activity, acting o…	PF00561	PF00561 alpha/beta hydrolase fold	R	KOG4409	Predicted hydrolase/acyltransferase (alpha/beta hydrolase superfamily)
Q8R2Y0	Monoacylglycerol lipase ABHD6 OS=Mus musculus OX=10090 GN=Abhd6 PE=1 SV=1	Abhd6	1.1302	0.173595	None	12	3	27	3	3	38.2	3.33122e+06	3.68535e+06	3.8783e+06	4.80006e+06	5.74432e+06	4.71707e+06	0.86714	0.945013	0.990154	1.01055	1.1863	0.970317	extracellular	K13700	ABHD6; abhydrolase domain-containing protein 6 [EC:3.1.1.23]	mmu04723 Retrograde endocannabinoid signaling	GO:0006629 lipid metabolic process; GO:0006638 neutral lipid metabolic process; GO:0006639 acylglycerol metabolic process; GO:0006644 phospholipid metabolic process; GO:0006793 phosphorus metabolic process; GO:0006796 phosphate-containing compound metabolic process; GO:0008152 metabolic process; GO:0008277 regulation of G protein-coupled receptor signaling pathway; GO:0009056 catabolic process; G…	GO:0005622 intracellular anatomical structure; GO:0005737 cytoplasm; GO:0005739 mitochondrion; GO:0005886 plasma membrane; GO:0005887 integral component of plasma membrane; GO:0008328 ionotropic glutamate receptor complex; GO:0016020 membrane; GO:0016021 integral component of membrane; GO:0031224 intrinsic component of membrane; GO:0031226 intrinsic component of plasma membrane; GO:0032281 AMPA g…	GO:0003824 catalytic activity; GO:0004620 phospholipase activity; GO:0016298 lipase activity; GO:0016787 hydrolase activity; GO:0016788 hydrolase activity, acting on ester bonds; GO:0047372 acylglycerol lipase activity; GO:0052689 carboxylic ester hydrolase activity;	PF12697	PF12697 Alpha/beta hydrolase family	R	KOG1454	Predicted hydrolase/acyltransferase (alpha/beta hydrolase superfamily)				R-MMU-109582 Hemostasis;R-MMU-114508 Effects of PIP2 hydrolysis;R-MMU-162582 Signal Transduction;R-MMU-372790 Signaling by GPCR;R-MMU-388396 GPCR downstream signalling;R-MMU-416476 G alpha (q) signalling events;R-MMU-426048 Arachidonate production from DAG;R-MMU-76002 Platelet activation, signaling and aggregation	https://reactome.org/PathwayBrowser/#/R-MMU-109582;https://reactome.org/PathwayBrowser/#/R-MMU-114508;https://reactome.org/PathwayBrowser/#/R-MMU-162582;https://reactome.org/PathwayBrowser/#/R-MMU-372790;https://reactome.org/PathwayBrowser/#/R-MMU-388396;https://reactome.org/PathwayBrowser/#/R-MMU-416476;https://reactome.org/PathwayBrowser/#/R-MMU-426048;https://reactome.org/PathwayBrowser/#/R-MM…	HALLMARK XENOBIOTIC METABOLISM	http://www.gsea-msigdb.org/gsea/msigdb/mouse/geneset/HALLMARK_XENOBIOTIC_METABOLISM
Q80ZQ9	Protein Abitram OS=Mus musculus OX=10090 GN=Abitram PE=1 SV=2	Abitram	1.07779	0.0859704	None	50	5	26	5	5	21.6	6054413	6.05245e+06	6.25397e+06	8.57595e+06	7.9069e+06	8.03997e+06	0.961265	0.946619	0.973873	1.10122	0.995973	1.00874	cytoplasm					GO:0005622 intracellular anatomical structure; GO:0005634 nucleus; GO:0005654 nucleoplasm; GO:0016604 nuclear body; GO:0016607 nuclear speck; GO:0030425 dendrite; GO:0031974 membrane-enclosed lumen; GO:0031981 nuclear lumen; GO:0036477 somatodendritic compartment; GO:0042995 cell projection; GO:0043005 neuron projection; GO:0043226 organelle; GO:0043227 membrane-bounded organelle; GO:0043229 intr…		PF01597	PF01597 Glycine cleavage H-protein	E	KOG3266	Predicted glycine cleavage system H protein
Q4KML4	Costars family protein ABRACL OS=Mus musculus OX=10090 GN=Abracl PE=1 SV=1	Abracl	1.28048	0.0281057	None	47	3	25	3	3	9	2.93531e+06	2.34821e+06	2.66365e+06	4.24886e+06	4.36668e+06	4.00532e+06	0.971681	0.765737	0.864814	1.13754	1.14681	1.04776	cytoplasm							PF14705	PF14705 Costars	S	KOG3376	Uncharacterized conserved protein
Q8BPZ8	BRCA1-A complex subunit Abraxas 1 OS=Mus musculus OX=10090 GN=Abraxas1 PE=1 SV=1	Abraxas1	0.376987	0.527942	None	5	2	4	2	2	46	3.33084e+06	394720	473167	658653	587280	732185	3.67155	0.428607	0.511548	0.587186	0.513584	0.637781	nucleus	K20774	FAM175A; BRCA1-A complex subunit Abraxas	mmu03440 Homologous recombination	GO:0000075 cell cycle checkpoint signaling; GO:0000077 DNA damage checkpoint signaling; GO:0006139 nucleobase-containing compound metabolic process; GO:0006259 DNA metabolic process; GO:0006281 DNA repair; GO:0006282 regulation of DNA repair; GO:0006302 double-strand break repair; GO:0006303 double-strand break repair via nonhomologous end joining; GO:0006464 cellular protein modification process…	GO:0005622 intracellular anatomical structure; GO:0005634 nucleus; GO:0005654 nucleoplasm; GO:0016604 nuclear body; GO:0031974 membrane-enclosed lumen; GO:0031981 nuclear lumen; GO:0032991 protein-containing complex; GO:0043226 organelle; GO:0043227 membrane-bounded organelle; GO:0043229 intracellular organelle; GO:0043231 intracellular membrane-bounded organelle; GO:0043233 organelle lumen; GO:0…	GO:0005488 binding; GO:0005515 protein binding; GO:0031593 polyubiquitin modification-dependent protein binding; GO:0140030 modification-dependent protein binding;									R-MMU-1640170 Cell Cycle;R-MMU-392499 Metabolism of proteins;R-MMU-5688426 Deubiquitination;R-MMU-5689901 Metalloprotease DUBs;R-MMU-5693532 DNA Double-Strand Break Repair;R-MMU-5693538 Homology Directed Repair;R-MMU-5693565 Recruitment and ATM-mediated phosphorylation of repair and signaling proteins at DNA double strand breaks;R-MMU-5693567 HDR through Homologous Recombination (HRR) or Single S…	https://reactome.org/PathwayBrowser/#/R-MMU-1640170;https://reactome.org/PathwayBrowser/#/R-MMU-392499;https://reactome.org/PathwayBrowser/#/R-MMU-5688426;https://reactome.org/PathwayBrowser/#/R-MMU-5689901;https://reactome.org/PathwayBrowser/#/R-MMU-5693532;https://reactome.org/PathwayBrowser/#/R-MMU-5693538;https://reactome.org/PathwayBrowser/#/R-MMU-5693565;https://reactome.org/PathwayBrowser/…
Q921H8	3-ketoacyl-CoA thiolase A, peroxisomal OS=Mus musculus OX=10090 GN=Acaa1a PE=1 SV=1	Acaa1a	0.917576	0.0542167	None	32	8	71	3	8	43.9	2.88943e+07	3.09221e+07	3.04204e+07	3.36682e+07	3.6095e+07	3.28682e+07	1.02003	1.07534	1.05328	0.961268	1.01093	0.916925	mitochondria	K07513	ACAA1; acetyl-CoA acyltransferase 1 [EC:2.3.1.16]	mmu04146 Peroxisome; mmu03320 PPAR signaling pathway; mmu01100 Metabolic pathways; mmu00071 Fatty acid degradation; mmu00592 alpha-Linolenic acid metabolism; mmu01212 Fatty acid metabolism; mmu01040 Biosynthesis of unsaturated fatty acids; mmu00280 Valine, leucine and isoleucine degradation	GO:0000038 very long-chain fatty acid metabolic process; GO:0001676 long-chain fatty acid metabolic process; GO:0001775 cell activation; GO:0002252 immune effector process; GO:0002263 cell activation involved in immune response; GO:0002274 myeloid leukocyte activation; GO:0002275 myeloid cell activation involved in immune response; GO:0002283 neutrophil activation involved in immune response; GO:…	GO:0005576 extracellular region; GO:0005622 intracellular anatomical structure; GO:0005737 cytoplasm; GO:0005777 peroxisome; GO:0005782 peroxisomal matrix; GO:0005829 cytosol; GO:0012505 endomembrane system; GO:0030141 secretory granule; GO:0031410 cytoplasmic vesicle; GO:0031907 microbody lumen; GO:0031974 membrane-enclosed lumen; GO:0031982 vesicle; GO:0031983 vesicle lumen; GO:0034774 secretor…	GO:0003824 catalytic activity; GO:0003985 acetyl-CoA C-acetyltransferase activity; GO:0003988 acetyl-CoA C-acyltransferase activity; GO:0003997 acyl-CoA oxidase activity; GO:0008410 CoA-transferase activity; GO:0008775 acetate CoA-transferase activity; GO:0016401 palmitoyl-CoA oxidase activity; GO:0016407 acetyltransferase activity; GO:0016408 C-acyltransferase activity; GO:0016453 C-acetyltransf…	PF00108; PF02803	PF00108 Thiolase, N-terminal domain; PF02803 Thiolase, C-terminal domain	I	KOG1389	3-oxoacyl CoA thiolase	WP4347 Eicosanoid metabolism via cyclooxygenases (COX);WP662 Amino acid metabolism;WP4348 Eicosanoid metabolism via lipoxygenases (LOX);WP2316 PPAR signaling pathway	http://www.wikipathways.org/instance/WP4347_r116511;http://www.wikipathways.org/instance/WP662_r122074;http://www.wikipathways.org/instance/WP4348_r117877;http://www.wikipathways.org/instance/WP2316_r106870				HALLMARK FATTY ACID METABOLISM;HALLMARK OXIDATIVE PHOSPHORYLATION;HALLMARK UV RESPONSE UP;HALLMARK PEROXISOME	http://www.gsea-msigdb.org/gsea/msigdb/mouse/geneset/HALLMARK_FATTY_ACID_METABOLISM;http://www.gsea-msigdb.org/gsea/msigdb/mouse/geneset/HALLMARK_OXIDATIVE_PHOSPHORYLATION;http://www.gsea-msigdb.org/gsea/msigdb/mouse/geneset/HALLMARK_UV_RESPONSE_UP;http://www.gsea-msigdb.org/gsea/msigdb/mouse/geneset/HALLMARK_PEROXISOME
Q8BWT1	3-ketoacyl-CoA thiolase, mitochondrial OS=Mus musculus OX=10090 GN=Acaa2 PE=1 SV=3	Acaa2	1.21064	0.000396099	None	33	7	35	7	7	41.8	1.4775e+07	1.58183e+07	15366927	2.24776e+07	2.34809e+07	2.30188e+07	0.87524	0.923071	0.892819	1.0769	1.10354	1.07755	mitochondria	K07508	ACAA2; acetyl-CoA acyltransferase 2 [EC:2.3.1.16]	mmu00062 Fatty acid elongation; mmu01100 Metabolic pathways; mmu00071 Fatty acid degradation; mmu00280 Valine, leucine and isoleucine degradation; mmu01212 Fatty acid metabolism	GO:0001666 response to hypoxia; GO:0006066 alcohol metabolic process; GO:0006082 organic acid metabolic process; GO:0006084 acetyl-CoA metabolic process; GO:0006139 nucleobase-containing compound metabolic process; GO:0006163 purine nucleotide metabolic process; GO:0006629 lipid metabolic process; GO:0006631 fatty acid metabolic process; GO:0006635 fatty acid beta-oxidation; GO:0006637 acyl-CoA m…	GO:0005622 intracellular anatomical structure; GO:0005737 cytoplasm; GO:0005739 mitochondrion; GO:0005759 mitochondrial matrix; GO:0031974 membrane-enclosed lumen; GO:0043226 organelle; GO:0043227 membrane-bounded organelle; GO:0043229 intracellular organelle; GO:0043231 intracellular membrane-bounded organelle; GO:0043233 organelle lumen; GO:0070013 intracellular organelle lumen;	GO:0003824 catalytic activity; GO:0003988 acetyl-CoA C-acyltransferase activity; GO:0016408 C-acyltransferase activity; GO:0016740 transferase activity; GO:0016746 acyltransferase activity; GO:0016747 acyltransferase activity, transferring groups other than amino-acyl groups;	PF00108; PF02803	PF00108 Thiolase, N-terminal domain; PF02803 Thiolase, C-terminal domain	I	KOG1391	Acetyl-CoA acetyltransferase	WP336 Fatty acid biosynthesis;WP2318 Fatty acid oxidation	http://www.wikipathways.org/instance/WP336_r123112;http://www.wikipathways.org/instance/WP2318_r106871	Transcription factor	R-MMU-1430728 Metabolism;R-MMU-556833 Metabolism of lipids;R-MMU-77289 Mitochondrial Fatty Acid Beta-Oxidation;R-MMU-8978868 Fatty acid metabolism	https://reactome.org/PathwayBrowser/#/R-MMU-1430728;https://reactome.org/PathwayBrowser/#/R-MMU-556833;https://reactome.org/PathwayBrowser/#/R-MMU-77289;https://reactome.org/PathwayBrowser/#/R-MMU-8978868	HALLMARK ADIPOGENESIS;HALLMARK FATTY ACID METABOLISM;HALLMARK OXIDATIVE PHOSPHORYLATION	http://www.gsea-msigdb.org/gsea/msigdb/mouse/geneset/HALLMARK_ADIPOGENESIS;http://www.gsea-msigdb.org/gsea/msigdb/mouse/geneset/HALLMARK_FATTY_ACID_METABOLISM;http://www.gsea-msigdb.org/gsea/msigdb/mouse/geneset/HALLMARK_OXIDATIVE_PHOSPHORYLATION
Q5SWU9	Acetyl-CoA carboxylase 1 OS=Mus musculus OX=10090 GN=Acaca PE=1 SV=1	Acaca	0.788693	0.0304544	None	18	33	179	25	31	265.1	3.40681e+07	4.10421e+07	4.39177e+07	3.81984e+07	3.97073e+07	3.83843e+07	0.985726	1.1698	1.2463	0.893872	0.911483	0.877641	cytoplasm	K11262	ACACA; acetyl-CoA carboxylase / biotin carboxylase 1 [EC:6.4.1.2 6.3.4.14 2.1.3.15]	mmu00620 Pyruvate metabolism; mmu04922 Glucagon signaling pathway; mmu01100 Metabolic pathways; mmu04936 Alcoholic liver disease; mmu01212 Fatty acid metabolism; mmu04152 AMPK signaling pathway; mmu00061 Fatty acid biosynthesis; mmu00640 Propanoate metabolism; mmu04910 Insulin signaling pathway	GO:0001101 response to acid chemical; GO:0001894 tissue homeostasis; GO:0002119 nematode larval development; GO:0002164 larval development; GO:0003002 regionalization; GO:0006082 organic acid metabolic process; GO:0006084 acetyl-CoA metabolic process; GO:0006109 regulation of carbohydrate metabolic process; GO:0006139 nucleobase-containing compound metabolic process; GO:0006163 purine nucleotide …	GO:0001650 fibrillar center; GO:0005622 intracellular anatomical structure; GO:0005634 nucleus; GO:0005730 nucleolus; GO:0005737 cytoplasm; GO:0005739 mitochondrion; GO:0005783 endoplasmic reticulum; GO:0005789 endoplasmic reticulum membrane; GO:0005829 cytosol; GO:0005856 cytoskeleton; GO:0012505 endomembrane system; GO:0015629 actin cytoskeleton; GO:0016020 membrane; GO:0031974 membrane-enclose…	GO:0000166 nucleotide binding; GO:0000976 transcription cis-regulatory region binding; GO:0000977 RNA polymerase II transcription regulatory region sequence-specific DNA binding; GO:0000978 RNA polymerase II cis-regulatory region sequence-specific DNA binding; GO:0000987 cis-regulatory region sequence-specific DNA binding; GO:0001067 transcription regulatory region nucleic acid binding; GO:000367…	PF00289; PF02786; PF02785; PF00364	PF00289 Biotin carboxylase, N-terminal domain; PF02786 Carbamoyl-phosphate synthase L chain, ATP binding domain; PF02785 Biotin carboxylase C-terminal domain; PF00364 Biotin-requiring enzyme	I	KOG0368	Acetyl-CoA carboxylase	WP683 Leptin and adiponectin;WP336 Fatty acid biosynthesis;WP2841 Focal adhesion: PI3K-Akt-mTOR signaling pathway;WP3855 Dysregulated miRNA targeting in insulin/PI3K-AKT signaling	http://www.wikipathways.org/instance/WP683_r120459;http://www.wikipathways.org/instance/WP336_r123112;http://www.wikipathways.org/instance/WP2841_r116712;http://www.wikipathways.org/instance/WP3855_r123115		R-MMU-1430728 Metabolism;R-MMU-163685 Integration of energy metabolism;R-MMU-163765 ChREBP activates metabolic gene expression;R-MMU-196780 Biotin transport and metabolism;R-MMU-196849 Metabolism of water-soluble vitamins and cofactors;R-MMU-196854 Metabolism of vitamins and cofactors;R-MMU-200425 Carnitine metabolism;R-MMU-556833 Metabolism of lipids;R-MMU-75105 Fatty acyl-CoA biosynthesis;R-MMU…	https://reactome.org/PathwayBrowser/#/R-MMU-1430728;https://reactome.org/PathwayBrowser/#/R-MMU-163685;https://reactome.org/PathwayBrowser/#/R-MMU-163765;https://reactome.org/PathwayBrowser/#/R-MMU-196780;https://reactome.org/PathwayBrowser/#/R-MMU-196849;https://reactome.org/PathwayBrowser/#/R-MMU-196854;https://reactome.org/PathwayBrowser/#/R-MMU-200425;https://reactome.org/PathwayBrowser/#/R-M…	HALLMARK PI3K AKT MTOR SIGNALING;HALLMARK MTORC1 SIGNALING	http://www.gsea-msigdb.org/gsea/msigdb/mouse/geneset/HALLMARK_PI3K_AKT_MTOR_SIGNALING;http://www.gsea-msigdb.org/gsea/msigdb/mouse/geneset/HALLMARK_MTORC1_SIGNALING
E9Q4Z2	Acetyl-CoA carboxylase 2 OS=Mus musculus OX=10090 GN=Acacb PE=1 SV=1	Acacb	1.05104	0.113604	None	5	10	42	2	2	275.6	893798	965025	941799	1.15926e+06	1.24969e+06	1.24066e+06	0.943468	1.00346	0.975037	0.989669	1.04655	1.03489	plasma membrane	K01946	ACACB; acetyl-CoA carboxylase / biotin carboxylase 2 [EC:6.4.1.2 6.3.4.14 2.1.3.15]	mmu00620 Pyruvate metabolism; mmu04920 Adipocytokine signaling pathway; mmu04922 Glucagon signaling pathway; mmu04931 Insulin resistance; mmu01100 Metabolic pathways; mmu04936 Alcoholic liver disease; mmu04152 AMPK signaling pathway; mmu00061 Fatty acid biosynthesis; mmu00640 Propanoate metabolism; mmu04910 Insulin signaling pathway	GO:0001101 response to acid chemical; GO:0001894 tissue homeostasis; GO:0002119 nematode larval development; GO:0002164 larval development; GO:0003002 regionalization; GO:0006082 organic acid metabolic process; GO:0006084 acetyl-CoA metabolic process; GO:0006109 regulation of carbohydrate metabolic process; GO:0006139 nucleobase-containing compound metabolic process; GO:0006163 purine nucleotide …	GO:0001650 fibrillar center; GO:0005622 intracellular anatomical structure; GO:0005634 nucleus; GO:0005730 nucleolus; GO:0005737 cytoplasm; GO:0005739 mitochondrion; GO:0005740 mitochondrial envelope; GO:0005741 mitochondrial outer membrane; GO:0005783 endoplasmic reticulum; GO:0005789 endoplasmic reticulum membrane; GO:0005829 cytosol; GO:0005856 cytoskeleton; GO:0012505 endomembrane system; GO:…	GO:0000166 nucleotide binding; GO:0003824 catalytic activity; GO:0003989 acetyl-CoA carboxylase activity; GO:0005488 binding; GO:0005515 protein binding; GO:0005524 ATP binding; GO:0009374 biotin binding; GO:0016421 CoA carboxylase activity; GO:0016874 ligase activity; GO:0016885 ligase activity, forming carbon-carbon bonds; GO:0017076 purine nucleotide binding; GO:0019842 vitamin binding; GO:001…	PF00289; PF02786; PF02785; PF00364	PF00289 Biotin carboxylase, N-terminal domain; PF02786 Carbamoyl-phosphate synthase L chain, ATP binding domain; PF02785 Biotin carboxylase C-terminal domain; PF00364 Biotin-requiring enzyme	I	KOG0368	Acetyl-CoA carboxylase	WP336 Fatty acid biosynthesis	http://www.wikipathways.org/instance/WP336_r123112		R-MMU-1430728 Metabolism;R-MMU-163685 Integration of energy metabolism;R-MMU-163765 ChREBP activates metabolic gene expression;R-MMU-196780 Biotin transport and metabolism;R-MMU-196849 Metabolism of water-soluble vitamins and cofactors;R-MMU-196854 Metabolism of vitamins and cofactors;R-MMU-200425 Carnitine metabolism;R-MMU-556833 Metabolism of lipids;R-MMU-8978868 Fatty acid metabolism	https://reactome.org/PathwayBrowser/#/R-MMU-1430728;https://reactome.org/PathwayBrowser/#/R-MMU-163685;https://reactome.org/PathwayBrowser/#/R-MMU-163765;https://reactome.org/PathwayBrowser/#/R-MMU-196780;https://reactome.org/PathwayBrowser/#/R-MMU-196849;https://reactome.org/PathwayBrowser/#/R-MMU-196854;https://reactome.org/PathwayBrowser/#/R-MMU-200425;https://reactome.org/PathwayBrowser/#/R-M…
Q8K370	Acyl-CoA dehydrogenase family member 10 OS=Mus musculus OX=10090 GN=Acad10 PE=1 SV=1	Acad10	1.18602	0.0241476	None	8	8	63	8	8	118.9	1.67142e+07	1.89557e+07	1.62919e+07	2.54825e+07	2.6002e+07	2.49075e+07	0.886622	0.990531	0.847619	1.09325	1.09429	1.0441	mitochondria	K11729			GO:0006082 organic acid metabolic process; GO:0006629 lipid metabolic process; GO:0006631 fatty acid metabolic process; GO:0006635 fatty acid beta-oxidation; GO:0008152 metabolic process; GO:0009056 catabolic process; GO:0009062 fatty acid catabolic process; GO:0009987 cellular process; GO:0016042 lipid catabolic process; GO:0016054 organic acid catabolic process; GO:0019395 fatty acid oxidation;…	GO:0005622 intracellular anatomical structure; GO:0005737 cytoplasm; GO:0005739 mitochondrion; GO:0005759 mitochondrial matrix; GO:0031974 membrane-enclosed lumen; GO:0043226 organelle; GO:0043227 membrane-bounded organelle; GO:0043229 intracellular organelle; GO:0043231 intracellular membrane-bounded organelle; GO:0043233 organelle lumen; GO:0070013 intracellular organelle lumen;	GO:0000166 nucleotide binding; GO:0003824 catalytic activity; GO:0003995 acyl-CoA dehydrogenase activity; GO:0005488 binding; GO:0016491 oxidoreductase activity; GO:0016627 oxidoreductase activity, acting on the CH-CH group of donors; GO:0036094 small molecule binding; GO:0043167 ion binding; GO:0043168 anion binding; GO:0050660 flavin adenine dinucleotide binding; GO:0097159 organic cyclic compo…	PF02771; PF02770; PF00441	PF02771 Acyl-CoA dehydrogenase, N-terminal domain; PF02770 Acyl-CoA dehydrogenase, middle domain; PF00441 Acyl-CoA dehydrogenase, C-terminal domain	R	KOG3085	Predicted hydrolase (HAD superfamily)				R-MMU-1430728 Metabolism;R-MMU-556833 Metabolism of lipids;R-MMU-77289 Mitochondrial Fatty Acid Beta-Oxidation;R-MMU-8978868 Fatty acid metabolism	https://reactome.org/PathwayBrowser/#/R-MMU-1430728;https://reactome.org/PathwayBrowser/#/R-MMU-556833;https://reactome.org/PathwayBrowser/#/R-MMU-77289;https://reactome.org/PathwayBrowser/#/R-MMU-8978868
Q80XL6	Acyl-CoA dehydrogenase family member 11 OS=Mus musculus OX=10090 GN=Acad11 PE=1 SV=2	Acad11	1.18776	0.00510696	None	9	7	28	6	7	87.3	5.5885e+06	5.8596e+06	6.02028e+06	8.59846e+06	8.90856e+06	8.20672e+06	0.881158	0.910123	0.931002	1.09648	1.11439	1.02255	nucleus	K11730			GO:0006082 organic acid metabolic process; GO:0006629 lipid metabolic process; GO:0006631 fatty acid metabolic process; GO:0006635 fatty acid beta-oxidation; GO:0008152 metabolic process; GO:0009056 catabolic process; GO:0009062 fatty acid catabolic process; GO:0009987 cellular process; GO:0016042 lipid catabolic process; GO:0016054 organic acid catabolic process; GO:0019395 fatty acid oxidation;…	GO:0005622 intracellular anatomical structure; GO:0005634 nucleus; GO:0005737 cytoplasm; GO:0005739 mitochondrion; GO:0005740 mitochondrial envelope; GO:0005743 mitochondrial inner membrane; GO:0005777 peroxisome; GO:0016020 membrane; GO:0019866 organelle inner membrane; GO:0031090 organelle membrane; GO:0031966 mitochondrial membrane; GO:0031967 organelle envelope; GO:0031975 envelope; GO:004257…	GO:0000166 nucleotide binding; GO:0003824 catalytic activity; GO:0003995 acyl-CoA dehydrogenase activity; GO:0004466 long-chain-acyl-CoA dehydrogenase activity; GO:0005488 binding; GO:0016491 oxidoreductase activity; GO:0016627 oxidoreductase activity, acting on the CH-CH group of donors; GO:0017099 very-long-chain-acyl-CoA dehydrogenase activity; GO:0036094 small molecule binding; GO:0043167 ion…	PF02771; PF02770; PF00441	PF02771 Acyl-CoA dehydrogenase, N-terminal domain; PF02770 Acyl-CoA dehydrogenase, middle domain; PF00441 Acyl-CoA dehydrogenase, C-terminal domain	R	KOG1469	Predicted acyl-CoA dehydrogenase				R-MMU-1430728 Metabolism;R-MMU-556833 Metabolism of lipids;R-MMU-77289 Mitochondrial Fatty Acid Beta-Oxidation;R-MMU-8978868 Fatty acid metabolism	https://reactome.org/PathwayBrowser/#/R-MMU-1430728;https://reactome.org/PathwayBrowser/#/R-MMU-556833;https://reactome.org/PathwayBrowser/#/R-MMU-77289;https://reactome.org/PathwayBrowser/#/R-MMU-8978868
Q9D7B6	Isobutyryl-CoA dehydrogenase, mitochondrial OS=Mus musculus OX=10090 GN=Acad8 PE=1 SV=2	Acad8	1.51423	0.200808	None	4	2	17	2	2	45	1.92993e+06	797615	2.24978e+06	3.3846e+06	2.81498e+06	3.14175e+06	0.917704	0.373617	1.04924	1.30164	1.06196	1.18056	mitochondria	K11538	ACAD8; isobutyryl-CoA dehydrogenase [EC:1.3.99.-]	mmu01100 Metabolic pathways; mmu00280 Valine, leucine and isoleucine degradation	GO:0006082 organic acid metabolic process; GO:0006520 cellular amino acid metabolic process; GO:0006629 lipid metabolic process; GO:0006807 nitrogen compound metabolic process; GO:0008152 metabolic process; GO:0009056 catabolic process; GO:0009063 cellular amino acid catabolic process; GO:0009081 branched-chain amino acid metabolic process; GO:0009083 branched-chain amino acid catabolic process; …	GO:0005622 intracellular anatomical structure; GO:0005737 cytoplasm; GO:0005739 mitochondrion; GO:0005759 mitochondrial matrix; GO:0031974 membrane-enclosed lumen; GO:0043226 organelle; GO:0043227 membrane-bounded organelle; GO:0043229 intracellular organelle; GO:0043231 intracellular membrane-bounded organelle; GO:0043233 organelle lumen; GO:0070013 intracellular organelle lumen;	GO:0003824 catalytic activity; GO:0003995 acyl-CoA dehydrogenase activity; GO:0016491 oxidoreductase activity; GO:0016627 oxidoreductase activity, acting on the CH-CH group of donors;	PF02771; PF02770; PF00441	PF02771 Acyl-CoA dehydrogenase, N-terminal domain; PF02770 Acyl-CoA dehydrogenase, middle domain; PF00441 Acyl-CoA dehydrogenase, C-terminal domain	I	KOG0140	Medium-chain acyl-CoA dehydrogenase				R-MMU-1430728 Metabolism;R-MMU-70895 Branched-chain amino acid catabolism;R-MMU-71291 Metabolism of amino acids and derivatives	https://reactome.org/PathwayBrowser/#/R-MMU-1430728;https://reactome.org/PathwayBrowser/#/R-MMU-70895;https://reactome.org/PathwayBrowser/#/R-MMU-71291
Q8JZN5	Complex I assembly factor ACAD9, mitochondrial OS=Mus musculus OX=10090 GN=Acad9 PE=1 SV=2	Acad9	1.08865	0.140999	None	36	17	109	17	17	68.7	4.52643e+07	47644920	5.37073e+07	6.59944e+07	6.6914e+07	6.48627e+07	0.894892	0.927908	1.04142	1.05522	1.04955	1.01336	mitochondria	K15980			GO:0001654 eye development; GO:0001676 long-chain fatty acid metabolic process; GO:0001745 compound eye morphogenesis; GO:0006082 organic acid metabolic process; GO:0006629 lipid metabolic process; GO:0006631 fatty acid metabolic process; GO:0006635 fatty acid beta-oxidation; GO:0006950 response to stress; GO:0006996 organelle organization; GO:0007005 mitochondrion organization; GO:0007275 multic…	GO:0005622 intracellular anatomical structure; GO:0005634 nucleus; GO:0005737 cytoplasm; GO:0005739 mitochondrion; GO:0005740 mitochondrial envelope; GO:0005743 mitochondrial inner membrane; GO:0016020 membrane; GO:0019866 organelle inner membrane; GO:0030425 dendrite; GO:0031090 organelle membrane; GO:0031966 mitochondrial membrane; GO:0031967 organelle envelope; GO:0031975 envelope; GO:0036477 …	GO:0003824 catalytic activity; GO:0003995 acyl-CoA dehydrogenase activity; GO:0004466 long-chain-acyl-CoA dehydrogenase activity; GO:0016491 oxidoreductase activity; GO:0016627 oxidoreductase activity, acting on the CH-CH group of donors; GO:0070991 medium-chain-acyl-CoA dehydrogenase activity;	PF02771; PF02770; PF00441	PF02771 Acyl-CoA dehydrogenase, N-terminal domain; PF02770 Acyl-CoA dehydrogenase, middle domain; PF00441 Acyl-CoA dehydrogenase, C-terminal domain	I	KOG0137	Very-long-chain acyl-CoA dehydrogenase				R-MMU-1428517 The citric acid (TCA) cycle and respiratory electron transport;R-MMU-1430728 Metabolism;R-MMU-163200 Respiratory electron transport, ATP synthesis by chemiosmotic coupling, and heat production by uncoupling proteins.;R-MMU-611105 Respiratory electron transport;R-MMU-6799198 Complex I biogenesis	https://reactome.org/PathwayBrowser/#/R-MMU-1428517;https://reactome.org/PathwayBrowser/#/R-MMU-1430728;https://reactome.org/PathwayBrowser/#/R-MMU-163200;https://reactome.org/PathwayBrowser/#/R-MMU-611105;https://reactome.org/PathwayBrowser/#/R-MMU-6799198
P51174	Long-chain specific acyl-CoA dehydrogenase, mitochondrial OS=Mus musculus OX=10090 GN=Acadl PE=1 SV=2	Acadl	1.26885	0.0093333	None	21	7	43	7	7	47.9	9.96072e+06	1.03644e+07	1.18739e+07	1.71673e+07	1.68024e+07	1.66474e+07	0.818915	0.83939	0.957451	1.14149	1.09595	1.08156	mitochondria	K00255	ACADL; long-chain-acyl-CoA dehydrogenase [EC:1.3.8.8]	mmu03320 PPAR signaling pathway; mmu01100 Metabolic pathways; mmu00071 Fatty acid degradation; mmu01212 Fatty acid metabolism	GO:0001659 temperature homeostasis; GO:0001676 long-chain fatty acid metabolic process; GO:0006082 organic acid metabolic process; GO:0006575 cellular modified amino acid metabolic process; GO:0006577 amino-acid betaine metabolic process; GO:0006579 amino-acid betaine catabolic process; GO:0006629 lipid metabolic process; GO:0006631 fatty acid metabolic process; GO:0006635 fatty acid beta-oxidati…	GO:0005622 intracellular anatomical structure; GO:0005737 cytoplasm; GO:0005739 mitochondrion; GO:0005740 mitochondrial envelope; GO:0005759 mitochondrial matrix; GO:0016020 membrane; GO:0031090 organelle membrane; GO:0031966 mitochondrial membrane; GO:0031967 organelle envelope; GO:0031974 membrane-enclosed lumen; GO:0031975 envelope; GO:0043226 organelle; GO:0043227 membrane-bounded organelle; …	GO:0000062 fatty-acyl-CoA binding; GO:0000166 nucleotide binding; GO:0003824 catalytic activity; GO:0003995 acyl-CoA dehydrogenase activity; GO:0003997 acyl-CoA oxidase activity; GO:0004466 long-chain-acyl-CoA dehydrogenase activity; GO:0005488 binding; GO:0016401 palmitoyl-CoA oxidase activity; GO:0016491 oxidoreductase activity; GO:0016627 oxidoreductase activity, acting on the CH-CH group of d…	PF02771; PF02770; PF00441	PF02771 Acyl-CoA dehydrogenase, N-terminal domain; PF02770 Acyl-CoA dehydrogenase, middle domain; PF00441 Acyl-CoA dehydrogenase, C-terminal domain	EI	KOG0141	Isovaleryl-CoA dehydrogenase	WP401 Mitochondrial long chain fatty acid beta-oxidation;WP1269 Fatty acid beta-oxidation;WP2316 PPAR signaling pathway	http://www.wikipathways.org/instance/WP401_r117919;http://www.wikipathways.org/instance/WP1269_r116490;http://www.wikipathways.org/instance/WP2316_r106870		R-MMU-1430728 Metabolism;R-MMU-556833 Metabolism of lipids;R-MMU-77285 Beta oxidation of myristoyl-CoA to lauroyl-CoA;R-MMU-77286 mitochondrial fatty acid beta-oxidation of saturated fatty acids;R-MMU-77289 Mitochondrial Fatty Acid Beta-Oxidation;R-MMU-77310 Beta oxidation of lauroyl-CoA to decanoyl-CoA-CoA;R-MMU-8978868 Fatty acid metabolism	https://reactome.org/PathwayBrowser/#/R-MMU-1430728;https://reactome.org/PathwayBrowser/#/R-MMU-556833;https://reactome.org/PathwayBrowser/#/R-MMU-77285;https://reactome.org/PathwayBrowser/#/R-MMU-77286;https://reactome.org/PathwayBrowser/#/R-MMU-77289;https://reactome.org/PathwayBrowser/#/R-MMU-77310;https://reactome.org/PathwayBrowser/#/R-MMU-8978868	HALLMARK ADIPOGENESIS;HALLMARK FATTY ACID METABOLISM	http://www.gsea-msigdb.org/gsea/msigdb/mouse/geneset/HALLMARK_ADIPOGENESIS;http://www.gsea-msigdb.org/gsea/msigdb/mouse/geneset/HALLMARK_FATTY_ACID_METABOLISM
P45952	Medium-chain specific acyl-CoA dehydrogenase, mitochondrial OS=Mus musculus OX=10090 GN=Acadm PE=1 SV=1	Acadm	1.15754	0.236049	None	13	5	13	5	5	46.5	3.4968e+06	2.59979e+06	3.62741e+06	4300161	4.72222e+06	4.94301e+06	1.00503	0.736073	1.02254	0.999577	1.07678	1.12268	mitochondria	K00249	ACADM; acyl-CoA dehydrogenase [EC:1.3.8.7]	mmu03320 PPAR signaling pathway; mmu01100 Metabolic pathways; mmu00071 Fatty acid degradation; mmu04936 Alcoholic liver disease; mmu00280 Valine, leucine and isoleucine degradation; mmu01212 Fatty acid metabolism	GO:0000271 polysaccharide biosynthetic process; GO:0001889 liver development; GO:0005975 carbohydrate metabolic process; GO:0005976 polysaccharide metabolic process; GO:0005977 glycogen metabolic process; GO:0005978 glycogen biosynthetic process; GO:0006073 cellular glucan metabolic process; GO:0006082 organic acid metabolic process; GO:0006091 generation of precursor metabolites and energy; GO:0…	GO:0005622 intracellular anatomical structure; GO:0005634 nucleus; GO:0005654 nucleoplasm; GO:0005737 cytoplasm; GO:0005739 mitochondrion; GO:0005740 mitochondrial envelope; GO:0005759 mitochondrial matrix; GO:0016020 membrane; GO:0016604 nuclear body; GO:0016607 nuclear speck; GO:0030424 axon; GO:0031090 organelle membrane; GO:0031966 mitochondrial membrane; GO:0031967 organelle envelope; GO:003…	GO:0000062 fatty-acyl-CoA binding; GO:0000166 nucleotide binding; GO:0003824 catalytic activity; GO:0003995 acyl-CoA dehydrogenase activity; GO:0005488 binding; GO:0005515 protein binding; GO:0016491 oxidoreductase activity; GO:0016627 oxidoreductase activity, acting on the CH-CH group of donors; GO:0016853 isomerase activity; GO:0017076 purine nucleotide binding; GO:0030554 adenyl nucleotide bin…	PF02771; PF02770; PF00441	PF02771 Acyl-CoA dehydrogenase, N-terminal domain; PF02770 Acyl-CoA dehydrogenase, middle domain; PF00441 Acyl-CoA dehydrogenase, C-terminal domain	I	KOG0140	Medium-chain acyl-CoA dehydrogenase	WP401 Mitochondrial long chain fatty acid beta-oxidation;WP1269 Fatty acid beta-oxidation;WP662 Amino acid metabolism;WP2318 Fatty acid oxidation;WP2316 PPAR signaling pathway	http://www.wikipathways.org/instance/WP401_r117919;http://www.wikipathways.org/instance/WP1269_r116490;http://www.wikipathways.org/instance/WP662_r122074;http://www.wikipathways.org/instance/WP2318_r106871;http://www.wikipathways.org/instance/WP2316_r106870		R-MMU-1430728 Metabolism;R-MMU-556833 Metabolism of lipids;R-MMU-77286 mitochondrial fatty acid beta-oxidation of saturated fatty acids;R-MMU-77288 mitochondrial fatty acid beta-oxidation of unsaturated fatty acids;R-MMU-77289 Mitochondrial Fatty Acid Beta-Oxidation;R-MMU-77346 Beta oxidation of decanoyl-CoA to octanoyl-CoA-CoA;R-MMU-77348 Beta oxidation of octanoyl-CoA to hexanoyl-CoA;R-MMU-8978…	https://reactome.org/PathwayBrowser/#/R-MMU-1430728;https://reactome.org/PathwayBrowser/#/R-MMU-556833;https://reactome.org/PathwayBrowser/#/R-MMU-77286;https://reactome.org/PathwayBrowser/#/R-MMU-77288;https://reactome.org/PathwayBrowser/#/R-MMU-77289;https://reactome.org/PathwayBrowser/#/R-MMU-77346;https://reactome.org/PathwayBrowser/#/R-MMU-77348;https://reactome.org/PathwayBrowser/#/R-MMU-89…	HALLMARK ADIPOGENESIS;HALLMARK FATTY ACID METABOLISM;HALLMARK OXIDATIVE PHOSPHORYLATION	http://www.gsea-msigdb.org/gsea/msigdb/mouse/geneset/HALLMARK_ADIPOGENESIS;http://www.gsea-msigdb.org/gsea/msigdb/mouse/geneset/HALLMARK_FATTY_ACID_METABOLISM;http://www.gsea-msigdb.org/gsea/msigdb/mouse/geneset/HALLMARK_OXIDATIVE_PHOSPHORYLATION
Q07417	Short-chain specific acyl-CoA dehydrogenase, mitochondrial OS=Mus musculus OX=10090 GN=Acads PE=1 SV=2	Acads	1.2763	0.0138015	None	17	5	16	5	5	44.9	5.38133e+06	5.21404e+06	5.05327e+06	8.86476e+06	7.53488e+06	8.35419e+06	0.906869	0.865571	0.835224	1.20822	1.0074	1.11254	mitochondria	K00248	ACADS; butyryl-CoA dehydrogenase [EC:1.3.8.1]	mmu00650 Butanoate metabolism; mmu00410 beta-Alanine metabolism; mmu01200 Carbon metabolism; mmu01100 Metabolic pathways; mmu00071 Fatty acid degradation; mmu01212 Fatty acid metabolism; mmu00640 Propanoate metabolism; mmu00280 Valine, leucine and isoleucine degradation	GO:0006082 organic acid metabolic process; GO:0006139 nucleobase-containing compound metabolic process; GO:0006351 transcription, DNA-templated; GO:0006352 DNA-templated transcription, initiation; GO:0006366 transcription by RNA polymerase II; GO:0006367 transcription initiation from RNA polymerase II promoter; GO:0006629 lipid metabolic process; GO:0006631 fatty acid metabolic process; GO:000663…	GO:0005622 intracellular anatomical structure; GO:0005634 nucleus; GO:0005654 nucleoplasm; GO:0005737 cytoplasm; GO:0005739 mitochondrion; GO:0005740 mitochondrial envelope; GO:0005759 mitochondrial matrix; GO:0016020 membrane; GO:0016592 mediator complex; GO:0031090 organelle membrane; GO:0031966 mitochondrial membrane; GO:0031967 organelle envelope; GO:0031974 membrane-enclosed lumen; GO:003197…	GO:0000062 fatty-acyl-CoA binding; GO:0000166 nucleotide binding; GO:0003824 catalytic activity; GO:0003995 acyl-CoA dehydrogenase activity; GO:0004085 butyryl-CoA dehydrogenase activity; GO:0005488 binding; GO:0016491 oxidoreductase activity; GO:0016627 oxidoreductase activity, acting on the CH-CH group of donors; GO:0017076 purine nucleotide binding; GO:0030554 adenyl nucleotide binding; GO:003…	PF02771; PF02770; PF00441	PF02771 Acyl-CoA dehydrogenase, N-terminal domain; PF02770 Acyl-CoA dehydrogenase, middle domain; PF00441 Acyl-CoA dehydrogenase, C-terminal domain	I	KOG0139	Short-chain acyl-CoA dehydrogenase	WP401 Mitochondrial long chain fatty acid beta-oxidation;WP1269 Fatty acid beta-oxidation;WP2318 Fatty acid oxidation	http://www.wikipathways.org/instance/WP401_r117919;http://www.wikipathways.org/instance/WP1269_r116490;http://www.wikipathways.org/instance/WP2318_r106871		R-MMU-1430728 Metabolism;R-MMU-556833 Metabolism of lipids;R-MMU-77286 mitochondrial fatty acid beta-oxidation of saturated fatty acids;R-MMU-77289 Mitochondrial Fatty Acid Beta-Oxidation;R-MMU-77350 Beta oxidation of hexanoyl-CoA to butanoyl-CoA;R-MMU-77352 Beta oxidation of butanoyl-CoA to acetyl-CoA;R-MMU-8978868 Fatty acid metabolism	https://reactome.org/PathwayBrowser/#/R-MMU-1430728;https://reactome.org/PathwayBrowser/#/R-MMU-556833;https://reactome.org/PathwayBrowser/#/R-MMU-77286;https://reactome.org/PathwayBrowser/#/R-MMU-77289;https://reactome.org/PathwayBrowser/#/R-MMU-77350;https://reactome.org/PathwayBrowser/#/R-MMU-77352;https://reactome.org/PathwayBrowser/#/R-MMU-8978868	HALLMARK ADIPOGENESIS;HALLMARK FATTY ACID METABOLISM	http://www.gsea-msigdb.org/gsea/msigdb/mouse/geneset/HALLMARK_ADIPOGENESIS;http://www.gsea-msigdb.org/gsea/msigdb/mouse/geneset/HALLMARK_FATTY_ACID_METABOLISM
P50544	Very long-chain specific acyl-CoA dehydrogenase, mitochondrial OS=Mus musculus OX=10090 GN=Acadvl PE=1 SV=3	Acadvl	1.06158	0.0661026	None	44	23	141	23	23	70.8	4.38569e+08	4.47027e+08	4.36687e+08	5.95404e+08	5.79418e+08	5.65011e+08	0.975166	0.979147	0.952329	1.07072	1.02212	0.992781	mitochondria	K09479	ACADVL; very long chain acyl-CoA dehydrogenase [EC:1.3.8.9]	mmu01100 Metabolic pathways; mmu00071 Fatty acid degradation; mmu04936 Alcoholic liver disease; mmu01212 Fatty acid metabolism	GO:0000038 very long-chain fatty acid metabolic process; GO:0001659 temperature homeostasis; GO:0006082 organic acid metabolic process; GO:0006091 generation of precursor metabolites and energy; GO:0006629 lipid metabolic process; GO:0006631 fatty acid metabolic process; GO:0006635 fatty acid beta-oxidation; GO:0006950 response to stress; GO:0006986 response to unfolded protein; GO:0007154 cell c…	GO:0005622 intracellular anatomical structure; GO:0005634 nucleus; GO:0005730 nucleolus; GO:0005737 cytoplasm; GO:0005739 mitochondrion; GO:0005740 mitochondrial envelope; GO:0005743 mitochondrial inner membrane; GO:0005759 mitochondrial matrix; GO:0005829 cytosol; GO:0009295 nucleoid; GO:0016020 membrane; GO:0019866 organelle inner membrane; GO:0031090 organelle membrane; GO:0031966 mitochondria…	GO:0000062 fatty-acyl-CoA binding; GO:0000166 nucleotide binding; GO:0003824 catalytic activity; GO:0003995 acyl-CoA dehydrogenase activity; GO:0004466 long-chain-acyl-CoA dehydrogenase activity; GO:0005488 binding; GO:0016491 oxidoreductase activity; GO:0016627 oxidoreductase activity, acting on the CH-CH group of donors; GO:0017076 purine nucleotide binding; GO:0017099 very-long-chain-acyl-CoA …	PF02771; PF02770; PF00441	PF02771 Acyl-CoA dehydrogenase, N-terminal domain; PF02770 Acyl-CoA dehydrogenase, middle domain; PF00441 Acyl-CoA dehydrogenase, C-terminal domain	I	KOG0137	Very-long-chain acyl-CoA dehydrogenase	WP401 Mitochondrial long chain fatty acid beta-oxidation;WP1269 Fatty acid beta-oxidation;WP2318 Fatty acid oxidation	http://www.wikipathways.org/instance/WP401_r117919;http://www.wikipathways.org/instance/WP1269_r116490;http://www.wikipathways.org/instance/WP2318_r106871		R-MMU-1430728 Metabolism;R-MMU-556833 Metabolism of lipids;R-MMU-77286 mitochondrial fatty acid beta-oxidation of saturated fatty acids;R-MMU-77289 Mitochondrial Fatty Acid Beta-Oxidation;R-MMU-77305 Beta oxidation of palmitoyl-CoA to myristoyl-CoA;R-MMU-8978868 Fatty acid metabolism	https://reactome.org/PathwayBrowser/#/R-MMU-1430728;https://reactome.org/PathwayBrowser/#/R-MMU-556833;https://reactome.org/PathwayBrowser/#/R-MMU-77286;https://reactome.org/PathwayBrowser/#/R-MMU-77289;https://reactome.org/PathwayBrowser/#/R-MMU-77305;https://reactome.org/PathwayBrowser/#/R-MMU-8978868	HALLMARK FATTY ACID METABOLISM;HALLMARK OXIDATIVE PHOSPHORYLATION	http://www.gsea-msigdb.org/gsea/msigdb/mouse/geneset/HALLMARK_FATTY_ACID_METABOLISM;http://www.gsea-msigdb.org/gsea/msigdb/mouse/geneset/HALLMARK_OXIDATIVE_PHOSPHORYLATION
Q6ZQK5	Arf-GAP with coiled-coil, ANK repeat and PH domain-containing protein 2 OS=Mus musculus OX=10090 GN=Acap2 PE=1 SV=2	Acap2	1.16303	0.0241732	None	4	2	3	2	2	87.2	1.51765e+07	1.53363e+07	13607247	2.13047e+07	21225514	2.10989e+07	0.959005	0.954647	0.843324	1.0888	1.06409	1.05357	cytoplasm	K12489	ACAP; Arf-GAP with coiled-coil, ANK repeat and PH domain-containing protein	mmu04144 Endocytosis	GO:0000902 cell morphogenesis; GO:0001932 regulation of protein phosphorylation; GO:0001933 negative regulation of protein phosphorylation; GO:0006469 negative regulation of protein kinase activity; GO:0006915 apoptotic process; GO:0008104 protein localization; GO:0008219 cell death; GO:0009653 anatomical structure morphogenesis; GO:0009719 response to endogenous stimulus; GO:0009889 regulation o…	GO:0001726 ruffle; GO:0005622 intracellular anatomical structure; GO:0005737 cytoplasm; GO:0005768 endosome; GO:0005769 early endosome; GO:0005886 plasma membrane; GO:0009898 cytoplasmic side of plasma membrane; GO:0010008 endosome membrane; GO:0012505 endomembrane system; GO:0016020 membrane; GO:0016323 basolateral plasma membrane; GO:0016324 apical plasma membrane; GO:0031090 organelle membrane…	GO:0005096 GTPase activator activity; GO:0005488 binding; GO:0005515 protein binding; GO:0005543 phospholipid binding; GO:0005546 phosphatidylinositol-4,5-bisphosphate binding; GO:0005547 phosphatidylinositol-3,4,5-trisphosphate binding; GO:0008047 enzyme activator activity; GO:0008289 lipid binding; GO:0019899 enzyme binding; GO:0030234 enzyme regulator activity; GO:0030695 GTPase regulator acti…	PF16746; PF00169; PF01412	PF16746 BAR domain of APPL family; PF00169 PH domain; PF01412 Putative GTPase activating protein for Arf	T	KOG0521	Putative GTPase activating proteins (GAPs)
Q8QZT1	Acetyl-CoA acetyltransferase, mitochondrial OS=Mus musculus OX=10090 GN=Acat1 PE=1 SV=1	Acat1	0.997347	0.912485	None	44	14	126	14	14	44.8	1.93259e+08	1.86558e+08	1.97428e+08	2.4088e+08	2.36696e+08	2.36077e+08	1.01932	0.969301	1.0213	1.02753	0.99045	0.983964	mitochondria	K00626	ACAT; acetyl-CoA C-acetyltransferase [EC:2.3.1.9]	mmu00650 Butanoate metabolism; mmu00620 Pyruvate metabolism; mmu00310 Lysine degradation; mmu01200 Carbon metabolism; mmu00900 Terpenoid backbone biosynthesis; mmu00630 Glyoxylate and dicarboxylate metabolism; mmu01100 Metabolic pathways; mmu00071 Fatty acid degradation; mmu01212 Fatty acid metabolism; mmu00380 Tryptophan metabolism; mmu00280 Valine, leucine and isoleucine degradation; mmu04975 F…	GO:0001655 urogenital system development; GO:0001656 metanephros development; GO:0001822 kidney development; GO:0001889 liver development; GO:0006082 organic acid metabolic process; GO:0006084 acetyl-CoA metabolic process; GO:0006085 acetyl-CoA biosynthetic process; GO:0006090 pyruvate metabolic process; GO:0006091 generation of precursor metabolites and energy; GO:0006139 nucleobase-containing c…	GO:0005622 intracellular anatomical structure; GO:0005737 cytoplasm; GO:0005739 mitochondrion; GO:0005759 mitochondrial matrix; GO:0005777 peroxisome; GO:0031974 membrane-enclosed lumen; GO:0042579 microbody; GO:0043226 organelle; GO:0043227 membrane-bounded organelle; GO:0043229 intracellular organelle; GO:0043231 intracellular membrane-bounded organelle; GO:0043233 organelle lumen; GO:0070013 i…	GO:0003824 catalytic activity; GO:0003985 acetyl-CoA C-acetyltransferase activity; GO:0003988 acetyl-CoA C-acyltransferase activity; GO:0005488 binding; GO:0005515 protein binding; GO:0016407 acetyltransferase activity; GO:0016408 C-acyltransferase activity; GO:0016453 C-acetyltransferase activity; GO:0016740 transferase activity; GO:0016746 acyltransferase activity; GO:0016747 acyltransferase ac…	PF00108; PF02803	PF00108 Thiolase, N-terminal domain; PF02803 Thiolase, C-terminal domain	I	KOG1390	Acetyl-CoA acetyltransferase	WP543 Synthesis and degradation of ketone bodies;WP79 Tryptophan metabolism;WP4346 Cholesterol metabolism with Bloch and Kandutsch-Russell pathways;WP1269 Fatty acid beta-oxidation	http://www.wikipathways.org/instance/WP543_r116831;http://www.wikipathways.org/instance/WP79_r104913;http://www.wikipathways.org/instance/WP4346_r123453;http://www.wikipathways.org/instance/WP1269_r116490		R-MMU-1430728 Metabolism;R-MMU-556833 Metabolism of lipids;R-MMU-70895 Branched-chain amino acid catabolism;R-MMU-71291 Metabolism of amino acids and derivatives;R-MMU-74182 Ketone body metabolism;R-MMU-77108 Utilization of Ketone Bodies;R-MMU-77111 Synthesis of Ketone Bodies	https://reactome.org/PathwayBrowser/#/R-MMU-1430728;https://reactome.org/PathwayBrowser/#/R-MMU-556833;https://reactome.org/PathwayBrowser/#/R-MMU-70895;https://reactome.org/PathwayBrowser/#/R-MMU-71291;https://reactome.org/PathwayBrowser/#/R-MMU-74182;https://reactome.org/PathwayBrowser/#/R-MMU-77108;https://reactome.org/PathwayBrowser/#/R-MMU-77111	HALLMARK OXIDATIVE PHOSPHORYLATION	http://www.gsea-msigdb.org/gsea/msigdb/mouse/geneset/HALLMARK_OXIDATIVE_PHOSPHORYLATION
Q8CAY6	Acetyl-CoA acetyltransferase, cytosolic OS=Mus musculus OX=10090 GN=Acat2 PE=1 SV=2	Acat2	0.832142	0.00969566	None	53	12	118	12	12	41.3	4.30745e+07	4.58696e+07	4.50274e+07	4.43108e+07	4.3985e+07	4.99361e+07	1.07743	1.13023	1.10464	0.896398	0.872859	0.987049	peroxisome	K00626	ACAT; acetyl-CoA C-acetyltransferase [EC:2.3.1.9]	mmu00650 Butanoate metabolism; mmu00620 Pyruvate metabolism; mmu00310 Lysine degradation; mmu01200 Carbon metabolism; mmu00900 Terpenoid backbone biosynthesis; mmu00630 Glyoxylate and dicarboxylate metabolism; mmu01100 Metabolic pathways; mmu00071 Fatty acid degradation; mmu01212 Fatty acid metabolism; mmu00380 Tryptophan metabolism; mmu00280 Valine, leucine and isoleucine degradation; mmu04975 F…	GO:0001101 response to acid chemical; GO:0001889 liver development; GO:0006066 alcohol metabolic process; GO:0006082 organic acid metabolic process; GO:0006091 generation of precursor metabolites and energy; GO:0006629 lipid metabolic process; GO:0006631 fatty acid metabolic process; GO:0006635 fatty acid beta-oxidation; GO:0006694 steroid biosynthetic process; GO:0006695 cholesterol biosynthetic…	GO:0005622 intracellular anatomical structure; GO:0005634 nucleus; GO:0005730 nucleolus; GO:0005737 cytoplasm; GO:0005739 mitochondrion; GO:0005777 peroxisome; GO:0005829 cytosol; GO:0031974 membrane-enclosed lumen; GO:0031981 nuclear lumen; GO:0042579 microbody; GO:0043226 organelle; GO:0043227 membrane-bounded organelle; GO:0043228 non-membrane-bounded organelle; GO:0043229 intracellular organe…	GO:0003824 catalytic activity; GO:0003985 acetyl-CoA C-acetyltransferase activity; GO:0003988 acetyl-CoA C-acyltransferase activity; GO:0016407 acetyltransferase activity; GO:0016408 C-acyltransferase activity; GO:0016453 C-acetyltransferase activity; GO:0016740 transferase activity; GO:0016746 acyltransferase activity; GO:0016747 acyltransferase activity, transferring groups other than amino-acy…	PF00108; PF02803	PF00108 Thiolase, N-terminal domain; PF02803 Thiolase, C-terminal domain	I	KOG1390	Acetyl-CoA acetyltransferase	WP4346 Cholesterol metabolism with Bloch and Kandutsch-Russell pathways	http://www.wikipathways.org/instance/WP4346_r123453		R-MMU-1430728 Metabolism;R-MMU-191273 Cholesterol biosynthesis;R-MMU-556833 Metabolism of lipids;R-MMU-8957322 Metabolism of steroids	https://reactome.org/PathwayBrowser/#/R-MMU-1430728;https://reactome.org/PathwayBrowser/#/R-MMU-191273;https://reactome.org/PathwayBrowser/#/R-MMU-556833;https://reactome.org/PathwayBrowser/#/R-MMU-8957322	HALLMARK CHOLESTEROL HOMEOSTASIS;HALLMARK FATTY ACID METABOLISM	http://www.gsea-msigdb.org/gsea/msigdb/mouse/geneset/HALLMARK_CHOLESTEROL_HOMEOSTASIS;http://www.gsea-msigdb.org/gsea/msigdb/mouse/geneset/HALLMARK_FATTY_ACID_METABOLISM
Q8BMP6	Golgi resident protein GCP60 OS=Mus musculus OX=10090 GN=Acbd3 PE=1 SV=3	Acbd3	1.29022	5.64589e-05	None	24	11	102	11	11	60.1	3.0716e+07	3.09365e+07	3.09188e+07	4.89112e+07	4.83341e+07	5.0835e+07	0.869037	0.862222	0.85797	1.11919	1.08492	1.13656	nucleus	K23935	ACBD3; golgi resident protein GCP60	mmu05132 Salmonella infection		GO:0000139 Golgi membrane; GO:0005622 intracellular anatomical structure; GO:0005737 cytoplasm; GO:0005794 Golgi apparatus; GO:0012505 endomembrane system; GO:0016020 membrane; GO:0031090 organelle membrane; GO:0031984 organelle subcompartment; GO:0043226 organelle; GO:0043227 membrane-bounded organelle; GO:0043229 intracellular organelle; GO:0043231 intracellular membrane-bounded organelle; GO:0…	GO:0005488 binding; GO:0005515 protein binding; GO:0034237 protein kinase A regulatory subunit binding; GO:0051018 protein kinase A binding;	PF00887; PF13897	PF00887 Acyl CoA binding protein; PF13897 Golgi-dynamics membrane-trafficking	U	KOG3878	Protein involved in maintenance of Golgi structure and ER-Golgi transport				R-MMU-199991 Membrane Trafficking;R-MMU-199992 trans-Golgi Network Vesicle Budding;R-MMU-432722 Golgi Associated Vesicle Biogenesis;R-MMU-5653656 Vesicle-mediated transport	https://reactome.org/PathwayBrowser/#/R-MMU-199991;https://reactome.org/PathwayBrowser/#/R-MMU-199992;https://reactome.org/PathwayBrowser/#/R-MMU-432722;https://reactome.org/PathwayBrowser/#/R-MMU-5653656
Q5XG73	Acyl-CoA-binding domain-containing protein 5 OS=Mus musculus OX=10090 GN=Acbd5 PE=1 SV=1	Acbd5	1.78272	0.000623441	Up	8	4	10	4	4	56.6	184005	170763	155862	374794	393187	361126	0.764045	0.698484	0.634751	1.25865	1.29526	1.18496	nucleus				GO:0006082 organic acid metabolic process; GO:0006629 lipid metabolic process; GO:0006631 fatty acid metabolic process; GO:0006914 autophagy; GO:0008152 metabolic process; GO:0009056 catabolic process; GO:0009062 fatty acid catabolic process; GO:0009987 cellular process; GO:0010876 lipid localization; GO:0016042 lipid catabolic process; GO:0016054 organic acid catabolic process; GO:0019752 carbox…	GO:0005622 intracellular anatomical structure; GO:0005634 nucleus; GO:0005654 nucleoplasm; GO:0005737 cytoplasm; GO:0005777 peroxisome; GO:0005778 peroxisomal membrane; GO:0016020 membrane; GO:0031090 organelle membrane; GO:0031903 microbody membrane; GO:0031974 membrane-enclosed lumen; GO:0031981 nuclear lumen; GO:0042579 microbody; GO:0043226 organelle; GO:0043227 membrane-bounded organelle; GO…		PF00887	PF00887 Acyl CoA binding protein	I	KOG0817	Acyl-CoA-binding protein				R-MMU-1430728 Metabolism;R-MMU-162582 Signal Transduction;R-MMU-194315 Signaling by Rho GTPases;R-MMU-390918 Peroxisomal lipid metabolism;R-MMU-556833 Metabolism of lipids;R-MMU-8978868 Fatty acid metabolism;R-MMU-8980692 RHOA GTPase cycle;R-MMU-9012999 RHO GTPase cycle;R-MMU-9013106 RHOC GTPase cycle;R-MMU-9603798 Class I peroxisomal membrane protein import;R-MMU-9609507 Protein localization;R-M…	https://reactome.org/PathwayBrowser/#/R-MMU-1430728;https://reactome.org/PathwayBrowser/#/R-MMU-162582;https://reactome.org/PathwayBrowser/#/R-MMU-194315;https://reactome.org/PathwayBrowser/#/R-MMU-390918;https://reactome.org/PathwayBrowser/#/R-MMU-556833;https://reactome.org/PathwayBrowser/#/R-MMU-8978868;https://reactome.org/PathwayBrowser/#/R-MMU-8980692;https://reactome.org/PathwayBrowser/#/R…
Q9D061	Acyl-CoA-binding domain-containing protein 6 OS=Mus musculus OX=10090 GN=Acbd6 PE=1 SV=2	Acbd6	0.735246	0.000405362	None	42	12	82	12	12	30.9	3.82919e+07	35810249	3.6615e+07	3.40588e+07	3.32928e+07	3.35796e+07	1.23184	1.13482	1.15527	0.886134	0.849706	0.853646	nucleus				GO:0006139 nucleobase-containing compound metabolic process; GO:0006163 purine nucleotide metabolic process; GO:0006637 acyl-CoA metabolic process; GO:0006725 cellular aromatic compound metabolic process; GO:0006753 nucleoside phosphate metabolic process; GO:0006790 sulfur compound metabolic process; GO:0006793 phosphorus metabolic process; GO:0006796 phosphate-containing compound metabolic proce…	GO:0005622 intracellular anatomical structure; GO:0005737 cytoplasm; GO:0005829 cytosol;		PF00887	PF00887 Acyl CoA binding protein	I	KOG0817	Acyl-CoA-binding protein				R-MMU-1430728 Metabolism;R-MMU-556833 Metabolism of lipids;R-MMU-77289 Mitochondrial Fatty Acid Beta-Oxidation;R-MMU-8978868 Fatty acid metabolism	https://reactome.org/PathwayBrowser/#/R-MMU-1430728;https://reactome.org/PathwayBrowser/#/R-MMU-556833;https://reactome.org/PathwayBrowser/#/R-MMU-77289;https://reactome.org/PathwayBrowser/#/R-MMU-8978868
Q5EE38	Adrenocortical dysplasia protein OS=Mus musculus OX=10090 GN=Acd PE=1 SV=1	Acd	0.97126	0.420361	None	15	5	32	5	5	44.7	6.12743e+06	5.65854e+06	6.12954e+06	7.03127e+06	7.41658e+06	7.12905e+06	1.0564	0.961007	1.03646	0.980405	1.01443	0.971261	nucleus	K11114			GO:0000723 telomere maintenance; GO:0001501 skeletal system development; GO:0001655 urogenital system development; GO:0003002 regionalization; GO:0006139 nucleobase-containing compound metabolic process; GO:0006259 DNA metabolic process; GO:0006725 cellular aromatic compound metabolic process; GO:0006807 nitrogen compound metabolic process; GO:0006810 transport; GO:0006886 intracellular protein t…	GO:0000228 nuclear chromosome; GO:0000781 chromosome, telomeric region; GO:0000782 telomere cap complex; GO:0000783 nuclear telomere cap complex; GO:0005622 intracellular anatomical structure; GO:0005634 nucleus; GO:0005654 nucleoplasm; GO:0005694 chromosome; GO:0016604 nuclear body; GO:0031974 membrane-enclosed lumen; GO:0031981 nuclear lumen; GO:0032991 protein-containing complex; GO:0032993 pr…	GO:0003676 nucleic acid binding; GO:0003677 DNA binding; GO:0005488 binding; GO:0005515 protein binding; GO:0019899 enzyme binding; GO:0042162 telomeric DNA binding; GO:0043565 sequence-specific DNA binding; GO:0044877 protein-containing complex binding; GO:0070182 DNA polymerase binding; GO:0097159 organic cyclic compound binding; GO:1901363 heterocyclic compound binding;									R-MMU-157579 Telomere Maintenance;R-MMU-1640170 Cell Cycle;R-MMU-171319 Telomere Extension By Telomerase;R-MMU-174411 Polymerase switching on the C-strand of the telomere;R-MMU-174414 Processive synthesis on the C-strand of the telomere;R-MMU-174417 Telomere C-strand (Lagging Strand) Synthesis;R-MMU-174430 Telomere C-strand synthesis initiation;R-MMU-174437 Removal of the Flap Intermediate from t…	https://reactome.org/PathwayBrowser/#/R-MMU-157579;https://reactome.org/PathwayBrowser/#/R-MMU-1640170;https://reactome.org/PathwayBrowser/#/R-MMU-171319;https://reactome.org/PathwayBrowser/#/R-MMU-174411;https://reactome.org/PathwayBrowser/#/R-MMU-174414;https://reactome.org/PathwayBrowser/#/R-MMU-174417;https://reactome.org/PathwayBrowser/#/R-MMU-174430;https://reactome.org/PathwayBrowser/#/R-M…
P09470	Angiotensin-converting enzyme OS=Mus musculus OX=10090 GN=Ace PE=1 SV=3	Ace	0.158836	2.7723e-06	Down	12	13	49	12	13	150.8	4.14757e+07	42793862	4.3256e+07	8.37964e+06	9.02245e+06	7.7028e+06	1.85019	1.88051	1.89253	0.302322	0.319313	0.271535	extracellular	K01283	ACE; peptidyl-dipeptidase A [EC:3.4.15.1]	mmu05171 Coronavirus disease - COVID-19; mmu04924 Renin secretion; mmu04614 Renin-angiotensin system; mmu05410 Hypertrophic cardiomyopathy; mmu05142 Chagas disease; mmu05415 Diabetic cardiomyopathy	GO:0000003 reproduction; GO:0001525 angiogenesis; GO:0001568 blood vessel development; GO:0001655 urogenital system development; GO:0001666 response to hypoxia; GO:0001678 cellular glucose homeostasis; GO:0001822 kidney development; GO:0001932 regulation of protein phosphorylation; GO:0001934 positive regulation of protein phosphorylation; GO:0001944 vasculature development; GO:0001974 blood vess…	GO:0000323 lytic vacuole; GO:0001669 acrosomal vesicle; GO:0005576 extracellular region; GO:0005615 extracellular space; GO:0005622 intracellular anatomical structure; GO:0005737 cytoplasm; GO:0005764 lysosome; GO:0005768 endosome; GO:0005773 vacuole; GO:0005886 plasma membrane; GO:0005903 brush border; GO:0005929 cilium; GO:0009897 external side of plasma membrane; GO:0009925 basal plasma membra…	GO:0001664 G protein-coupled receptor binding; GO:0003779 actin binding; GO:0003824 catalytic activity; GO:0004175 endopeptidase activity; GO:0004177 aminopeptidase activity; GO:0005102 signaling receptor binding; GO:0005488 binding; GO:0005515 protein binding; GO:0008092 cytoskeletal protein binding; GO:0008233 peptidase activity; GO:0008235 metalloexopeptidase activity; GO:0008236 serine-type p…			E	KOG3690	Angiotensin I-converting enzymes - M2 family peptidases	WP396 ACE inhibitor pathway;WP4965 Deregulation of renin-angiotensin system by SARS-CoV infection	http://www.wikipathways.org/instance/WP396_r116828;http://www.wikipathways.org/instance/WP4965_r120766		R-MMU-2022377 Metabolism of Angiotensinogen to Angiotensins;R-MMU-2980736 Peptide hormone metabolism;R-MMU-392499 Metabolism of proteins	https://reactome.org/PathwayBrowser/#/R-MMU-2022377;https://reactome.org/PathwayBrowser/#/R-MMU-2980736;https://reactome.org/PathwayBrowser/#/R-MMU-392499	HALLMARK SPERMATOGENESIS;HALLMARK KRAS SIGNALING UP	http://www.gsea-msigdb.org/gsea/msigdb/mouse/geneset/HALLMARK_SPERMATOGENESIS;http://www.gsea-msigdb.org/gsea/msigdb/mouse/geneset/HALLMARK_KRAS_SIGNALING_UP
Q9JIX8	Apoptotic chromatin condensation inducer in the nucleus OS=Mus musculus OX=10090 GN=Acin1 PE=1 SV=3	Acin1	1.2419	0.000645532	None	33	30	311	30	30	150.6	1.91984e+08	1.96994e+08	2.04522e+08	3.09629e+08	3.06241e+08	2.9759e+08	0.867414	0.876774	0.906309	1.13142	1.09773	1.06251	nucleus	K12875	ACIN1; apoptotic chromatin condensation inducer in the nucleus	mmu03013 Nucleocytoplasmic transport; mmu03015 mRNA surveillance pathway; mmu03040 Spliceosome	GO:0002262 myeloid cell homeostasis; GO:0002376 immune system process; GO:0002520 immune system development; GO:0002682 regulation of immune system process; GO:0002684 positive regulation of immune system process; GO:0002761 regulation of myeloid leukocyte differentiation; GO:0002763 positive regulation of myeloid leukocyte differentiation; GO:0006323 DNA packaging; GO:0006915 apoptotic process; …	GO:0005622 intracellular anatomical structure; GO:0005634 nucleus; GO:0005654 nucleoplasm; GO:0005730 nucleolus; GO:0005737 cytoplasm; GO:0005829 cytosol; GO:0005886 plasma membrane; GO:0016020 membrane; GO:0016604 nuclear body; GO:0016607 nuclear speck; GO:0031974 membrane-enclosed lumen; GO:0031981 nuclear lumen; GO:0032991 protein-containing complex; GO:0043226 organelle; GO:0043227 membrane-b…	GO:0003676 nucleic acid binding; GO:0003824 catalytic activity; GO:0005488 binding; GO:0005515 protein binding; GO:0016462 pyrophosphatase activity; GO:0016787 hydrolase activity; GO:0016817 hydrolase activity, acting on acid anhydrides; GO:0016818 hydrolase activity, acting on acid anhydrides, in phosphorus-containing anhydrides; GO:0016887 ATP hydrolysis activity; GO:0017111 nucleoside-triphosp…	PF02037	PF02037 SAP domain	B	KOG2416	Acinus (induces apoptotic chromatin condensation)	WP310 mRNA processing	http://www.wikipathways.org/instance/WP310_r122791		R-MMU-109581 Apoptosis;R-MMU-111465 Apoptotic cleavage of cellular proteins;R-MMU-5357801 Programmed Cell Death;R-MMU-75153 Apoptotic execution phase	https://reactome.org/PathwayBrowser/#/R-MMU-109581;https://reactome.org/PathwayBrowser/#/R-MMU-111465;https://reactome.org/PathwayBrowser/#/R-MMU-5357801;https://reactome.org/PathwayBrowser/#/R-MMU-75153
Q91V92	ATP-citrate synthase OS=Mus musculus OX=10090 GN=Acly PE=1 SV=1	Acly	1.14348	0.0302406	None	26	23	166	23	23	119.7	7.85691e+07	7.46292e+07	7.80096e+07	1.12872e+08	1.02317e+08	1.12542e+08	0.957083	0.895529	0.932012	1.11201	0.988821	1.08335	cytoplasm	K01648	ACLY; ATP citrate (pro-S)-lyase [EC:2.3.3.8]	mmu01100 Metabolic pathways; mmu00020 Citrate cycle (TCA cycle)	GO:0001775 cell activation; GO:0002252 immune effector process; GO:0002263 cell activation involved in immune response; GO:0002274 myeloid leukocyte activation; GO:0002275 myeloid cell activation involved in immune response; GO:0002283 neutrophil activation involved in immune response; GO:0002366 leukocyte activation involved in immune response; GO:0002376 immune system process; GO:0002443 leukoc…	GO:0000323 lytic vacuole; GO:0005576 extracellular region; GO:0005622 intracellular anatomical structure; GO:0005634 nucleus; GO:0005654 nucleoplasm; GO:0005737 cytoplasm; GO:0005764 lysosome; GO:0005766 primary lysosome; GO:0005773 vacuole; GO:0005775 vacuolar lumen; GO:0005829 cytosol; GO:0005886 plasma membrane; GO:0009346 ATP-independent citrate lyase complex; GO:0012505 endomembrane system; …	GO:0000166 nucleotide binding; GO:0003824 catalytic activity; GO:0003878 ATP citrate synthase activity; GO:0005488 binding; GO:0005524 ATP binding; GO:0016740 transferase activity; GO:0016746 acyltransferase activity; GO:0017076 purine nucleotide binding; GO:0030554 adenyl nucleotide binding; GO:0032553 ribonucleotide binding; GO:0032555 purine ribonucleotide binding; GO:0032559 adenyl ribonucleo…	PF16114; PF02629; PF00549; PF00285	PF16114 ATP citrate lyase citrate-binding; PF02629 CoA binding domain; PF00549 CoA-ligase; PF00285 Citrate synthase, C-terminal domain	C	KOG1254	ATP-citrate lyase	WP336 Fatty acid biosynthesis;WP662 Amino acid metabolism	http://www.wikipathways.org/instance/WP336_r123112;http://www.wikipathways.org/instance/WP662_r122074		R-MMU-1430728 Metabolism;R-MMU-168249 Innate Immune System;R-MMU-168256 Immune System;R-MMU-556833 Metabolism of lipids;R-MMU-6798695 Neutrophil degranulation;R-MMU-75105 Fatty acyl-CoA biosynthesis;R-MMU-8978868 Fatty acid metabolism	https://reactome.org/PathwayBrowser/#/R-MMU-1430728;https://reactome.org/PathwayBrowser/#/R-MMU-168249;https://reactome.org/PathwayBrowser/#/R-MMU-168256;https://reactome.org/PathwayBrowser/#/R-MMU-556833;https://reactome.org/PathwayBrowser/#/R-MMU-6798695;https://reactome.org/PathwayBrowser/#/R-MMU-75105;https://reactome.org/PathwayBrowser/#/R-MMU-8978868	HALLMARK ADIPOGENESIS;HALLMARK MTORC1 SIGNALING	http://www.gsea-msigdb.org/gsea/msigdb/mouse/geneset/HALLMARK_ADIPOGENESIS;http://www.gsea-msigdb.org/gsea/msigdb/mouse/geneset/HALLMARK_MTORC1_SIGNALING
P28271	Cytoplasmic aconitate hydratase OS=Mus musculus OX=10090 GN=Aco1 PE=1 SV=3	Aco1	1.18407	0.000979912	None	14	9	66	8	8	98.1	1.07268e+07	10469058	1.10689e+07	15358456	1.62461e+07	1.57633e+07	0.917155	0.881766	0.92822	1.06204	1.10202	1.06506	cytoplasm	K01681	ACO; aconitate hydratase [EC:4.2.1.3]	mmu01230 Biosynthesis of amino acids; mmu01200 Carbon metabolism; mmu00630 Glyoxylate and dicarboxylate metabolism; mmu01210 2-Oxocarboxylic acid metabolism; mmu01100 Metabolic pathways; mmu00020 Citrate cycle (TCA cycle)	GO:0001703 gastrulation with mouth forming first; GO:0001889 liver development; GO:0002262 myeloid cell homeostasis; GO:0002376 immune system process; GO:0002520 immune system development; GO:0002521 leukocyte differentiation; GO:0002573 myeloid leukocyte differentiation; GO:0003008 system process; GO:0006082 organic acid metabolic process; GO:0006101 citrate metabolic process; GO:0006417 regulat…	GO:0005622 intracellular anatomical structure; GO:0005737 cytoplasm; GO:0005739 mitochondrion; GO:0005783 endoplasmic reticulum; GO:0005794 Golgi apparatus; GO:0005829 cytosol; GO:0012505 endomembrane system; GO:0030424 axon; GO:0036477 somatodendritic compartment; GO:0042995 cell projection; GO:0043005 neuron projection; GO:0043025 neuronal cell body; GO:0043226 organelle; GO:0043227 membrane-bo…	GO:0001067 transcription regulatory region nucleic acid binding; GO:0001069 regulatory region RNA binding; GO:0003676 nucleic acid binding; GO:0003723 RNA binding; GO:0003729 mRNA binding; GO:0003824 catalytic activity; GO:0003994 aconitate hydratase activity; GO:0005488 binding; GO:0005506 iron ion binding; GO:0008198 ferrous iron binding; GO:0016829 lyase activity; GO:0016835 carbon-oxygen lyas…	PF00694	PF00694 Aconitase C-terminal domain	AJ	KOG0452	RNA-binding translational regulator IRP (aconitase superfamily)	WP310 mRNA processing	http://www.wikipathways.org/instance/WP310_r122791		R-MMU-382551 Transport of small molecules;R-MMU-917937 Iron uptake and transport	https://reactome.org/PathwayBrowser/#/R-MMU-382551;https://reactome.org/PathwayBrowser/#/R-MMU-917937
Q99KI0	Aconitate hydratase, mitochondrial OS=Mus musculus OX=10090 GN=Aco2 PE=1 SV=1	Aco2	1.01344	0.283321	None	53	31	541	31	31	85.4	8.14831e+08	7.98775e+08	8.2127e+08	1.00165e+09	1.03217e+09	1.02572e+09	1.00974	0.975077	0.998166	1.00388	1.01476	1.00444	mitochondria	K01681	ACO; aconitate hydratase [EC:4.2.1.3]	mmu01230 Biosynthesis of amino acids; mmu01200 Carbon metabolism; mmu00630 Glyoxylate and dicarboxylate metabolism; mmu01210 2-Oxocarboxylic acid metabolism; mmu01100 Metabolic pathways; mmu00020 Citrate cycle (TCA cycle)	GO:0001889 liver development; GO:0006082 organic acid metabolic process; GO:0006091 generation of precursor metabolites and energy; GO:0006099 tricarboxylic acid cycle; GO:0006101 citrate metabolic process; GO:0006102 isocitrate metabolic process; GO:0006950 response to stress; GO:0007275 multicellular organism development; GO:0008152 metabolic process; GO:0009060 aerobic respiration; GO:0009987 …	GO:0005622 intracellular anatomical structure; GO:0005737 cytoplasm; GO:0005739 mitochondrion; GO:0005759 mitochondrial matrix; GO:0031974 membrane-enclosed lumen; GO:0043209 myelin sheath; GO:0043226 organelle; GO:0043227 membrane-bounded organelle; GO:0043229 intracellular organelle; GO:0043231 intracellular membrane-bounded organelle; GO:0043233 organelle lumen; GO:0070013 intracellular organe…	GO:0003824 catalytic activity; GO:0003994 aconitate hydratase activity; GO:0005488 binding; GO:0005506 iron ion binding; GO:0008198 ferrous iron binding; GO:0016829 lyase activity; GO:0016835 carbon-oxygen lyase activity; GO:0016836 hydro-lyase activity; GO:0043167 ion binding; GO:0043169 cation binding; GO:0046872 metal ion binding; GO:0046914 transition metal ion binding; GO:0051536 iron-sulfur…	PF00694	PF00694 Aconitase C-terminal domain	CE	KOG0453	Aconitase/homoaconitase (aconitase superfamily)	WP434 TCA cycle;WP662 Amino acid metabolism	http://www.wikipathways.org/instance/WP434_r117949;http://www.wikipathways.org/instance/WP662_r122074		R-MMU-1428517 The citric acid (TCA) cycle and respiratory electron transport;R-MMU-1430728 Metabolism;R-MMU-71403 Citric acid cycle (TCA cycle);R-MMU-71406 Pyruvate metabolism and Citric Acid (TCA) cycle	https://reactome.org/PathwayBrowser/#/R-MMU-1428517;https://reactome.org/PathwayBrowser/#/R-MMU-1430728;https://reactome.org/PathwayBrowser/#/R-MMU-71403;https://reactome.org/PathwayBrowser/#/R-MMU-71406	HALLMARK ADIPOGENESIS;HALLMARK XENOBIOTIC METABOLISM;HALLMARK FATTY ACID METABOLISM;HALLMARK OXIDATIVE PHOSPHORYLATION	http://www.gsea-msigdb.org/gsea/msigdb/mouse/geneset/HALLMARK_ADIPOGENESIS;http://www.gsea-msigdb.org/gsea/msigdb/mouse/geneset/HALLMARK_XENOBIOTIC_METABOLISM;http://www.gsea-msigdb.org/gsea/msigdb/mouse/geneset/HALLMARK_FATTY_ACID_METABOLISM;http://www.gsea-msigdb.org/gsea/msigdb/mouse/geneset/HALLMARK_OXIDATIVE_PHOSPHORYLATION
Q91V12	Cytosolic acyl coenzyme A thioester hydrolase OS=Mus musculus OX=10090 GN=Acot7 PE=1 SV=2	Acot7	0.831243	0.000914519	None	31	10	209	10	10	42.5	3.68118e+08	3.93638e+08	3.82958e+08	3.91883e+08	4.02136e+08	3.85402e+08	1.07842	1.13598	1.10034	0.928498	0.934641	0.892218	cytoplasm	K17360	ACOT7; acyl-coenzyme A thioesterase 7 [EC:3.1.2.2]	mmu01040 Biosynthesis of unsaturated fatty acids; mmu00062 Fatty acid elongation	GO:0001676 long-chain fatty acid metabolic process; GO:0006082 organic acid metabolic process; GO:0006139 nucleobase-containing compound metabolic process; GO:0006163 purine nucleotide metabolic process; GO:0006164 purine nucleotide biosynthetic process; GO:0006195 purine nucleotide catabolic process; GO:0006629 lipid metabolic process; GO:0006631 fatty acid metabolic process; GO:0006633 fatty ac…	GO:0005622 intracellular anatomical structure; GO:0005634 nucleus; GO:0005654 nucleoplasm; GO:0005737 cytoplasm; GO:0005739 mitochondrion; GO:0005829 cytosol; GO:0031974 membrane-enclosed lumen; GO:0031981 nuclear lumen; GO:0042995 cell projection; GO:0043005 neuron projection; GO:0043226 organelle; GO:0043227 membrane-bounded organelle; GO:0043229 intracellular organelle; GO:0043231 intracellula…	GO:0000062 fatty-acyl-CoA binding; GO:0000166 nucleotide binding; GO:0003824 catalytic activity; GO:0005488 binding; GO:0005515 protein binding; GO:0016289 CoA hydrolase activity; GO:0016290 palmitoyl-CoA hydrolase activity; GO:0016787 hydrolase activity; GO:0016788 hydrolase activity, acting on ester bonds; GO:0016790 thiolester hydrolase activity; GO:0017076 purine nucleotide binding; GO:003055…			I	KOG2763	Acyl-CoA thioesterase				R-MMU-1430728 Metabolism;R-MMU-556833 Metabolism of lipids;R-MMU-77289 Mitochondrial Fatty Acid Beta-Oxidation;R-MMU-8978868 Fatty acid metabolism	https://reactome.org/PathwayBrowser/#/R-MMU-1430728;https://reactome.org/PathwayBrowser/#/R-MMU-556833;https://reactome.org/PathwayBrowser/#/R-MMU-77289;https://reactome.org/PathwayBrowser/#/R-MMU-8978868
P58137	Acyl-coenzyme A thioesterase 8 OS=Mus musculus OX=10090 GN=Acot8 PE=1 SV=1	Acot8	0.494295	0.0125394	Down	19	5	18	5	5	35.8	5.05304e+06	4.6263e+06	5.24113e+06	3.47435e+06	3.50071e+06	2.1563e+06	1.43043	1.29009	1.45517	0.795446	0.786215	0.482368	cytoplasm	K11992	ACOT8; acyl-CoA thioesterase 8 [EC:3.1.2.27]	mmu00120 Primary bile acid biosynthesis; mmu04146 Peroxisome; mmu01100 Metabolic pathways	GO:0001676 long-chain fatty acid metabolic process; GO:0006082 organic acid metabolic process; GO:0006139 nucleobase-containing compound metabolic process; GO:0006163 purine nucleotide metabolic process; GO:0006605 protein targeting; GO:0006625 protein targeting to peroxisome; GO:0006629 lipid metabolic process; GO:0006631 fatty acid metabolic process; GO:0006635 fatty acid beta-oxidation; GO:000…	GO:0005622 intracellular anatomical structure; GO:0005737 cytoplasm; GO:0005777 peroxisome; GO:0005782 peroxisomal matrix; GO:0005829 cytosol; GO:0031907 microbody lumen; GO:0031974 membrane-enclosed lumen; GO:0042579 microbody; GO:0043226 organelle; GO:0043227 membrane-bounded organelle; GO:0043229 intracellular organelle; GO:0043231 intracellular membrane-bounded organelle; GO:0043233 organelle…	GO:0003824 catalytic activity; GO:0003986 acetyl-CoA hydrolase activity; GO:0005102 signaling receptor binding; GO:0005488 binding; GO:0005515 protein binding; GO:0016289 CoA hydrolase activity; GO:0016290 palmitoyl-CoA hydrolase activity; GO:0016787 hydrolase activity; GO:0016788 hydrolase activity, acting on ester bonds; GO:0016790 thiolester hydrolase activity; GO:0047617 acyl-CoA hydrolase ac…			I	KOG3016	Acyl-CoA thioesterase				R-MMU-1430728 Metabolism;R-MMU-192105 Synthesis of bile acids and bile salts;R-MMU-193368 Synthesis of bile acids and bile salts via 7alpha-hydroxycholesterol;R-MMU-194068 Bile acid and bile salt metabolism;R-MMU-2046104 alpha-linolenic (omega3) and linoleic (omega6) acid metabolism;R-MMU-2046106 alpha-linolenic acid (ALA) metabolism;R-MMU-389887 Beta-oxidation of pristanoyl-CoA;R-MMU-390247 Beta…	https://reactome.org/PathwayBrowser/#/R-MMU-1430728;https://reactome.org/PathwayBrowser/#/R-MMU-192105;https://reactome.org/PathwayBrowser/#/R-MMU-193368;https://reactome.org/PathwayBrowser/#/R-MMU-194068;https://reactome.org/PathwayBrowser/#/R-MMU-2046104;https://reactome.org/PathwayBrowser/#/R-MMU-2046106;https://reactome.org/PathwayBrowser/#/R-MMU-389887;https://reactome.org/PathwayBrowser/#/R…	HALLMARK FATTY ACID METABOLISM;HALLMARK PEROXISOME	http://www.gsea-msigdb.org/gsea/msigdb/mouse/geneset/HALLMARK_FATTY_ACID_METABOLISM;http://www.gsea-msigdb.org/gsea/msigdb/mouse/geneset/HALLMARK_PEROXISOME
Q9R0X4	Acyl-coenzyme A thioesterase 9, mitochondrial OS=Mus musculus OX=10090 GN=Acot9 PE=1 SV=1	Acot9	2.00643	2.75069e-05	Up	54	21	261	21	21	50.5	1.00638e+08	1.09844e+08	1.13461e+08	2.68938e+08	2.72057e+08	2.64431e+08	0.606721	0.652347	0.670885	1.3113	1.30124	1.25978	mitochondria	K17361			GO:0006139 nucleobase-containing compound metabolic process; GO:0006163 purine nucleotide metabolic process; GO:0006637 acyl-CoA metabolic process; GO:0006725 cellular aromatic compound metabolic process; GO:0006753 nucleoside phosphate metabolic process; GO:0006790 sulfur compound metabolic process; GO:0006793 phosphorus metabolic process; GO:0006796 phosphate-containing compound metabolic proce…	GO:0005622 intracellular anatomical structure; GO:0005737 cytoplasm; GO:0005739 mitochondrion; GO:0005759 mitochondrial matrix; GO:0031974 membrane-enclosed lumen; GO:0043226 organelle; GO:0043227 membrane-bounded organelle; GO:0043229 intracellular organelle; GO:0043231 intracellular membrane-bounded organelle; GO:0043233 organelle lumen; GO:0070013 intracellular organelle lumen;	GO:0003824 catalytic activity; GO:0003986 acetyl-CoA hydrolase activity; GO:0016289 CoA hydrolase activity; GO:0016787 hydrolase activity; GO:0016788 hydrolase activity, acting on ester bonds; GO:0016790 thiolester hydrolase activity; GO:0047617 acyl-CoA hydrolase activity;			I	KOG2763	Acyl-CoA thioesterase				R-MMU-1430728 Metabolism;R-MMU-556833 Metabolism of lipids;R-MMU-77289 Mitochondrial Fatty Acid Beta-Oxidation;R-MMU-8978868 Fatty acid metabolism	https://reactome.org/PathwayBrowser/#/R-MMU-1430728;https://reactome.org/PathwayBrowser/#/R-MMU-556833;https://reactome.org/PathwayBrowser/#/R-MMU-77289;https://reactome.org/PathwayBrowser/#/R-MMU-8978868
Q9D358	Low molecular weight phosphotyrosine protein phosphatase OS=Mus musculus OX=10090 GN=Acp1 PE=1 SV=3	Acp1	1.19432	0.00489934	None	52	5	45	5	5	18.2	5.25353e+07	5.29634e+07	5.34008e+07	7.35951e+07	7.79505e+07	8.38289e+07	0.907227	0.900977	0.904456	1.02787	1.06796	1.14397	cytoplasm	K14394	ACP1; low molecular weight phosphotyrosine protein phosphatase [EC:3.1.3.2 3.1.3.48]	mmu00740 Riboflavin metabolism; mmu00730 Thiamine metabolism; mmu01100 Metabolic pathways; mmu04520 Adherens junction; mmu05208 Chemical carcinogenesis - reactive oxygen species	GO:0006464 cellular protein modification process; GO:0006470 protein dephosphorylation; GO:0006793 phosphorus metabolic process; GO:0006796 phosphate-containing compound metabolic process; GO:0006807 nitrogen compound metabolic process; GO:0007154 cell communication; GO:0007267 cell-cell signaling; GO:0007268 chemical synaptic transmission; GO:0008152 metabolic process; GO:0009987 cellular proces…	GO:0005622 intracellular anatomical structure; GO:0005737 cytoplasm; GO:0005829 cytosol; GO:0005886 plasma membrane; GO:0009898 cytoplasmic side of plasma membrane; GO:0016020 membrane; GO:0042383 sarcolemma; GO:0042995 cell projection; GO:0043005 neuron projection; GO:0071944 cell periphery; GO:0098552 side of membrane; GO:0098562 cytoplasmic side of membrane; GO:0120025 plasma membrane bounded …	GO:0003824 catalytic activity; GO:0003993 acid phosphatase activity; GO:0004721 phosphoprotein phosphatase activity; GO:0004725 protein tyrosine phosphatase activity; GO:0005488 binding; GO:0005515 protein binding; GO:0016787 hydrolase activity; GO:0016788 hydrolase activity, acting on ester bonds; GO:0016791 phosphatase activity; GO:0017124 SH3 domain binding; GO:0019904 protein domain specific …	PF01451	PF01451 Low molecular weight phosphotyrosine protein phosphatase	T	KOG3217	Protein tyrosine phosphatase						HALLMARK MYC TARGETS V1;HALLMARK XENOBIOTIC METABOLISM	http://www.gsea-msigdb.org/gsea/msigdb/mouse/geneset/HALLMARK_MYC_TARGETS_V1;http://www.gsea-msigdb.org/gsea/msigdb/mouse/geneset/HALLMARK_XENOBIOTIC_METABOLISM
P24638	Lysosomal acid phosphatase OS=Mus musculus OX=10090 GN=Acp2 PE=1 SV=2	Acp2	0.989798	0.842872	None	23	10	92	10	10	48.5	1.90456e+07	2.18928e+07	1.95961e+07	2.41217e+07	2.54058e+07	2.47475e+07	0.961916	1.08922	0.970704	0.985311	1.01799	0.987708	extracellular	K14410	ACP2; lysosomal acid phosphatase [EC:3.1.3.2]	mmu00740 Riboflavin metabolism; mmu04142 Lysosome; mmu01100 Metabolic pathways	GO:0001501 skeletal system development; GO:0006139 nucleobase-containing compound metabolic process; GO:0006144 purine nucleobase metabolic process; GO:0006464 cellular protein modification process; GO:0006470 protein dephosphorylation; GO:0006725 cellular aromatic compound metabolic process; GO:0006753 nucleoside phosphate metabolic process; GO:0006766 vitamin metabolic process; GO:0006767 water…	GO:0000323 lytic vacuole; GO:0005576 extracellular region; GO:0005615 extracellular space; GO:0005622 intracellular anatomical structure; GO:0005737 cytoplasm; GO:0005764 lysosome; GO:0005768 endosome; GO:0005770 late endosome; GO:0005771 multivesicular body; GO:0005773 vacuole; GO:0005775 vacuolar lumen; GO:0005794 Golgi apparatus; GO:0005795 Golgi stack; GO:0005886 plasma membrane; GO:0012505 e…	GO:0001784 phosphotyrosine residue binding; GO:0003824 catalytic activity; GO:0003993 acid phosphatase activity; GO:0004721 phosphoprotein phosphatase activity; GO:0005488 binding; GO:0005515 protein binding; GO:0008252 nucleotidase activity; GO:0008253 5'-nucleotidase activity; GO:0016787 hydrolase activity; GO:0016788 hydrolase activity, acting on ester bonds; GO:0016791 phosphatase activity; G…			I	KOG3720	Lysosomal & prostatic acid phosphatases						HALLMARK XENOBIOTIC METABOLISM	http://www.gsea-msigdb.org/gsea/msigdb/mouse/geneset/HALLMARK_XENOBIOTIC_METABOLISM
Q8BP40	Lysophosphatidic acid phosphatase type 6 OS=Mus musculus OX=10090 GN=Acp6 PE=1 SV=1	Acp6	1.00293	0.940718	None	20	6	26	6	6	47.6	1.6781e+07	1.59815e+07	1.69476e+07	21390360	2.0284e+07	2.01177e+07	1.0247	0.961325	1.01499	1.05638	0.982661	0.970762	mitochondria	K14395			GO:0002244 hematopoietic progenitor cell differentiation; GO:0002376 immune system process; GO:0002520 immune system development; GO:0006629 lipid metabolic process; GO:0006644 phospholipid metabolic process; GO:0006650 glycerophospholipid metabolic process; GO:0006654 phosphatidic acid biosynthetic process; GO:0006793 phosphorus metabolic process; GO:0006796 phosphate-containing compound metabol…	GO:0005622 intracellular anatomical structure; GO:0005737 cytoplasm; GO:0005739 mitochondrion; GO:0005759 mitochondrial matrix; GO:0031974 membrane-enclosed lumen; GO:0043226 organelle; GO:0043227 membrane-bounded organelle; GO:0043229 intracellular organelle; GO:0043231 intracellular membrane-bounded organelle; GO:0043233 organelle lumen; GO:0070013 intracellular organelle lumen;	GO:0003824 catalytic activity; GO:0016787 hydrolase activity; GO:0016788 hydrolase activity, acting on ester bonds; GO:0016791 phosphatase activity; GO:0042578 phosphoric ester hydrolase activity; GO:0052642 lysophosphatidic acid phosphatase activity;			I	KOG3720	Lysosomal & prostatic acid phosphatases				R-MMU-1430728 Metabolism;R-MMU-1483166 Synthesis of PA;R-MMU-1483206 Glycerophospholipid biosynthesis;R-MMU-1483257 Phospholipid metabolism;R-MMU-556833 Metabolism of lipids	https://reactome.org/PathwayBrowser/#/R-MMU-1430728;https://reactome.org/PathwayBrowser/#/R-MMU-1483166;https://reactome.org/PathwayBrowser/#/R-MMU-1483206;https://reactome.org/PathwayBrowser/#/R-MMU-1483257;https://reactome.org/PathwayBrowser/#/R-MMU-556833
P23578	Acrosin OS=Mus musculus OX=10090 GN=Acr PE=1 SV=1	Acr	1.59452	0.000310574	Up	42	11	110	11	11	48.9	4.06661e+07	4.32741e+07	4.397e+07	8.73461e+07	7.89718e+07	8.64087e+07	0.727419	0.762523	0.771408	1.26362	1.12071	1.22142	extracellular	K01317			GO:0000003 reproduction; GO:0002077 acrosome matrix dispersal; GO:0006508 proteolysis; GO:0006807 nitrogen compound metabolic process; GO:0007190 activation of adenylate cyclase activity; GO:0007338 single fertilization; GO:0007339 binding of sperm to zona pellucida; GO:0007340 acrosome reaction; GO:0007341 penetration of zona pellucida; GO:0008037 cell recognition; GO:0008152 metabolic process; …	GO:0001669 acrosomal vesicle; GO:0005576 extracellular region; GO:0005622 intracellular anatomical structure; GO:0005737 cytoplasm; GO:0005773 vacuole; GO:0005798 Golgi-associated vesicle; GO:0012505 endomembrane system; GO:0030141 secretory granule; GO:0031410 cytoplasmic vesicle; GO:0031982 vesicle; GO:0032991 protein-containing complex; GO:0043159 acrosomal matrix; GO:0043226 organelle; GO:004…	GO:0002020 protease binding; GO:0003676 nucleic acid binding; GO:0003677 DNA binding; GO:0003824 catalytic activity; GO:0004040 amidase activity; GO:0004175 endopeptidase activity; GO:0004252 serine-type endopeptidase activity; GO:0005488 binding; GO:0005507 copper ion binding; GO:0005515 protein binding; GO:0005537 mannose binding; GO:0008233 peptidase activity; GO:0008236 serine-type peptidase …	PF00089	PF00089 Trypsin	E	KOG3627	Trypsin				R-MMU-1187000 Fertilization;R-MMU-1300645 Acrosome Reaction and Sperm:Oocyte Membrane Binding;R-MMU-1474165 Reproduction	https://reactome.org/PathwayBrowser/#/R-MMU-1187000;https://reactome.org/PathwayBrowser/#/R-MMU-1300645;https://reactome.org/PathwayBrowser/#/R-MMU-1474165
Q3V140	Acrosin-binding protein OS=Mus musculus OX=10090 GN=Acrbp PE=1 SV=1	Acrbp	1.26497	0.000269219	None	39	15	190	14	14	61.1	1.80798e+08	1.86198e+08	1.82923e+08	2.93592e+08	2.81601e+08	2.87023e+08	0.871725	0.884373	0.865026	1.14486	1.07719	1.0936	nucleus				GO:0000003 reproduction; GO:0003006 developmental process involved in reproduction; GO:0007276 gamete generation; GO:0007281 germ cell development; GO:0007283 spermatogenesis; GO:0007286 spermatid development; GO:0009893 positive regulation of metabolic process; GO:0009987 cellular process; GO:0010604 positive regulation of macromolecule metabolic process; GO:0010952 positive regulation of peptid…	GO:0001669 acrosomal vesicle; GO:0002080 acrosomal membrane; GO:0005576 extracellular region; GO:0005622 intracellular anatomical structure; GO:0005634 nucleus; GO:0005737 cytoplasm; GO:0012505 endomembrane system; GO:0012506 vesicle membrane; GO:0016020 membrane; GO:0030141 secretory granule; GO:0030659 cytoplasmic vesicle membrane; GO:0030667 secretory granule membrane; GO:0031090 organelle mem…	GO:0008047 enzyme activator activity; GO:0016504 peptidase activator activity; GO:0030234 enzyme regulator activity; GO:0061134 peptidase regulator activity; GO:0098772 molecular function regulator;											HALLMARK SPERMATOGENESIS	http://www.gsea-msigdb.org/gsea/msigdb/mouse/geneset/HALLMARK_SPERMATOGENESIS
P50289	Acrosomal protein SP-10 OS=Mus musculus OX=10090 GN=Acrv1 PE=1 SV=2	Acrv1	1.57776	0.000757262	Up	18	3	43	3	3	27.9	2.13731e+07	2.50166e+07	2.2825e+07	4.21918e+07	4.65533e+07	4.66528e+07	0.711208	0.820035	0.744932	1.13548	1.229	1.22677	extracellular	K25373			GO:0007275 multicellular organism development; GO:0032501 multicellular organismal process; GO:0032502 developmental process; GO:0048856 anatomical structure development;	GO:0001669 acrosomal vesicle; GO:0005622 intracellular anatomical structure; GO:0005737 cytoplasm; GO:0012505 endomembrane system; GO:0030141 secretory granule; GO:0031410 cytoplasmic vesicle; GO:0031982 vesicle; GO:0043226 organelle; GO:0043227 membrane-bounded organelle; GO:0043229 intracellular organelle; GO:0097708 intracellular vesicle; GO:0099503 secretory vesicle;												HALLMARK SPERMATOGENESIS	http://www.gsea-msigdb.org/gsea/msigdb/mouse/geneset/HALLMARK_SPERMATOGENESIS
Q99PU5	Long-chain-fatty-acid--CoA ligase ACSBG1 OS=Mus musculus OX=10090 GN=Acsbg1 PE=1 SV=1	Acsbg1	1.25677	0.0813425	None	17	9	37	9	9	80.4	8.8887e+06	1.00239e+07	8.36409e+06	1.47537e+07	1.20528e+07	1.56867e+07	0.867427	0.963618	0.800551	1.16444	0.933153	1.20971	cytoplasm	K15013	ACSBG; long-chain-fatty-acid--CoA ligase ACSBG [EC:6.2.1.3]	mmu04920 Adipocytokine signaling pathway; mmu03320 PPAR signaling pathway; mmu01100 Metabolic pathways; mmu00061 Fatty acid biosynthesis; mmu00071 Fatty acid degradation; mmu01212 Fatty acid metabolism	GO:0000003 reproduction; GO:0000038 very long-chain fatty acid metabolic process; GO:0001552 ovarian follicle atresia; GO:0001676 long-chain fatty acid metabolic process; GO:0003006 developmental process involved in reproduction; GO:0006082 organic acid metabolic process; GO:0006139 nucleobase-containing compound metabolic process; GO:0006163 purine nucleotide metabolic process; GO:0006164 purine…	GO:0005622 intracellular anatomical structure; GO:0005737 cytoplasm; GO:0005739 mitochondrion; GO:0005783 endoplasmic reticulum; GO:0005829 cytosol; GO:0012505 endomembrane system; GO:0016020 membrane; GO:0043226 organelle; GO:0043227 membrane-bounded organelle; GO:0043229 intracellular organelle; GO:0043231 intracellular membrane-bounded organelle;	GO:0003824 catalytic activity; GO:0004467 long-chain fatty acid-CoA ligase activity; GO:0015645 fatty acid ligase activity; GO:0016289 CoA hydrolase activity; GO:0016405 CoA-ligase activity; GO:0016787 hydrolase activity; GO:0016788 hydrolase activity, acting on ester bonds; GO:0016790 thiolester hydrolase activity; GO:0016874 ligase activity; GO:0016877 ligase activity, forming carbon-sulfur bon…			I	KOG1256	Long-chain acyl-CoA synthetases (AMP-forming)	WP2316 PPAR signaling pathway	http://www.wikipathways.org/instance/WP2316_r106870		R-MMU-1430728 Metabolism;R-MMU-556833 Metabolism of lipids;R-MMU-75105 Fatty acyl-CoA biosynthesis;R-MMU-75876 Synthesis of very long-chain fatty acyl-CoAs;R-MMU-8978868 Fatty acid metabolism	https://reactome.org/PathwayBrowser/#/R-MMU-1430728;https://reactome.org/PathwayBrowser/#/R-MMU-556833;https://reactome.org/PathwayBrowser/#/R-MMU-75105;https://reactome.org/PathwayBrowser/#/R-MMU-75876;https://reactome.org/PathwayBrowser/#/R-MMU-8978868
Q8VCW8	Medium-chain acyl-CoA ligase ACSF2, mitochondrial OS=Mus musculus OX=10090 GN=Acsf2 PE=1 SV=1	Acsf2	1.01408	0.851948	None	11	4	21	4	4	67.9	4.00093e+06	4.43432e+06	2.87954e+06	4.89444e+06	4.29359e+06	5.04419e+06	1.06631	1.16419	0.752699	1.05499	0.907849	1.06235	mitochondria	K23617			GO:0006082 organic acid metabolic process; GO:0006139 nucleobase-containing compound metabolic process; GO:0006163 purine nucleotide metabolic process; GO:0006629 lipid metabolic process; GO:0006631 fatty acid metabolic process; GO:0006633 fatty acid biosynthetic process; GO:0006637 acyl-CoA metabolic process; GO:0006725 cellular aromatic compound metabolic process; GO:0006753 nucleoside phosphat…	GO:0005622 intracellular anatomical structure; GO:0005737 cytoplasm; GO:0005739 mitochondrion; GO:0005759 mitochondrial matrix; GO:0005777 peroxisome; GO:0031974 membrane-enclosed lumen; GO:0042579 microbody; GO:0043226 organelle; GO:0043227 membrane-bounded organelle; GO:0043229 intracellular organelle; GO:0043231 intracellular membrane-bounded organelle; GO:0043233 organelle lumen; GO:0070013 i…	GO:0003824 catalytic activity; GO:0015645 fatty acid ligase activity; GO:0016405 CoA-ligase activity; GO:0016874 ligase activity; GO:0016877 ligase activity, forming carbon-sulfur bonds; GO:0016878 acid-thiol ligase activity;	PF13193	PF13193 AMP-binding enzyme C-terminal domain	I	KOG1177	Long chain fatty acid acyl-CoA ligase				R-MMU-1430728 Metabolism;R-MMU-556833 Metabolism of lipids;R-MMU-77289 Mitochondrial Fatty Acid Beta-Oxidation;R-MMU-8978868 Fatty acid metabolism	https://reactome.org/PathwayBrowser/#/R-MMU-1430728;https://reactome.org/PathwayBrowser/#/R-MMU-556833;https://reactome.org/PathwayBrowser/#/R-MMU-77289;https://reactome.org/PathwayBrowser/#/R-MMU-8978868
Q3URE1	Malonate--CoA ligase ACSF3, mitochondrial OS=Mus musculus OX=10090 GN=Acsf3 PE=1 SV=2	Acsf3	1.78139	0.0293313	Up	7	2	4	2	2	65	380200	461482	265856	690616	859755	899683	0.727643	0.870031	0.499031	1.06897	1.30542	1.36067	mitochondria	K18660	ACSF3; malonyl-CoA/methylmalonyl-CoA synthetase [EC:6.2.1.76 6.2.1.-]	mmu01100 Metabolic pathways; mmu00061 Fatty acid biosynthesis; mmu00280 Valine, leucine and isoleucine degradation; mmu01212 Fatty acid metabolism	GO:0006082 organic acid metabolic process; GO:0006139 nucleobase-containing compound metabolic process; GO:0006163 purine nucleotide metabolic process; GO:0006164 purine nucleotide biosynthetic process; GO:0006629 lipid metabolic process; GO:0006631 fatty acid metabolic process; GO:0006633 fatty acid biosynthetic process; GO:0006637 acyl-CoA metabolic process; GO:0006725 cellular aromatic compoun…	GO:0005622 intracellular anatomical structure; GO:0005737 cytoplasm; GO:0005739 mitochondrion; GO:0005759 mitochondrial matrix; GO:0031974 membrane-enclosed lumen; GO:0043226 organelle; GO:0043227 membrane-bounded organelle; GO:0043229 intracellular organelle; GO:0043231 intracellular membrane-bounded organelle; GO:0043233 organelle lumen; GO:0070013 intracellular organelle lumen;	GO:0003824 catalytic activity; GO:0015645 fatty acid ligase activity; GO:0016405 CoA-ligase activity; GO:0016874 ligase activity; GO:0016877 ligase activity, forming carbon-sulfur bonds; GO:0016878 acid-thiol ligase activity; GO:0031957 very long-chain fatty acid-CoA ligase activity; GO:0090409 malonyl-CoA synthetase activity;	PF13193	PF13193 AMP-binding enzyme C-terminal domain	I	KOG1176	Acyl-CoA synthetase				R-MMU-1430728 Metabolism;R-MMU-556833 Metabolism of lipids;R-MMU-75105 Fatty acyl-CoA biosynthesis;R-MMU-75876 Synthesis of very long-chain fatty acyl-CoAs;R-MMU-8978868 Fatty acid metabolism	https://reactome.org/PathwayBrowser/#/R-MMU-1430728;https://reactome.org/PathwayBrowser/#/R-MMU-556833;https://reactome.org/PathwayBrowser/#/R-MMU-75105;https://reactome.org/PathwayBrowser/#/R-MMU-75876;https://reactome.org/PathwayBrowser/#/R-MMU-8978868
P41216	Long-chain-fatty-acid--CoA ligase 1 OS=Mus musculus OX=10090 GN=Acsl1 PE=1 SV=2	Acsl1	1.39486	0.00112078	None	28	16	132	13	15	77.9	2.53336e+07	2.61011e+07	2.69081e+07	4.27983e+07	4.36397e+07	4.90705e+07	0.806581	0.818622	0.84025	1.10205	1.10231	1.2346	cytoplasm	K01897	ACSL; long-chain acyl-CoA synthetase [EC:6.2.1.3]	mmu04920 Adipocytokine signaling pathway; mmu04146 Peroxisome; mmu03320 PPAR signaling pathway; mmu04714 Thermogenesis; mmu01100 Metabolic pathways; mmu00071 Fatty acid degradation; mmu01212 Fatty acid metabolism; mmu04216 Ferroptosis; mmu00061 Fatty acid biosynthesis	GO:0001101 response to acid chemical; GO:0001676 long-chain fatty acid metabolic process; GO:0001932 regulation of protein phosphorylation; GO:0001934 positive regulation of protein phosphorylation; GO:0006082 organic acid metabolic process; GO:0006139 nucleobase-containing compound metabolic process; GO:0006163 purine nucleotide metabolic process; GO:0006164 purine nucleotide biosynthetic proces…	GO:0005622 intracellular anatomical structure; GO:0005634 nucleus; GO:0005730 nucleolus; GO:0005737 cytoplasm; GO:0005739 mitochondrion; GO:0005740 mitochondrial envelope; GO:0005741 mitochondrial outer membrane; GO:0005777 peroxisome; GO:0005778 peroxisomal membrane; GO:0005783 endoplasmic reticulum; GO:0005789 endoplasmic reticulum membrane; GO:0005886 plasma membrane; GO:0012505 endomembrane s…	GO:0003824 catalytic activity; GO:0003987 acetate-CoA ligase activity; GO:0004467 long-chain fatty acid-CoA ligase activity; GO:0005488 binding; GO:0005515 protein binding; GO:0015645 fatty acid ligase activity; GO:0016405 CoA-ligase activity; GO:0016874 ligase activity; GO:0016877 ligase activity, forming carbon-sulfur bonds; GO:0016878 acid-thiol ligase activity; GO:0019899 enzyme binding; GO:0…	PF13193	PF13193 AMP-binding enzyme C-terminal domain	I	KOG1256	Long-chain acyl-CoA synthetases (AMP-forming)	WP4350 Omega-3 / omega-6 fatty acid synthesis;WP4351 Omega-9 fatty acid synthesis;WP401 Mitochondrial long chain fatty acid beta-oxidation;WP336 Fatty acid biosynthesis;WP4346 Cholesterol metabolism with Bloch and Kandutsch-Russell pathways;WP1269 Fatty acid beta-oxidation;WP2316 PPAR signaling pathway	http://www.wikipathways.org/instance/WP4350_r123513;http://www.wikipathways.org/instance/WP4351_r120255;http://www.wikipathways.org/instance/WP401_r117919;http://www.wikipathways.org/instance/WP336_r123112;http://www.wikipathways.org/instance/WP4346_r123453;http://www.wikipathways.org/instance/WP1269_r116490;http://www.wikipathways.org/instance/WP2316_r106870		R-MMU-1430728 Metabolism;R-MMU-2046104 alpha-linolenic (omega3) and linoleic (omega6) acid metabolism;R-MMU-2046105 Linoleic acid (LA) metabolism;R-MMU-2046106 alpha-linolenic acid (ALA) metabolism;R-MMU-556833 Metabolism of lipids;R-MMU-75105 Fatty acyl-CoA biosynthesis;R-MMU-75876 Synthesis of very long-chain fatty acyl-CoAs;R-MMU-8978868 Fatty acid metabolism	https://reactome.org/PathwayBrowser/#/R-MMU-1430728;https://reactome.org/PathwayBrowser/#/R-MMU-2046104;https://reactome.org/PathwayBrowser/#/R-MMU-2046105;https://reactome.org/PathwayBrowser/#/R-MMU-2046106;https://reactome.org/PathwayBrowser/#/R-MMU-556833;https://reactome.org/PathwayBrowser/#/R-MMU-75105;https://reactome.org/PathwayBrowser/#/R-MMU-75876;https://reactome.org/PathwayBrowser/#/R-…	HALLMARK MYOGENESIS;HALLMARK FATTY ACID METABOLISM;HALLMARK BILE ACID METABOLISM;HALLMARK PEROXISOME	http://www.gsea-msigdb.org/gsea/msigdb/mouse/geneset/HALLMARK_MYOGENESIS;http://www.gsea-msigdb.org/gsea/msigdb/mouse/geneset/HALLMARK_FATTY_ACID_METABOLISM;http://www.gsea-msigdb.org/gsea/msigdb/mouse/geneset/HALLMARK_BILE_ACID_METABOLISM;http://www.gsea-msigdb.org/gsea/msigdb/mouse/geneset/HALLMARK_PEROXISOME
Q9CZW4	Fatty acid CoA ligase Acsl3 OS=Mus musculus OX=10090 GN=Acsl3 PE=1 SV=2	Acsl3	0.93627	0.012883	None	27	16	138	15	16	80.4	8.64433e+07	9.21071e+07	9.13664e+07	1.03702e+08	1.0518e+08	1.04361e+08	1.00927	1.05936	1.04626	0.97923	0.974265	0.962873	cytoplasm	K01897	ACSL; long-chain acyl-CoA synthetase [EC:6.2.1.3]	mmu04920 Adipocytokine signaling pathway; mmu04146 Peroxisome; mmu03320 PPAR signaling pathway; mmu04714 Thermogenesis; mmu01100 Metabolic pathways; mmu00071 Fatty acid degradation; mmu01212 Fatty acid metabolism; mmu04216 Ferroptosis; mmu00061 Fatty acid biosynthesis	GO:0000003 reproduction; GO:0000902 cell morphogenesis; GO:0000904 cell morphogenesis involved in differentiation; GO:0001558 regulation of cell growth; GO:0001676 long-chain fatty acid metabolic process; GO:0003002 regionalization; GO:0006082 organic acid metabolic process; GO:0006139 nucleobase-containing compound metabolic process; GO:0006163 purine nucleotide metabolic process; GO:0006164 pur…	GO:0005622 intracellular anatomical structure; GO:0005737 cytoplasm; GO:0005739 mitochondrion; GO:0005740 mitochondrial envelope; GO:0005777 peroxisome; GO:0005783 endoplasmic reticulum; GO:0005789 endoplasmic reticulum membrane; GO:0005794 Golgi apparatus; GO:0005811 lipid droplet; GO:0012505 endomembrane system; GO:0016020 membrane; GO:0030424 axon; GO:0031090 organelle membrane; GO:0031966 mit…	GO:0003824 catalytic activity; GO:0004467 long-chain fatty acid-CoA ligase activity; GO:0005488 binding; GO:0005515 protein binding; GO:0015645 fatty acid ligase activity; GO:0016405 CoA-ligase activity; GO:0016874 ligase activity; GO:0016877 ligase activity, forming carbon-sulfur bonds; GO:0016878 acid-thiol ligase activity; GO:0019899 enzyme binding; GO:0019900 kinase binding; GO:0019901 protei…			I	KOG1180	Acyl-CoA synthetase	WP4350 Omega-3 / omega-6 fatty acid synthesis;WP4351 Omega-9 fatty acid synthesis;WP401 Mitochondrial long chain fatty acid beta-oxidation;WP336 Fatty acid biosynthesis;WP4346 Cholesterol metabolism with Bloch and Kandutsch-Russell pathways;WP1269 Fatty acid beta-oxidation;WP2316 PPAR signaling pathway	http://www.wikipathways.org/instance/WP4350_r123513;http://www.wikipathways.org/instance/WP4351_r120255;http://www.wikipathways.org/instance/WP401_r117919;http://www.wikipathways.org/instance/WP336_r123112;http://www.wikipathways.org/instance/WP4346_r123453;http://www.wikipathways.org/instance/WP1269_r116490;http://www.wikipathways.org/instance/WP2316_r106870		R-MMU-1430728 Metabolism;R-MMU-163685 Integration of energy metabolism;R-MMU-400451 Free fatty acids regulate insulin secretion;R-MMU-422356 Regulation of insulin secretion;R-MMU-434313 Intracellular metabolism of fatty acids regulates insulin secretion;R-MMU-556833 Metabolism of lipids;R-MMU-75105 Fatty acyl-CoA biosynthesis;R-MMU-75876 Synthesis of very long-chain fatty acyl-CoAs;R-MMU-8978868 …	https://reactome.org/PathwayBrowser/#/R-MMU-1430728;https://reactome.org/PathwayBrowser/#/R-MMU-163685;https://reactome.org/PathwayBrowser/#/R-MMU-400451;https://reactome.org/PathwayBrowser/#/R-MMU-422356;https://reactome.org/PathwayBrowser/#/R-MMU-434313;https://reactome.org/PathwayBrowser/#/R-MMU-556833;https://reactome.org/PathwayBrowser/#/R-MMU-75105;https://reactome.org/PathwayBrowser/#/R-MM…	HALLMARK ANDROGEN RESPONSE;HALLMARK MTORC1 SIGNALING	http://www.gsea-msigdb.org/gsea/msigdb/mouse/geneset/HALLMARK_ANDROGEN_RESPONSE;http://www.gsea-msigdb.org/gsea/msigdb/mouse/geneset/HALLMARK_MTORC1_SIGNALING
Q91WC3	Long-chain-fatty-acid--CoA ligase 6 OS=Mus musculus OX=10090 GN=Acsl6 PE=1 SV=1	Acsl6	1.08981	0.00220419	None	59	32	335	31	32	78	2.61305e+08	2.64018e+08	2.59225e+08	3.42188e+08	3.5827e+08	3.59767e+08	0.964423	0.959901	0.938365	1.02143	1.04906	1.04929	cytoplasm	K01897	ACSL; long-chain acyl-CoA synthetase [EC:6.2.1.3]	mmu04920 Adipocytokine signaling pathway; mmu04146 Peroxisome; mmu03320 PPAR signaling pathway; mmu04714 Thermogenesis; mmu01100 Metabolic pathways; mmu00071 Fatty acid degradation; mmu01212 Fatty acid metabolism; mmu04216 Ferroptosis; mmu00061 Fatty acid biosynthesis	GO:0001666 response to hypoxia; GO:0001676 long-chain fatty acid metabolic process; GO:0001932 regulation of protein phosphorylation; GO:0001934 positive regulation of protein phosphorylation; GO:0006082 organic acid metabolic process; GO:0006139 nucleobase-containing compound metabolic process; GO:0006163 purine nucleotide metabolic process; GO:0006164 purine nucleotide biosynthetic process; GO:…	GO:0005622 intracellular anatomical structure; GO:0005634 nucleus; GO:0005730 nucleolus; GO:0005737 cytoplasm; GO:0005739 mitochondrion; GO:0005740 mitochondrial envelope; GO:0005741 mitochondrial outer membrane; GO:0005777 peroxisome; GO:0005778 peroxisomal membrane; GO:0005783 endoplasmic reticulum; GO:0005789 endoplasmic reticulum membrane; GO:0005886 plasma membrane; GO:0012505 endomembrane s…	GO:0003824 catalytic activity; GO:0004467 long-chain fatty acid-CoA ligase activity; GO:0005488 binding; GO:0005515 protein binding; GO:0015645 fatty acid ligase activity; GO:0016405 CoA-ligase activity; GO:0016874 ligase activity; GO:0016877 ligase activity, forming carbon-sulfur bonds; GO:0016878 acid-thiol ligase activity; GO:0019899 enzyme binding; GO:0042802 identical protein binding; GO:004…	PF13193	PF13193 AMP-binding enzyme C-terminal domain	I	KOG1256	Long-chain acyl-CoA synthetases (AMP-forming)	WP336 Fatty acid biosynthesis;WP1269 Fatty acid beta-oxidation;WP2316 PPAR signaling pathway	http://www.wikipathways.org/instance/WP336_r123112;http://www.wikipathways.org/instance/WP1269_r116490;http://www.wikipathways.org/instance/WP2316_r106870		R-MMU-1430728 Metabolism;R-MMU-556833 Metabolism of lipids;R-MMU-75105 Fatty acyl-CoA biosynthesis;R-MMU-75876 Synthesis of very long-chain fatty acyl-CoAs;R-MMU-8978868 Fatty acid metabolism	https://reactome.org/PathwayBrowser/#/R-MMU-1430728;https://reactome.org/PathwayBrowser/#/R-MMU-556833;https://reactome.org/PathwayBrowser/#/R-MMU-75105;https://reactome.org/PathwayBrowser/#/R-MMU-75876;https://reactome.org/PathwayBrowser/#/R-MMU-8978868	HALLMARK HEME METABOLISM	http://www.gsea-msigdb.org/gsea/msigdb/mouse/geneset/HALLMARK_HEME_METABOLISM
Q99NB1	Acetyl-coenzyme A synthetase 2-like, mitochondrial OS=Mus musculus OX=10090 GN=Acss1 PE=1 SV=1	Acss1	1.22789	0.0618291	None	11	6	15	6	6	74.6	3.604e+06	3.49858e+06	4.19219e+06	5.42072e+06	6.4453e+06	5.32525e+06	0.86142	0.823751	0.98276	1.04788	1.2222	1.00583	mitochondria	K01895	ACSS1_2; acetyl-CoA synthetase [EC:6.2.1.1]	mmu00620 Pyruvate metabolism; mmu01200 Carbon metabolism; mmu00630 Glyoxylate and dicarboxylate metabolism; mmu01100 Metabolic pathways; mmu00640 Propanoate metabolism; mmu00010 Glycolysis / Gluconeogenesis	GO:0006066 alcohol metabolic process; GO:0006067 ethanol metabolic process; GO:0006069 ethanol oxidation; GO:0006082 organic acid metabolic process; GO:0006083 acetate metabolic process; GO:0006084 acetyl-CoA metabolic process; GO:0006085 acetyl-CoA biosynthetic process; GO:0006091 generation of precursor metabolites and energy; GO:0006139 nucleobase-containing compound metabolic process; GO:0006…	GO:0005622 intracellular anatomical structure; GO:0005634 nucleus; GO:0005654 nucleoplasm; GO:0005737 cytoplasm; GO:0005739 mitochondrion; GO:0005759 mitochondrial matrix; GO:0005829 cytosol; GO:0031974 membrane-enclosed lumen; GO:0031981 nuclear lumen; GO:0043226 organelle; GO:0043227 membrane-bounded organelle; GO:0043229 intracellular organelle; GO:0043231 intracellular membrane-bounded organe…	GO:0003824 catalytic activity; GO:0003987 acetate-CoA ligase activity; GO:0016405 CoA-ligase activity; GO:0016874 ligase activity; GO:0016877 ligase activity, forming carbon-sulfur bonds; GO:0016878 acid-thiol ligase activity;	PF13193	PF13193 AMP-binding enzyme C-terminal domain	I	KOG1175	Acyl-CoA synthetase	WP662 Amino acid metabolism	http://www.wikipathways.org/instance/WP662_r122074		R-MMU-1430728 Metabolism;R-MMU-211859 Biological oxidations;R-MMU-211945 Phase I - Functionalization of compounds;R-MMU-71384 Ethanol oxidation	https://reactome.org/PathwayBrowser/#/R-MMU-1430728;https://reactome.org/PathwayBrowser/#/R-MMU-211859;https://reactome.org/PathwayBrowser/#/R-MMU-211945;https://reactome.org/PathwayBrowser/#/R-MMU-71384	HALLMARK FATTY ACID METABOLISM	http://www.gsea-msigdb.org/gsea/msigdb/mouse/geneset/HALLMARK_FATTY_ACID_METABOLISM
Q9QXG4	Acetyl-coenzyme A synthetase, cytoplasmic OS=Mus musculus OX=10090 GN=Acss2 PE=1 SV=2	Acss2	0.994715	0.803364	None	35	18	172	18	18	78.8	9.86826e+07	1.0313e+08	9.72575e+07	1.20266e+08	1.23574e+08	1.2502e+08	1.00594	1.0356	0.972367	0.991512	0.99938	1.00708	cytoplasm	K01895	ACSS1_2; acetyl-CoA synthetase [EC:6.2.1.1]	mmu00620 Pyruvate metabolism; mmu01200 Carbon metabolism; mmu00630 Glyoxylate and dicarboxylate metabolism; mmu01100 Metabolic pathways; mmu00640 Propanoate metabolism; mmu00010 Glycolysis / Gluconeogenesis	GO:0006066 alcohol metabolic process; GO:0006067 ethanol metabolic process; GO:0006069 ethanol oxidation; GO:0006082 organic acid metabolic process; GO:0006083 acetate metabolic process; GO:0006084 acetyl-CoA metabolic process; GO:0006085 acetyl-CoA biosynthetic process; GO:0006091 generation of precursor metabolites and energy; GO:0006139 nucleobase-containing compound metabolic process; GO:0006…	GO:0005622 intracellular anatomical structure; GO:0005634 nucleus; GO:0005654 nucleoplasm; GO:0005737 cytoplasm; GO:0005739 mitochondrion; GO:0005759 mitochondrial matrix; GO:0005829 cytosol; GO:0031974 membrane-enclosed lumen; GO:0031981 nuclear lumen; GO:0043226 organelle; GO:0043227 membrane-bounded organelle; GO:0043229 intracellular organelle; GO:0043231 intracellular membrane-bounded organe…	GO:0000166 nucleotide binding; GO:0003824 catalytic activity; GO:0003987 acetate-CoA ligase activity; GO:0005488 binding; GO:0015645 fatty acid ligase activity; GO:0016208 AMP binding; GO:0016405 CoA-ligase activity; GO:0016874 ligase activity; GO:0016877 ligase activity, forming carbon-sulfur bonds; GO:0016878 acid-thiol ligase activity; GO:0017076 purine nucleotide binding; GO:0030554 adenyl nu…	PF13193	PF13193 AMP-binding enzyme C-terminal domain	I	KOG1175	Acyl-CoA synthetase	WP336 Fatty acid biosynthesis;WP1269 Fatty acid beta-oxidation;WP1252 Amino acid conjugation of benzoic acid	http://www.wikipathways.org/instance/WP336_r123112;http://www.wikipathways.org/instance/WP1269_r116490;http://www.wikipathways.org/instance/WP1252_r106841	Transcription factor	R-MMU-1430728 Metabolism;R-MMU-1592230 Mitochondrial biogenesis;R-MMU-1852241 Organelle biogenesis and maintenance;R-MMU-211859 Biological oxidations;R-MMU-211945 Phase I - Functionalization of compounds;R-MMU-2151201 Transcriptional activation of mitochondrial biogenesis;R-MMU-71384 Ethanol oxidation	https://reactome.org/PathwayBrowser/#/R-MMU-1430728;https://reactome.org/PathwayBrowser/#/R-MMU-1592230;https://reactome.org/PathwayBrowser/#/R-MMU-1852241;https://reactome.org/PathwayBrowser/#/R-MMU-211859;https://reactome.org/PathwayBrowser/#/R-MMU-211945;https://reactome.org/PathwayBrowser/#/R-MMU-2151201;https://reactome.org/PathwayBrowser/#/R-MMU-71384	HALLMARK CHOLESTEROL HOMEOSTASIS	http://www.gsea-msigdb.org/gsea/msigdb/mouse/geneset/HALLMARK_CHOLESTEROL_HOMEOSTASIS
Q8BFZ3	Beta-actin-like protein 2 OS=Mus musculus OX=10090 GN=Actbl2 PE=1 SV=1	Actbl2	0.792672	0.0875257	None	20	6	167	3	3	42	1.94532e+08	1.62975e+08	1.59084e+08	1.88961e+08	1.7052e+08	148094946	1.29325	1.0673	1.03728	1.01598	0.899367	0.778014	cytoskeleton									Z	KOG0676	Actin and related proteins
P68033	Actin, alpha cardiac muscle 1 OS=Mus musculus OX=10090 GN=Actc1 PE=1 SV=1	Actc1	0.761348	0.000709709	None	50	13	675	6	6	42	6.33981e+08	6.27832e+08	6.21787e+08	5.84159e+08	5.68271e+08	6.25839e+08	1.17879	1.14994	1.13391	0.878444	0.838274	0.919554	cytoskeleton	K12314	ACTC1; actin, alpha cardiac muscle	mmu04260 Cardiac muscle contraction; mmu04261 Adrenergic signaling in cardiomyocytes; mmu05414 Dilated cardiomyopathy; mmu05410 Hypertrophic cardiomyopathy	GO:0003007 heart morphogenesis; GO:0003008 system process; GO:0003012 muscle system process; GO:0003013 circulatory system process; GO:0003015 heart process; GO:0006928 movement of cell or subcellular component; GO:0006936 muscle contraction; GO:0006941 striated muscle contraction; GO:0006996 organelle organization; GO:0007010 cytoskeleton organization; GO:0007015 actin filament organization; GO:…	GO:0001725 stress fiber; GO:0005622 intracellular anatomical structure; GO:0005737 cytoplasm; GO:0005829 cytosol; GO:0005856 cytoskeleton; GO:0005865 striated muscle thin filament; GO:0005884 actin filament; GO:0015629 actin cytoskeleton; GO:0030016 myofibril; GO:0030017 sarcomere; GO:0030027 lamellipodium; GO:0030175 filopodium; GO:0031252 cell leading edge; GO:0031674 I band; GO:0031941 filamen…	GO:0000166 nucleotide binding; GO:0000287 magnesium ion binding; GO:0003779 actin binding; GO:0003785 actin monomer binding; GO:0003824 catalytic activity; GO:0005488 binding; GO:0005509 calcium ion binding; GO:0005515 protein binding; GO:0005523 tropomyosin binding; GO:0005524 ATP binding; GO:0008092 cytoskeletal protein binding; GO:0016462 pyrophosphatase activity; GO:0016787 hydrolase activity…			Z	KOG0676	Actin and related proteins	WP385 Myometrial relaxation and contraction pathways	http://www.wikipathways.org/instance/WP385_r122794		R-MMU-162582 Signal Transduction;R-MMU-194315 Signaling by Rho GTPases;R-MMU-390522 Striated Muscle Contraction;R-MMU-397014 Muscle contraction;R-MMU-8980692 RHOA GTPase cycle;R-MMU-9012999 RHO GTPase cycle;R-MMU-9013026 RHOB GTPase cycle;R-MMU-9716542 Signaling by Rho GTPases, Miro GTPases and RHOBTB3	https://reactome.org/PathwayBrowser/#/R-MMU-162582;https://reactome.org/PathwayBrowser/#/R-MMU-194315;https://reactome.org/PathwayBrowser/#/R-MMU-390522;https://reactome.org/PathwayBrowser/#/R-MMU-397014;https://reactome.org/PathwayBrowser/#/R-MMU-8980692;https://reactome.org/PathwayBrowser/#/R-MMU-9012999;https://reactome.org/PathwayBrowser/#/R-MMU-9013026;https://reactome.org/PathwayBrowser/#/R…	HALLMARK MYOGENESIS;HALLMARK APICAL JUNCTION;HALLMARK KRAS SIGNALING DN	http://www.gsea-msigdb.org/gsea/msigdb/mouse/geneset/HALLMARK_MYOGENESIS;http://www.gsea-msigdb.org/gsea/msigdb/mouse/geneset/HALLMARK_APICAL_JUNCTION;http://www.gsea-msigdb.org/gsea/msigdb/mouse/geneset/HALLMARK_KRAS_SIGNALING_DN
P63260	Actin, cytoplasmic 2 OS=Mus musculus OX=10090 GN=Actg1 PE=1 SV=1	Actg1	0.83299	3.442e-05	None	56	15	944	8	21	41.8	4.27224e+09	4.3838e+09	4.34261e+09	4.48162e+09	4.46744e+09	4.47326e+09	1.10096	1.11285	1.09759	0.934054	0.913363	0.910946	cytoskeleton	K05692	ACTB_G1; actin beta/gamma 1	mmu04810 Regulation of actin cytoskeleton; mmu04510 Focal adhesion; mmu05135 Yersinia infection; mmu04921 Oxytocin signaling pathway; mmu04919 Thyroid hormone signaling pathway; mmu05205 Proteoglycans in cancer; mmu05225 Hepatocellular carcinoma; mmu04520 Adherens junction; mmu04530 Tight junction; mmu04015 Rap1 signaling pathway; mmu04971 Gastric acid secretion; mmu05416 Viral myocarditis; mmu05…	GO:0000902 cell morphogenesis; GO:0000904 cell morphogenesis involved in differentiation; GO:0001932 regulation of protein phosphorylation; GO:0001933 negative regulation of protein phosphorylation; GO:0002252 immune effector process; GO:0002253 activation of immune response; GO:0002376 immune system process; GO:0002429 immune response-activating cell surface receptor signaling pathway; GO:000243…	GO:0000123 histone acetyltransferase complex; GO:0001725 stress fiber; GO:0002102 podosome; GO:0005576 extracellular region; GO:0005615 extracellular space; GO:0005622 intracellular anatomical structure; GO:0005634 nucleus; GO:0005654 nucleoplasm; GO:0005737 cytoplasm; GO:0005829 cytosol; GO:0005856 cytoskeleton; GO:0005884 actin filament; GO:0005886 plasma membrane; GO:0005912 adherens junction;…	GO:0005198 structural molecule activity; GO:0005200 structural constituent of cytoskeleton; GO:0005488 binding; GO:0005515 protein binding; GO:0005522 profilin binding; GO:0008092 cytoskeletal protein binding; GO:0008134 transcription factor binding; GO:0019894 kinesin binding; GO:0019899 enzyme binding; GO:0019900 kinase binding; GO:0019901 protein kinase binding; GO:0030957 Tat protein binding;…			Z	KOG0676	Actin and related proteins	WP523 Regulation of actin cytoskeleton;WP85 Focal adhesion;WP385 Myometrial relaxation and contraction pathways	http://www.wikipathways.org/instance/WP523_r120790;http://www.wikipathways.org/instance/WP85_r116710;http://www.wikipathways.org/instance/WP385_r122794		R-MMU-109582 Hemostasis;R-MMU-114608 Platelet degranulation ;R-MMU-1266738 Developmental Biology;R-MMU-1500931 Cell-Cell communication;R-MMU-157858 Gap junction trafficking and regulation;R-MMU-162582 Signal Transduction;R-MMU-168249 Innate Immune System;R-MMU-168256 Immune System;R-MMU-190828 Gap junction trafficking;R-MMU-190873 Gap junction degradation;R-MMU-194138 Signaling by VEGF;R-MMU-1943…		HALLMARK CHOLESTEROL HOMEOSTASIS;HALLMARK APICAL JUNCTION	http://www.gsea-msigdb.org/gsea/msigdb/mouse/geneset/HALLMARK_CHOLESTEROL_HOMEOSTASIS;http://www.gsea-msigdb.org/gsea/msigdb/mouse/geneset/HALLMARK_APICAL_JUNCTION
Q9Z2N8	Actin-like protein 6A OS=Mus musculus OX=10090 GN=Actl6a PE=1 SV=2	Actl6a	1.11261	0.0169041	None	47	13	242	13	13	47.4	1.90007e+08	2.06814e+08	2.04963e+08	2.64446e+08	2.79013e+08	2.86629e+08	0.903501	0.968748	0.955895	1.01699	1.05257	1.07704	cytoplasm	K11340	ACTL6A; actin-like protein 6A	mmu04714 Thermogenesis; mmu05225 Hepatocellular carcinoma	GO:0000278 mitotic cell cycle; GO:0000281 mitotic cytokinesis; GO:0000902 cell morphogenesis; GO:0000904 cell morphogenesis involved in differentiation; GO:0000910 cytokinesis; GO:0001654 eye development; GO:0003407 neural retina development; GO:0006325 chromatin organization; GO:0006338 chromatin remodeling; GO:0006355 regulation of transcription, DNA-templated; GO:0006357 regulation of transcri…	GO:0000123 histone acetyltransferase complex; GO:0000228 nuclear chromosome; GO:0000785 chromatin; GO:0005622 intracellular anatomical structure; GO:0005634 nucleus; GO:0005654 nucleoplasm; GO:0005694 chromosome; GO:0005886 plasma membrane; GO:0016020 membrane; GO:0016514 SWI/SNF complex; GO:0016586 RSC-type complex; GO:0031011 Ino80 complex; GO:0031248 protein acetyltransferase complex; GO:00319…	GO:0003682 chromatin binding; GO:0003712 transcription coregulator activity; GO:0003713 transcription coactivator activity; GO:0005488 binding; GO:0140110 transcription regulator activity;			Z	KOG0679	Actin-related protein - Arp4p/Act3p				R-MMU-212436 Generic Transcription Pathway;R-MMU-3214858 RMTs methylate histone arginines;R-MMU-3247509 Chromatin modifying enzymes;R-MMU-392499 Metabolism of proteins;R-MMU-4839726 Chromatin organization;R-MMU-5688426 Deubiquitination;R-MMU-5689603 UCH proteinases;R-MMU-5696394 DNA Damage Recognition in GG-NER;R-MMU-5696398 Nucleotide Excision Repair;R-MMU-5696399 Global Genome Nucleotide Excisi…	https://reactome.org/PathwayBrowser/#/R-MMU-212436;https://reactome.org/PathwayBrowser/#/R-MMU-3214858;https://reactome.org/PathwayBrowser/#/R-MMU-3247509;https://reactome.org/PathwayBrowser/#/R-MMU-392499;https://reactome.org/PathwayBrowser/#/R-MMU-4839726;https://reactome.org/PathwayBrowser/#/R-MMU-5688426;https://reactome.org/PathwayBrowser/#/R-MMU-5689603;https://reactome.org/PathwayBrowser/#…
Q9QY84	Actin-like protein 7A OS=Mus musculus OX=10090 GN=Actl7a PE=1 SV=1	Actl7a	1.05661	0.0879555	None	56	16	148	16	16	49.4	1.05299e+08	1.01601e+08	9.97845e+07	1.28991e+08	1.35822e+08	1.37099e+08	1.01179	0.961687	0.940378	1.00241	1.03539	1.041	cytoplasm				GO:0006996 organelle organization; GO:0007010 cytoskeleton organization; GO:0009987 cellular process; GO:0016043 cellular component organization; GO:0071840 cellular component organization or biogenesis;	GO:0001673 male germ cell nucleus; GO:0005622 intracellular anatomical structure; GO:0005634 nucleus; GO:0005737 cytoplasm; GO:0005856 cytoskeleton; GO:0005929 cilium; GO:0031514 motile cilium; GO:0032991 protein-containing complex; GO:0042995 cell projection; GO:0043073 germ cell nucleus; GO:0043226 organelle; GO:0043227 membrane-bounded organelle; GO:0043228 non-membrane-bounded organelle; GO:0…	GO:0005198 structural molecule activity; GO:0005200 structural constituent of cytoskeleton;	PF16840	PF16840 Actin-like protein 7A N-terminus	Z	KOG0676	Actin and related proteins
Q9QY83	Actin-like protein 7B OS=Mus musculus OX=10090 GN=Actl7b PE=1 SV=2	Actl7b	2.85906	1.81294e-07	Up	48	11	204	11	11	45.5	1.52703e+08	1.61718e+08	1.61981e+08	5.53506e+08	5.64506e+08	5.70409e+08	0.480272	0.50104	0.499665	1.40794	1.40857	1.41769	cytoplasm				GO:0006996 organelle organization; GO:0007010 cytoskeleton organization; GO:0009987 cellular process; GO:0016043 cellular component organization; GO:0071840 cellular component organization or biogenesis;	GO:0001673 male germ cell nucleus; GO:0005622 intracellular anatomical structure; GO:0005634 nucleus; GO:0005737 cytoplasm; GO:0005856 cytoskeleton; GO:0005929 cilium; GO:0015629 actin cytoskeleton; GO:0031514 motile cilium; GO:0032991 protein-containing complex; GO:0042995 cell projection; GO:0043073 germ cell nucleus; GO:0043226 organelle; GO:0043227 membrane-bounded organelle; GO:0043228 non-m…	GO:0005198 structural molecule activity; GO:0005200 structural constituent of cytoskeleton;			Z	KOG0676	Actin and related proteins						HALLMARK SPERMATOGENESIS	http://www.gsea-msigdb.org/gsea/msigdb/mouse/geneset/HALLMARK_SPERMATOGENESIS
Q8CG27	Actin-like protein 9 OS=Mus musculus OX=10090 GN=Actl9 PE=1 SV=1	Actl9	1.66932	9.73197e-05	Up	25	6	73	6	6	45.7	2.21606e+07	2.25628e+07	2.42786e+07	4.5689e+07	4.68912e+07	5.02298e+07	0.712351	0.714462	0.76544	1.18781	1.19584	1.27593	cytoplasm									Z	KOG0676	Actin and related proteins
P57780	Alpha-actinin-4 OS=Mus musculus OX=10090 GN=Actn4 PE=1 SV=1	Actn4	1.00418	0.920486	None	28	20	140	10	20	104.9	7.65493e+07	8.21429e+07	7.10555e+07	9.31369e+07	1.00538e+08	9.24009e+07	1.01042	1.06808	0.919888	0.994274	1.05284	0.963813	cytoplasm,nucleus	K05699	ACTN1_4; actinin alpha 1/4	mmu05203 Viral carcinogenesis; mmu04810 Regulation of actin cytoskeleton; mmu05146 Amoebiasis; mmu04510 Focal adhesion; mmu05322 Systemic lupus erythematosus; mmu04670 Leukocyte transendothelial migration; mmu04520 Adherens junction; mmu04530 Tight junction	GO:0001666 response to hypoxia; GO:0002028 regulation of sodium ion transport; GO:0002576 platelet degranulation; GO:0006810 transport; GO:0006887 exocytosis; GO:0006928 movement of cell or subcellular component; GO:0006950 response to stress; GO:0006996 organelle organization; GO:0007010 cytoskeleton organization; GO:0007015 actin filament organization; GO:0007043 cell-cell junction assembly; GO…	GO:0001725 stress fiber; GO:0005576 extracellular region; GO:0005622 intracellular anatomical structure; GO:0005634 nucleus; GO:0005654 nucleoplasm; GO:0005737 cytoplasm; GO:0005829 cytosol; GO:0005856 cytoskeleton; GO:0005911 cell-cell junction; GO:0005938 cell cortex; GO:0012505 endomembrane system; GO:0015629 actin cytoskeleton; GO:0016604 nuclear body; GO:0030016 myofibril; GO:0030017 sarcome…	GO:0000976 transcription cis-regulatory region binding; GO:0000977 RNA polymerase II transcription regulatory region sequence-specific DNA binding; GO:0001067 transcription regulatory region nucleic acid binding; GO:0001882 nucleoside binding; GO:0003676 nucleic acid binding; GO:0003677 DNA binding; GO:0003682 chromatin binding; GO:0003690 double-stranded DNA binding; GO:0003712 transcription cor…	PF00307; PF00435; PF08726	PF00307 Calponin homology (CH) domain; PF00435 Spectrin repeat; PF08726 Ca2+ insensitive EF hand	Z	KOG0035	Ca2+-binding actin-bundling protein (actinin), alpha chain (EF-Hand protein superfamily)	WP2573 Primary focal segmental glomerulosclerosis (FSGS)	http://www.wikipathways.org/instance/WP2573_r117937		R-MMU-109582 Hemostasis;R-MMU-114608 Platelet degranulation ;R-MMU-76002 Platelet activation, signaling and aggregation;R-MMU-76005 Response to elevated platelet cytosolic Ca2+	https://reactome.org/PathwayBrowser/#/R-MMU-109582;https://reactome.org/PathwayBrowser/#/R-MMU-114608;https://reactome.org/PathwayBrowser/#/R-MMU-76002;https://reactome.org/PathwayBrowser/#/R-MMU-76005	HALLMARK MITOTIC SPINDLE;HALLMARK APICAL JUNCTION	http://www.gsea-msigdb.org/gsea/msigdb/mouse/geneset/HALLMARK_MITOTIC_SPINDLE;http://www.gsea-msigdb.org/gsea/msigdb/mouse/geneset/HALLMARK_APICAL_JUNCTION
Q9QZB7	Actin-related protein 10 OS=Mus musculus OX=10090 GN=Actr10 PE=1 SV=2	Actr10	1.21431	0.0263106	None	39	13	112	13	13	46.2	4.59748e+07	4.36748e+07	4.55137e+07	6.01304e+07	7.07176e+07	7.28153e+07	0.923857	0.864549	0.897022	0.977241	1.12741	1.15628	cytoplasm	K16576	ACTR10; actin-related protein 10	mmu05022 Pathways of neurodegeneration - multiple diseases; mmu05016 Huntington disease; mmu05132 Salmonella infection; mmu05014 Amyotrophic lateral sclerosis	GO:0001775 cell activation; GO:0002252 immune effector process; GO:0002263 cell activation involved in immune response; GO:0002274 myeloid leukocyte activation; GO:0002275 myeloid cell activation involved in immune response; GO:0002283 neutrophil activation involved in immune response; GO:0002366 leukocyte activation involved in immune response; GO:0002376 immune system process; GO:0002443 leukoc…	GO:0000323 lytic vacuole; GO:0005576 extracellular region; GO:0005622 intracellular anatomical structure; GO:0005737 cytoplasm; GO:0005764 lysosome; GO:0005766 primary lysosome; GO:0005773 vacuole; GO:0005775 vacuolar lumen; GO:0005829 cytosol; GO:0005856 cytoskeleton; GO:0005869 dynactin complex; GO:0005875 microtubule associated complex; GO:0005884 actin filament; GO:0012505 endomembrane system…	GO:0005198 structural molecule activity; GO:0005200 structural constituent of cytoskeleton;			Z	KOG0676	Actin and related proteins				R-MMU-1280218 Adaptive Immune System;R-MMU-168249 Innate Immune System;R-MMU-168256 Immune System;R-MMU-199977 ER to Golgi Anterograde Transport;R-MMU-199991 Membrane Trafficking;R-MMU-2132295 MHC class II antigen presentation;R-MMU-2262752 Cellular responses to stress;R-MMU-3371497 HSP90 chaperone cycle for steroid hormone receptors (SHR) in the presence of ligand;R-MMU-392499 Metabolism of prot…	https://reactome.org/PathwayBrowser/#/R-MMU-1280218;https://reactome.org/PathwayBrowser/#/R-MMU-168249;https://reactome.org/PathwayBrowser/#/R-MMU-168256;https://reactome.org/PathwayBrowser/#/R-MMU-199977;https://reactome.org/PathwayBrowser/#/R-MMU-199991;https://reactome.org/PathwayBrowser/#/R-MMU-2132295;https://reactome.org/PathwayBrowser/#/R-MMU-2262752;https://reactome.org/PathwayBrowser/#/R…
P61164	Alpha-centractin OS=Mus musculus OX=10090 GN=Actr1a PE=1 SV=1	Actr1a	0.893463	0.00386036	None	50	14	219	6	15	42.6	2.10327e+08	2.06566e+08	2.16747e+08	2.32374e+08	2.39463e+08	2.29987e+08	1.07232	1.03744	1.08382	0.958166	0.96859	0.926592	cytoskeleton	K16575	ACTR1; centractin	mmu05022 Pathways of neurodegeneration - multiple diseases; mmu05016 Huntington disease; mmu05132 Salmonella infection; mmu05014 Amyotrophic lateral sclerosis	GO:0000003 reproduction; GO:0000086 G2/M transition of mitotic cell cycle; GO:0000278 mitotic cell cycle; GO:0002376 immune system process; GO:0002478 antigen processing and presentation of exogenous peptide antigen; GO:0002495 antigen processing and presentation of peptide antigen via MHC class II; GO:0002504 antigen processing and presentation of peptide or polysaccharide antigen via MHC class …	GO:0002177 manchette; GO:0005622 intracellular anatomical structure; GO:0005737 cytoplasm; GO:0005798 Golgi-associated vesicle; GO:0005813 centrosome; GO:0005814 centriole; GO:0005815 microtubule organizing center; GO:0005829 cytosol; GO:0005856 cytoskeleton; GO:0005869 dynactin complex; GO:0005875 microtubule associated complex; GO:0005884 actin filament; GO:0005938 cell cortex; GO:0015629 actin…	GO:0005198 structural molecule activity; GO:0005200 structural constituent of cytoskeleton;			Z	KOG0676	Actin and related proteins				R-MMU-1280218 Adaptive Immune System;R-MMU-1640170 Cell Cycle;R-MMU-168256 Immune System;R-MMU-1852241 Organelle biogenesis and maintenance;R-MMU-199977 ER to Golgi Anterograde Transport;R-MMU-199991 Membrane Trafficking;R-MMU-2132295 MHC class II antigen presentation;R-MMU-2262752 Cellular responses to stress;R-MMU-2565942 Regulation of PLK1 Activity at G2/M Transition;R-MMU-3371497 HSP90 chaper…	https://reactome.org/PathwayBrowser/#/R-MMU-1280218;https://reactome.org/PathwayBrowser/#/R-MMU-1640170;https://reactome.org/PathwayBrowser/#/R-MMU-168256;https://reactome.org/PathwayBrowser/#/R-MMU-1852241;https://reactome.org/PathwayBrowser/#/R-MMU-199977;https://reactome.org/PathwayBrowser/#/R-MMU-199991;https://reactome.org/PathwayBrowser/#/R-MMU-2132295;https://reactome.org/PathwayBrowser/#/…
Q8R5C5	Beta-centractin OS=Mus musculus OX=10090 GN=Actr1b PE=1 SV=1	Actr1b	0.836688	0.0225417	None	44	12	100	4	4	42.3	7.18207e+06	7.28768e+06	7.10773e+06	7.45731e+06	6.82503e+06	8.10204e+06	1.11234	1.11186	1.07968	0.934097	0.838612	0.991599	cytoskeleton	K16575	ACTR1; centractin	mmu05022 Pathways of neurodegeneration - multiple diseases; mmu05016 Huntington disease; mmu05132 Salmonella infection; mmu05014 Amyotrophic lateral sclerosis	GO:0001775 cell activation; GO:0002252 immune effector process; GO:0002263 cell activation involved in immune response; GO:0002274 myeloid leukocyte activation; GO:0002275 myeloid cell activation involved in immune response; GO:0002283 neutrophil activation involved in immune response; GO:0002366 leukocyte activation involved in immune response; GO:0002376 immune system process; GO:0002443 leukoc…	GO:0005576 extracellular region; GO:0005622 intracellular anatomical structure; GO:0005737 cytoplasm; GO:0005813 centrosome; GO:0005815 microtubule organizing center; GO:0005829 cytosol; GO:0005856 cytoskeleton; GO:0005869 dynactin complex; GO:0005875 microtubule associated complex; GO:0005884 actin filament; GO:0012505 endomembrane system; GO:0015629 actin cytoskeleton; GO:0015630 microtubule cy…	GO:0005198 structural molecule activity; GO:0005200 structural constituent of cytoskeleton;			Z	KOG0676	Actin and related proteins				R-MMU-1280218 Adaptive Immune System;R-MMU-168249 Innate Immune System;R-MMU-168256 Immune System;R-MMU-2132295 MHC class II antigen presentation;R-MMU-6798695 Neutrophil degranulation	https://reactome.org/PathwayBrowser/#/R-MMU-1280218;https://reactome.org/PathwayBrowser/#/R-MMU-168249;https://reactome.org/PathwayBrowser/#/R-MMU-168256;https://reactome.org/PathwayBrowser/#/R-MMU-2132295;https://reactome.org/PathwayBrowser/#/R-MMU-6798695
P61161	Actin-related protein 2 OS=Mus musculus OX=10090 GN=Actr2 PE=1 SV=1	Actr2	1.11507	0.0334583	None	22	7	35	7	7	44.7	2.16517e+07	2.28819e+07	2.46997e+07	3.16293e+07	3.2523e+07	3.15184e+07	0.893973	0.930671	1.00023	1.05619	1.06535	1.02837	cytoplasm	K17260	ACTR2; actin-related protein 2	mmu04666 Fc gamma R-mediated phagocytosis; mmu04810 Regulation of actin cytoskeleton; mmu05100 Bacterial invasion of epithelial cells; mmu05135 Yersinia infection; mmu05132 Salmonella infection; mmu04144 Endocytosis; mmu04530 Tight junction	GO:0000003 reproduction; GO:0000280 nuclear division; GO:0000902 cell morphogenesis; GO:0000910 cytokinesis; GO:0001667 ameboidal-type cell migration; GO:0001775 cell activation; GO:0002009 morphogenesis of an epithelium; GO:0002252 immune effector process; GO:0002253 activation of immune response; GO:0002262 myeloid cell homeostasis; GO:0002263 cell activation involved in immune response; GO:000…	GO:0000323 lytic vacuole; GO:0002102 podosome; GO:0005576 extracellular region; GO:0005622 intracellular anatomical structure; GO:0005737 cytoplasm; GO:0005764 lysosome; GO:0005766 primary lysosome; GO:0005773 vacuole; GO:0005775 vacuolar lumen; GO:0005829 cytosol; GO:0005856 cytoskeleton; GO:0005884 actin filament; GO:0005885 Arp2/3 protein complex; GO:0005938 cell cortex; GO:0012505 endomembran…	GO:0005198 structural molecule activity; GO:0005200 structural constituent of cytoskeleton; GO:0005488 binding; GO:0005515 protein binding; GO:0008092 cytoskeletal protein binding;			Z	KOG0677	Actin-related protein Arp2/3 complex, subunit Arp2	WP339 ESC pluripotency pathways	http://www.wikipathways.org/instance/WP339_r116720		R-MMU-1266738 Developmental Biology;R-MMU-162582 Signal Transduction;R-MMU-168249 Innate Immune System;R-MMU-168256 Immune System;R-MMU-194315 Signaling by Rho GTPases;R-MMU-195258 RHO GTPase Effectors;R-MMU-199991 Membrane Trafficking;R-MMU-2029480 Fcgamma receptor (FCGR) dependent phagocytosis;R-MMU-2029482 Regulation of actin dynamics for phagocytic cup formation;R-MMU-2682334 EPH-Ephrin signa…	https://reactome.org/PathwayBrowser/#/R-MMU-1266738;https://reactome.org/PathwayBrowser/#/R-MMU-162582;https://reactome.org/PathwayBrowser/#/R-MMU-168249;https://reactome.org/PathwayBrowser/#/R-MMU-168256;https://reactome.org/PathwayBrowser/#/R-MMU-194315;https://reactome.org/PathwayBrowser/#/R-MMU-195258;https://reactome.org/PathwayBrowser/#/R-MMU-199991;https://reactome.org/PathwayBrowser/#/R-M…	HALLMARK PI3K AKT MTOR SIGNALING;HALLMARK MTORC1 SIGNALING	http://www.gsea-msigdb.org/gsea/msigdb/mouse/geneset/HALLMARK_PI3K_AKT_MTOR_SIGNALING;http://www.gsea-msigdb.org/gsea/msigdb/mouse/geneset/HALLMARK_MTORC1_SIGNALING
Q99JY9	Actin-related protein 3 OS=Mus musculus OX=10090 GN=Actr3 PE=1 SV=3	Actr3	1.01674	0.243374	None	31	11	90	10	11	47.3	4.08519e+07	4.11615e+07	4.02606e+07	5.1154e+07	5.10069e+07	5.19746e+07	1.00629	0.998791	0.972669	1.01909	0.996801	1.01171	cytoplasm	K18584	ACTR3; actin-related protein 3	mmu04666 Fc gamma R-mediated phagocytosis; mmu04810 Regulation of actin cytoskeleton; mmu05100 Bacterial invasion of epithelial cells; mmu05135 Yersinia infection; mmu05132 Salmonella infection; mmu04144 Endocytosis; mmu04530 Tight junction	GO:0000003 reproduction; GO:0000280 nuclear division; GO:0000910 cytokinesis; GO:0001558 regulation of cell growth; GO:0002252 immune effector process; GO:0002253 activation of immune response; GO:0002376 immune system process; GO:0002429 immune response-activating cell surface receptor signaling pathway; GO:0002431 Fc receptor mediated stimulatory signaling pathway; GO:0002433 immune response-re…	GO:0000139 Golgi membrane; GO:0001726 ruffle; GO:0002102 podosome; GO:0005622 intracellular anatomical structure; GO:0005737 cytoplasm; GO:0005794 Golgi apparatus; GO:0005829 cytosol; GO:0005856 cytoskeleton; GO:0005885 Arp2/3 protein complex; GO:0005903 brush border; GO:0005911 cell-cell junction; GO:0005912 adherens junction; GO:0012505 endomembrane system; GO:0015629 actin cytoskeleton; GO:001…	GO:0003779 actin binding; GO:0005198 structural molecule activity; GO:0005200 structural constituent of cytoskeleton; GO:0005488 binding; GO:0005515 protein binding; GO:0008092 cytoskeletal protein binding; GO:0019899 enzyme binding; GO:0051117 ATPase binding;			Z	KOG0678	Actin-related protein Arp2/3 complex, subunit Arp3				R-MMU-1266738 Developmental Biology;R-MMU-162582 Signal Transduction;R-MMU-168249 Innate Immune System;R-MMU-168256 Immune System;R-MMU-194315 Signaling by Rho GTPases;R-MMU-195258 RHO GTPase Effectors;R-MMU-199991 Membrane Trafficking;R-MMU-2029480 Fcgamma receptor (FCGR) dependent phagocytosis;R-MMU-2029482 Regulation of actin dynamics for phagocytic cup formation;R-MMU-2682334 EPH-Ephrin signa…	https://reactome.org/PathwayBrowser/#/R-MMU-1266738;https://reactome.org/PathwayBrowser/#/R-MMU-162582;https://reactome.org/PathwayBrowser/#/R-MMU-168249;https://reactome.org/PathwayBrowser/#/R-MMU-168256;https://reactome.org/PathwayBrowser/#/R-MMU-194315;https://reactome.org/PathwayBrowser/#/R-MMU-195258;https://reactome.org/PathwayBrowser/#/R-MMU-199991;https://reactome.org/PathwayBrowser/#/R-M…	HALLMARK PI3K AKT MTOR SIGNALING;HALLMARK MTORC1 SIGNALING	http://www.gsea-msigdb.org/gsea/msigdb/mouse/geneset/HALLMARK_PI3K_AKT_MTOR_SIGNALING;http://www.gsea-msigdb.org/gsea/msigdb/mouse/geneset/HALLMARK_MTORC1_SIGNALING
Q80US4	Actin-related protein 5 OS=Mus musculus OX=10090 GN=Actr5 PE=1 SV=3	Actr5	0.86569	0.0180782	None	34	12	53	12	12	67.8	1.21888e+07	1.35202e+07	1.22064e+07	1.37184e+07	1.37161e+07	1.32475e+07	1.05588	1.15375	1.0371	0.961129	0.942657	0.906869	nucleus	K11672			GO:0006139 nucleobase-containing compound metabolic process; GO:0006259 DNA metabolic process; GO:0006281 DNA repair; GO:0006302 double-strand break repair; GO:0006325 chromatin organization; GO:0006338 chromatin remodeling; GO:0006351 transcription, DNA-templated; GO:0006355 regulation of transcription, DNA-templated; GO:0006464 cellular protein modification process; GO:0006508 proteolysis; GO:0…	GO:0000228 nuclear chromosome; GO:0000785 chromatin; GO:0005622 intracellular anatomical structure; GO:0005634 nucleus; GO:0005654 nucleoplasm; GO:0005694 chromosome; GO:0005737 cytoplasm; GO:0031011 Ino80 complex; GO:0031974 membrane-enclosed lumen; GO:0031981 nuclear lumen; GO:0032991 protein-containing complex; GO:0033202 DNA helicase complex; GO:0043226 organelle; GO:0043227 membrane-bounded …				Z	KOG0681	Actin-related protein - Arp5p				R-MMU-392499 Metabolism of proteins;R-MMU-5688426 Deubiquitination;R-MMU-5689603 UCH proteinases;R-MMU-5696394 DNA Damage Recognition in GG-NER;R-MMU-5696398 Nucleotide Excision Repair;R-MMU-5696399 Global Genome Nucleotide Excision Repair (GG-NER);R-MMU-597592 Post-translational protein modification;R-MMU-73894 DNA Repair	https://reactome.org/PathwayBrowser/#/R-MMU-392499;https://reactome.org/PathwayBrowser/#/R-MMU-5688426;https://reactome.org/PathwayBrowser/#/R-MMU-5689603;https://reactome.org/PathwayBrowser/#/R-MMU-5696394;https://reactome.org/PathwayBrowser/#/R-MMU-5696398;https://reactome.org/PathwayBrowser/#/R-MMU-5696399;https://reactome.org/PathwayBrowser/#/R-MMU-597592;https://reactome.org/PathwayBrowser/#…
Q9D864	Actin-related protein 6 OS=Mus musculus OX=10090 GN=Actr6 PE=1 SV=2	Actr6	1.35347	0.0754377	None	17	5	29	5	5	45.8	2.16422e+06	2.97222e+06	3.34583e+06	4.28151e+06	4.82471e+06	5.11629e+06	0.649004	0.87801	0.984068	1.0384	1.14786	1.21243	cytoplasm	K11662			GO:0006325 chromatin organization; GO:0006996 organelle organization; GO:0009987 cellular process; GO:0016043 cellular component organization; GO:0051276 chromosome organization; GO:0070828 heterochromatin organization; GO:0071840 cellular component organization or biogenesis;	GO:0000785 chromatin; GO:0005622 intracellular anatomical structure; GO:0005634 nucleus; GO:0005694 chromosome; GO:0043226 organelle; GO:0043227 membrane-bounded organelle; GO:0043228 non-membrane-bounded organelle; GO:0043229 intracellular organelle; GO:0043231 intracellular membrane-bounded organelle; GO:0043232 intracellular non-membrane-bounded organelle;	GO:0003682 chromatin binding; GO:0005488 binding;			Z	KOG0680	Actin-related protein - Arp6p
Q8R2S9	Actin-related protein 8 OS=Mus musculus OX=10090 GN=Actr8 PE=2 SV=1	Actr8	1.03592	0.669405	None	8	4	23	4	4	70.5	2.58905e+06	3.59669e+06	3.25826e+06	3.91717e+06	4210787	3991277	0.817502	1.11873	1.00904	1.00033	1.05483	0.9959	nucleus	K11673			GO:0006139 nucleobase-containing compound metabolic process; GO:0006325 chromatin organization; GO:0006338 chromatin remodeling; GO:0006351 transcription, DNA-templated; GO:0006355 regulation of transcription, DNA-templated; GO:0006464 cellular protein modification process; GO:0006508 proteolysis; GO:0006725 cellular aromatic compound metabolic process; GO:0006807 nitrogen compound metabolic proc…	GO:0000228 nuclear chromosome; GO:0000785 chromatin; GO:0005622 intracellular anatomical structure; GO:0005634 nucleus; GO:0005654 nucleoplasm; GO:0005694 chromosome; GO:0005813 centrosome; GO:0005815 microtubule organizing center; GO:0005856 cytoskeleton; GO:0015630 microtubule cytoskeleton; GO:0031011 Ino80 complex; GO:0031974 membrane-enclosed lumen; GO:0031981 nuclear lumen; GO:0032991 protei…				Z	KOG0797	Actin-related protein				R-MMU-392499 Metabolism of proteins;R-MMU-5688426 Deubiquitination;R-MMU-5689603 UCH proteinases;R-MMU-5696394 DNA Damage Recognition in GG-NER;R-MMU-5696398 Nucleotide Excision Repair;R-MMU-5696399 Global Genome Nucleotide Excision Repair (GG-NER);R-MMU-597592 Post-translational protein modification;R-MMU-73894 DNA Repair	https://reactome.org/PathwayBrowser/#/R-MMU-392499;https://reactome.org/PathwayBrowser/#/R-MMU-5688426;https://reactome.org/PathwayBrowser/#/R-MMU-5689603;https://reactome.org/PathwayBrowser/#/R-MMU-5696394;https://reactome.org/PathwayBrowser/#/R-MMU-5696398;https://reactome.org/PathwayBrowser/#/R-MMU-5696399;https://reactome.org/PathwayBrowser/#/R-MMU-597592;https://reactome.org/PathwayBrowser/#…
Q9D9L5	Actin-related protein T2 OS=Mus musculus OX=10090 GN=Actrt2 PE=2 SV=1	Actrt2	2.68405	4.17894e-06	Up	32	11	99	11	11	41.6	2.4244e+07	2.61527e+07	2.67055e+07	8.65274e+07	8.34021e+07	8.65233e+07	0.49488	0.525877	0.534652	1.42847	1.35065	1.39567	cytoplasm,nucleus									Z	KOG0676	Actin and related proteins
Q8BXF8	Actin-related protein T3 OS=Mus musculus OX=10090 GN=Actrt3 PE=1 SV=1	Actrt3	0.31753	0.00115882	Down	41	10	58	10	10	40.4	3.24152e+07	3.41241e+07	3.93891e+07	1.04058e+07	1.55945e+07	1.57494e+07	1.4945	1.54982	1.78114	0.388012	0.570411	0.573807	cytoplasm					GO:0001673 male germ cell nucleus; GO:0005622 intracellular anatomical structure; GO:0005634 nucleus; GO:0043073 germ cell nucleus; GO:0043226 organelle; GO:0043227 membrane-bounded organelle; GO:0043229 intracellular organelle; GO:0043231 intracellular membrane-bounded organelle;				Z	KOG0676	Actin and related proteins
Q99JW2	Aminoacylase-1 OS=Mus musculus OX=10090 GN=Acy1 PE=1 SV=1	Acy1	0.871467	0.0749352	None	13	5	30	5	5	45.8	5.05498e+06	4.56783e+06	5.23451e+06	4.88026e+06	5.47942e+06	5.70278e+06	1.11313	0.990854	1.13052	0.869144	0.957262	0.992357	cytoplasm	K14677	ACY1; aminoacylase [EC:3.5.1.14]	mmu01230 Biosynthesis of amino acids; mmu01210 2-Oxocarboxylic acid metabolism; mmu01100 Metabolic pathways; mmu00220 Arginine biosynthesis	GO:0006805 xenobiotic metabolic process; GO:0006807 nitrogen compound metabolic process; GO:0008152 metabolic process; GO:0009056 catabolic process; GO:0009057 macromolecule catabolic process; GO:0009410 response to xenobiotic stimulus; GO:0009987 cellular process; GO:0019538 protein metabolic process; GO:0030163 protein catabolic process; GO:0042221 response to chemical; GO:0043170 macromolecule…	GO:0005576 extracellular region; GO:0005615 extracellular space; GO:0005622 intracellular anatomical structure; GO:0005737 cytoplasm; GO:0005829 cytosol; GO:0031982 vesicle; GO:0043226 organelle; GO:0043227 membrane-bounded organelle; GO:0043230 extracellular organelle; GO:0070062 extracellular exosome; GO:1903561 extracellular vesicle;	GO:0003824 catalytic activity; GO:0004046 aminoacylase activity; GO:0005488 binding; GO:0005515 protein binding; GO:0016787 hydrolase activity; GO:0016810 hydrolase activity, acting on carbon-nitrogen (but not peptide) bonds; GO:0016811 hydrolase activity, acting on carbon-nitrogen (but not peptide) bonds, in linear amides; GO:0042802 identical protein binding;	PF07687	PF07687 Peptidase dimerisation domain	E	KOG2275	Aminoacylase ACY1 and related metalloexopeptidases				R-MMU-1430728 Metabolism;R-MMU-211859 Biological oxidations;R-MMU-5423646 Aflatoxin activation and detoxification;R-MMU-9748784 Drug ADME;R-MMU-9753281 Paracetamol ADME	https://reactome.org/PathwayBrowser/#/R-MMU-1430728;https://reactome.org/PathwayBrowser/#/R-MMU-211859;https://reactome.org/PathwayBrowser/#/R-MMU-5423646;https://reactome.org/PathwayBrowser/#/R-MMU-9748784;https://reactome.org/PathwayBrowser/#/R-MMU-9753281
P56376	Acylphosphatase-1 OS=Mus musculus OX=10090 GN=Acyp1 PE=1 SV=2	Acyp1	0.936862	0.048225	None	74	7	268	7	7	11.2	1.65222e+09	1.79378e+09	1.72872e+09	1.94575e+09	2.0628e+09	2.00147e+09	1.00579	1.07567	1.03213	0.957957	0.99624	0.96281	cytoplasm	K01512	acyP; acylphosphatase [EC:3.6.1.7]	mmu00620 Pyruvate metabolism; mmu01100 Metabolic pathways	GO:0006793 phosphorus metabolic process; GO:0006796 phosphate-containing compound metabolic process; GO:0008152 metabolic process; GO:0009987 cellular process; GO:0044237 cellular metabolic process;	GO:0005622 intracellular anatomical structure; GO:0005737 cytoplasm;	GO:0003824 catalytic activity; GO:0003998 acylphosphatase activity; GO:0016787 hydrolase activity; GO:0016817 hydrolase activity, acting on acid anhydrides; GO:0016818 hydrolase activity, acting on acid anhydrides, in phosphorus-containing anhydrides;	PF00708	PF00708 Acylphosphatase	C	KOG3360	Acylphosphatase
P56375	Acylphosphatase-2 OS=Mus musculus OX=10090 GN=Acyp2 PE=1 SV=2	Acyp2	0.992979	0.860754	None	29	3	31	3	3	11.9	2.24771e+07	23966151	23153542	25863989	29016609	30842811	0.985317	1.03492	0.995469	0.916965	1.00914	1.06842	nucleus	K01512	acyP; acylphosphatase [EC:3.6.1.7]	mmu00620 Pyruvate metabolism; mmu01100 Metabolic pathways			GO:0003824 catalytic activity; GO:0003998 acylphosphatase activity; GO:0005488 binding; GO:0005515 protein binding; GO:0016787 hydrolase activity; GO:0016817 hydrolase activity, acting on acid anhydrides; GO:0016818 hydrolase activity, acting on acid anhydrides, in phosphorus-containing anhydrides; GO:0042802 identical protein binding;	PF00708	PF00708 Acylphosphatase	C	KOG3360	Acylphosphatase
Q5SUE7	Adenosine deaminase domain-containing protein 1 OS=Mus musculus OX=10090 GN=Adad1 PE=1 SV=1	Adad1	1.05162	0.00925739	None	44	20	219	20	20	67.8	1.74225e+08	1.80881e+08	1.75324e+08	2.27383e+08	2.30583e+08	2.33601e+08	0.970742	0.992795	0.958096	1.02465	1.01927	1.02854	mitochondria				GO:0000003 reproduction; GO:0003006 developmental process involved in reproduction; GO:0007276 gamete generation; GO:0007281 germ cell development; GO:0007283 spermatogenesis; GO:0007286 spermatid development; GO:0009987 cellular process; GO:0019953 sexual reproduction; GO:0022412 cellular process involved in reproduction in multicellular organism; GO:0022414 reproductive process; GO:0030154 cell…	GO:0005622 intracellular anatomical structure; GO:0005634 nucleus; GO:0043226 organelle; GO:0043227 membrane-bounded organelle; GO:0043229 intracellular organelle; GO:0043231 intracellular membrane-bounded organelle;	GO:0003676 nucleic acid binding; GO:0003723 RNA binding; GO:0005488 binding; GO:0097159 organic cyclic compound binding; GO:1901363 heterocyclic compound binding;	PF00035	PF00035 Double-stranded RNA binding motif	A	KOG2777	tRNA-specific adenosine deaminase 1	WP310 mRNA processing	http://www.wikipathways.org/instance/WP310_r122791				HALLMARK SPERMATOGENESIS	http://www.gsea-msigdb.org/gsea/msigdb/mouse/geneset/HALLMARK_SPERMATOGENESIS
Q9D5P4	Adenosine deaminase domain-containing protein 2 OS=Mus musculus OX=10090 GN=Adad2 PE=1 SV=2	Adad2	0.528763	0.000987863	Down	28	9	42	9	9	59.3	2.02595e+07	2.06799e+07	2.11267e+07	1.37726e+07	1.17599e+07	1.51498e+07	1.34251	1.34993	1.37307	0.738119	0.618246	0.793324	nucleus							PF00035	PF00035 Double-stranded RNA binding motif	A	KOG2777	tRNA-specific adenosine deaminase 1
Q9R157	Disintegrin and metalloproteinase domain-containing protein 18 OS=Mus musculus OX=10090 GN=Adam18 PE=1 SV=2	Adam18	0.731152	0.00263655	None	22	10	50	10	10	79.2	2.47406e+07	2.40163e+07	2.2552e+07	2.00643e+07	2.29976e+07	2.16218e+07	1.23868	1.18448	1.10741	0.812445	0.913482	0.85545	plasma membrane	K16909			GO:0000003 reproduction; GO:0006508 proteolysis; GO:0006807 nitrogen compound metabolic process; GO:0007276 gamete generation; GO:0007283 spermatogenesis; GO:0008152 metabolic process; GO:0019538 protein metabolic process; GO:0019953 sexual reproduction; GO:0022414 reproductive process; GO:0032501 multicellular organismal process; GO:0032504 multicellular organism reproduction; GO:0043170 macromo…	GO:0016020 membrane;	GO:0003824 catalytic activity; GO:0005102 signaling receptor binding; GO:0005178 integrin binding; GO:0005488 binding; GO:0005515 protein binding; GO:0008233 peptidase activity; GO:0008237 metallopeptidase activity; GO:0016787 hydrolase activity; GO:0044877 protein-containing complex binding; GO:0050839 cell adhesion molecule binding; GO:0140096 catalytic activity, acting on a protein;	PF01421; PF00200	PF01421 Reprolysin (M12B) family zinc metalloprotease ; PF00200 Disintegrin	O	KOG3607	Meltrins, fertilins and related Zn-dependent metalloproteinases of the ADAMs family
Q60813	Disintegrin and metalloproteinase domain-containing protein 1a OS=Mus musculus OX=10090 GN=Adam1a PE=2 SV=3	Adam1a	1.06567	0.333998	None	19	10	162	3	3	87.4	1.37136e+06	1.58762e+06	1.7152e+06	2.03061e+06	2.0224e+06	2.11835e+06	0.860923	0.981818	1.05609	1.031	1.00728	1.0509	plasma membrane	K08607			GO:0000003 reproduction; GO:0006508 proteolysis; GO:0006807 nitrogen compound metabolic process; GO:0007276 gamete generation; GO:0007283 spermatogenesis; GO:0007338 single fertilization; GO:0007339 binding of sperm to zona pellucida; GO:0007342 fusion of sperm to egg plasma membrane involved in single fertilization; GO:0008037 cell recognition; GO:0008152 metabolic process; GO:0009566 fertilizat…	GO:0016020 membrane; GO:0016021 integral component of membrane; GO:0031224 intrinsic component of membrane; GO:0045121 membrane raft; GO:0098857 membrane microdomain;	GO:0003824 catalytic activity; GO:0008233 peptidase activity; GO:0008237 metallopeptidase activity; GO:0016787 hydrolase activity; GO:0140096 catalytic activity, acting on a protein;	PF01421; PF00200	PF01421 Reprolysin (M12B) family zinc metalloprotease ; PF00200 Disintegrin	O	KOG3607	Meltrins, fertilins and related Zn-dependent metalloproteinases of the ADAMs family
Q8R534	Disintegrin and metalloproteinase domain-containing protein 1b OS=Mus musculus OX=10090 GN=Adam1b PE=1 SV=2	Adam1b	1.16021	0.000195968	None	24	13	198	6	19	89.3	8.04434e+07	8.30022e+07	8.46037e+07	1.18405e+08	1.17921e+08	1.2041e+08	0.905632	0.920501	0.93417	1.07809	1.05323	1.07122	plasma membrane	K08607			GO:0000003 reproduction; GO:0006508 proteolysis; GO:0006807 nitrogen compound metabolic process; GO:0007276 gamete generation; GO:0007283 spermatogenesis; GO:0007338 single fertilization; GO:0007339 binding of sperm to zona pellucida; GO:0007342 fusion of sperm to egg plasma membrane involved in single fertilization; GO:0008037 cell recognition; GO:0008152 metabolic process; GO:0009566 fertilizat…	GO:0016020 membrane; GO:0016021 integral component of membrane; GO:0031224 intrinsic component of membrane; GO:0045121 membrane raft; GO:0098857 membrane microdomain;	GO:0003824 catalytic activity; GO:0008233 peptidase activity; GO:0008237 metallopeptidase activity; GO:0016787 hydrolase activity; GO:0140096 catalytic activity, acting on a protein;	PF01421; PF00200	PF01421 Reprolysin (M12B) family zinc metalloprotease ; PF00200 Disintegrin	O	KOG3607	Meltrins, fertilins and related Zn-dependent metalloproteinases of the ADAMs family
Q60718	Disintegrin and metalloproteinase domain-containing protein 2 OS=Mus musculus OX=10090 GN=Adam2 PE=1 SV=2	Adam2	1.12186	0.00237894	None	24	13	182	13	13	82.3	2.36346e+08	2.43477e+08	2.36738e+08	3.36613e+08	3.30419e+08	3.29425e+08	0.939398	0.953304	0.922876	1.08207	1.04192	1.0347	plasma membrane	K06833			GO:0000003 reproduction; GO:0003006 developmental process involved in reproduction; GO:0003008 system process; GO:0006508 proteolysis; GO:0006807 nitrogen compound metabolic process; GO:0007155 cell adhesion; GO:0007275 multicellular organism development; GO:0007276 gamete generation; GO:0007283 spermatogenesis; GO:0007338 single fertilization; GO:0007339 binding of sperm to zona pellucida; GO:00…	GO:0001669 acrosomal vesicle; GO:0005622 intracellular anatomical structure; GO:0005737 cytoplasm; GO:0005886 plasma membrane; GO:0005887 integral component of plasma membrane; GO:0009986 cell surface; GO:0012505 endomembrane system; GO:0016020 membrane; GO:0016021 integral component of membrane; GO:0030141 secretory granule; GO:0031224 intrinsic component of membrane; GO:0031226 intrinsic compon…	GO:0003824 catalytic activity; GO:0005102 signaling receptor binding; GO:0005178 integrin binding; GO:0005488 binding; GO:0005515 protein binding; GO:0008233 peptidase activity; GO:0008237 metallopeptidase activity; GO:0016787 hydrolase activity; GO:0044877 protein-containing complex binding; GO:0050839 cell adhesion molecule binding; GO:0140096 catalytic activity, acting on a protein;	PF01421; PF00200	PF01421 Reprolysin (M12B) family zinc metalloprotease ; PF00200 Disintegrin	O	KOG3607	Meltrins, fertilins and related Zn-dependent metalloproteinases of the ADAMs family				R-MMU-1187000 Fertilization;R-MMU-1474165 Reproduction;R-MMU-2534343 Interaction With Cumulus Cells And The Zona Pellucida	https://reactome.org/PathwayBrowser/#/R-MMU-1187000;https://reactome.org/PathwayBrowser/#/R-MMU-1474165;https://reactome.org/PathwayBrowser/#/R-MMU-2534343	HALLMARK SPERMATOGENESIS	http://www.gsea-msigdb.org/gsea/msigdb/mouse/geneset/HALLMARK_SPERMATOGENESIS
Q9R160	Disintegrin and metalloproteinase domain-containing protein 24 OS=Mus musculus OX=10090 GN=Adam24 PE=1 SV=2	Adam24	1.17236	0.283559	None	9	5	37	5	5	85	5703263	7.65559e+06	5.97284e+06	1.09424e+07	8.21025e+06	8.89846e+06	0.819531	1.08366	0.841779	1.27168	0.935984	1.01044	plasma membrane	K08611			GO:0000003 reproduction; GO:0001775 cell activation; GO:0006508 proteolysis; GO:0006807 nitrogen compound metabolic process; GO:0007338 single fertilization; GO:0007343 egg activation; GO:0008152 metabolic process; GO:0009566 fertilization; GO:0009987 cellular process; GO:0019538 protein metabolic process; GO:0019953 sexual reproduction; GO:0022414 reproductive process; GO:0043170 macromolecule m…	GO:0005886 plasma membrane; GO:0009897 external side of plasma membrane; GO:0009986 cell surface; GO:0016020 membrane; GO:0030424 axon; GO:0036477 somatodendritic compartment; GO:0042995 cell projection; GO:0043005 neuron projection; GO:0043025 neuronal cell body; GO:0044297 cell body; GO:0061827 sperm head; GO:0071944 cell periphery; GO:0097524 sperm plasma membrane; GO:0098552 side of membrane;…	GO:0003824 catalytic activity; GO:0005102 signaling receptor binding; GO:0005178 integrin binding; GO:0005488 binding; GO:0005515 protein binding; GO:0008233 peptidase activity; GO:0008237 metallopeptidase activity; GO:0016787 hydrolase activity; GO:0044877 protein-containing complex binding; GO:0050839 cell adhesion molecule binding; GO:0140096 catalytic activity, acting on a protein;	PF01421; PF00200	PF01421 Reprolysin (M12B) family zinc metalloprotease ; PF00200 Disintegrin	O	KOG3607	Meltrins, fertilins and related Zn-dependent metalloproteinases of the ADAMs family
Q9R159	Disintegrin and metalloproteinase domain-containing protein 25 OS=Mus musculus OX=10090 GN=Adam25 PE=2 SV=1	Adam25	1.40504	0.0663433	None	7	5	17	5	5	86.1	2.93721e+06	3.03194e+06	2.29915e+06	5.04383e+06	3.92583e+06	5.43863e+06	0.881901	0.896765	0.677061	1.22481	0.935163	1.29042	cytoplasm	K08612			GO:0000003 reproduction; GO:0001775 cell activation; GO:0006508 proteolysis; GO:0006807 nitrogen compound metabolic process; GO:0007338 single fertilization; GO:0007343 egg activation; GO:0008152 metabolic process; GO:0009566 fertilization; GO:0009987 cellular process; GO:0019538 protein metabolic process; GO:0019953 sexual reproduction; GO:0022414 reproductive process; GO:0043170 macromolecule m…	GO:0005886 plasma membrane; GO:0009897 external side of plasma membrane; GO:0009986 cell surface; GO:0016020 membrane; GO:0030424 axon; GO:0036477 somatodendritic compartment; GO:0042995 cell projection; GO:0043005 neuron projection; GO:0043025 neuronal cell body; GO:0044297 cell body; GO:0061827 sperm head; GO:0071944 cell periphery; GO:0097524 sperm plasma membrane; GO:0098552 side of membrane;…	GO:0003824 catalytic activity; GO:0005102 signaling receptor binding; GO:0005178 integrin binding; GO:0005488 binding; GO:0005515 protein binding; GO:0008233 peptidase activity; GO:0008237 metallopeptidase activity; GO:0016787 hydrolase activity; GO:0044877 protein-containing complex binding; GO:0050839 cell adhesion molecule binding; GO:0140096 catalytic activity, acting on a protein;	PF01421; PF00200	PF01421 Reprolysin (M12B) family zinc metalloprotease ; PF00200 Disintegrin	O	KOG3607	Meltrins, fertilins and related Zn-dependent metalloproteinases of the ADAMs family				R-MMU-1187000 Fertilization;R-MMU-1474165 Reproduction;R-MMU-2534343 Interaction With Cumulus Cells And The Zona Pellucida	https://reactome.org/PathwayBrowser/#/R-MMU-1187000;https://reactome.org/PathwayBrowser/#/R-MMU-1474165;https://reactome.org/PathwayBrowser/#/R-MMU-2534343
Q811Q4	Disintegrin and metalloproteinase domain-containing protein 29 OS=Mus musculus OX=10090 GN=Adam29 PE=2 SV=1	Adam29	1.44531	0.00623904	None	6	4	15	4	4	86.4	5.05401e+06	5.42817e+06	6.07105e+06	9.1317e+06	9.5327e+06	1.09976e+07	0.744583	0.787778	0.877236	1.08806	1.1142	1.28036	plasma membrane	K16069			GO:0000003 reproduction; GO:0001775 cell activation; GO:0006508 proteolysis; GO:0006807 nitrogen compound metabolic process; GO:0007276 gamete generation; GO:0007283 spermatogenesis; GO:0007338 single fertilization; GO:0007343 egg activation; GO:0008152 metabolic process; GO:0009566 fertilization; GO:0009987 cellular process; GO:0019538 protein metabolic process; GO:0019953 sexual reproduction; G…	GO:0005886 plasma membrane; GO:0005887 integral component of plasma membrane; GO:0009897 external side of plasma membrane; GO:0009986 cell surface; GO:0016020 membrane; GO:0016021 integral component of membrane; GO:0030424 axon; GO:0031224 intrinsic component of membrane; GO:0031226 intrinsic component of plasma membrane; GO:0036477 somatodendritic compartment; GO:0042995 cell projection; GO:0043…	GO:0003824 catalytic activity; GO:0005102 signaling receptor binding; GO:0005178 integrin binding; GO:0005488 binding; GO:0005515 protein binding; GO:0008233 peptidase activity; GO:0008237 metallopeptidase activity; GO:0016787 hydrolase activity; GO:0044877 protein-containing complex binding; GO:0050839 cell adhesion molecule binding; GO:0140096 catalytic activity, acting on a protein;	PF01421; PF00200	PF01421 Reprolysin (M12B) family zinc metalloprotease ; PF00200 Disintegrin	O	KOG3607	Meltrins, fertilins and related Zn-dependent metalloproteinases of the ADAMs family
F8VQ03	A disintegrin and metallopeptidase domain 3 OS=Mus musculus OX=10090 GN=Adam3 PE=1 SV=1	Adam3	0.132807	8.16159e-06	Down	4	2	6	2	2	91.4	902885	842843	921746	141803	164543	132887	1.97877	1.81963	1.9813	0.251346	0.286097	0.230144	plasma membrane				GO:0000003 reproduction; GO:0006928 movement of cell or subcellular component; GO:0007338 single fertilization; GO:0007339 binding of sperm to zona pellucida; GO:0008037 cell recognition; GO:0009566 fertilization; GO:0009893 positive regulation of metabolic process; GO:0009987 cellular process; GO:0009988 cell-cell recognition; GO:0010468 regulation of gene expression; GO:0010604 positive regulat…	GO:0005886 plasma membrane; GO:0009986 cell surface; GO:0016020 membrane; GO:0032991 protein-containing complex; GO:0045121 membrane raft; GO:0061827 sperm head; GO:0071944 cell periphery; GO:0098857 membrane microdomain;		PF01421; PF00200; PF07974	PF01421 Reprolysin (M12B) family zinc metalloprotease ; PF00200 Disintegrin; PF07974 EGF-like domain	O	KOG3607	Meltrins, fertilins and related Zn-dependent metalloproteinases of the ADAMs family
Q8K410	Disintegrin and metalloproteinase domain-containing protein 32 OS=Mus musculus OX=10090 GN=Adam32 PE=1 SV=3	Adam32	0.594905	0.000119212	Down	24	16	170	16	16	83.9	1.70119e+08	163991749	1.61993e+08	1.13865e+08	1.27704e+08	1.2455e+08	1.34337	1.27567	1.25463	0.727202	0.800051	0.777215	plasma membrane	K16070				GO:0016020 membrane;	GO:0005102 signaling receptor binding; GO:0005178 integrin binding; GO:0005488 binding; GO:0005515 protein binding; GO:0044877 protein-containing complex binding; GO:0050839 cell adhesion molecule binding;	PF01421; PF00200	PF01421 Reprolysin (M12B) family zinc metalloprotease ; PF00200 Disintegrin	O	KOG3607	Meltrins, fertilins and related Zn-dependent metalloproteinases of the ADAMs family
Q3TTE0	Disintegrin and metalloproteinase domain-containing protein 5 OS=Mus musculus OX=10090 GN=Adam5 PE=1 SV=1	Adam5	0.20006	5.22411e-06	Down	31	15	77	15	15	84.5	4.26271e+07	5.04127e+07	4.53094e+07	1.11486e+07	1.19096e+07	1.12478e+07	1.681	1.95838	1.75246	0.35557	0.372605	0.350515	nucleus				GO:0000003 reproduction; GO:0003006 developmental process involved in reproduction; GO:0007275 multicellular organism development; GO:0007548 sex differentiation; GO:0008406 gonad development; GO:0008584 male gonad development; GO:0022414 reproductive process; GO:0032501 multicellular organismal process; GO:0032502 developmental process; GO:0045137 development of primary sexual characteristics; G…			PF01421; PF00200	PF01421 Reprolysin (M12B) family zinc metalloprotease ; PF00200 Disintegrin	O	KOG3607	Meltrins, fertilins and related Zn-dependent metalloproteinases of the ADAMs family	WP310 mRNA processing	http://www.wikipathways.org/instance/WP310_r122791
Q6P6J0	tRNA-specific adenosine deaminase 2 OS=Mus musculus OX=10090 GN=Adat2 PE=1 SV=1	Adat2	1.68678	0.0463934	Up	32	3	7	3	3	21.3	1.38591e+06	2.15656e+06	1.10686e+06	3.08014e+06	3.28797e+06	3.35675e+06	0.656468	1.00627	0.514219	1.17997	1.2356	1.25647	cytoplasm	K15441			GO:0006139 nucleobase-containing compound metabolic process; GO:0006396 RNA processing; GO:0006399 tRNA metabolic process; GO:0006400 tRNA modification; GO:0006725 cellular aromatic compound metabolic process; GO:0006807 nitrogen compound metabolic process; GO:0008033 tRNA processing; GO:0008152 metabolic process; GO:0009451 RNA modification; GO:0009987 cellular process; GO:0010467 gene expressio…	GO:0005622 intracellular anatomical structure; GO:0005634 nucleus; GO:0005654 nucleoplasm; GO:0031974 membrane-enclosed lumen; GO:0031981 nuclear lumen; GO:0032991 protein-containing complex; GO:0043226 organelle; GO:0043227 membrane-bounded organelle; GO:0043229 intracellular organelle; GO:0043231 intracellular membrane-bounded organelle; GO:0043233 organelle lumen; GO:0052718 tRNA-specific aden…	GO:0003824 catalytic activity; GO:0004000 adenosine deaminase activity; GO:0008251 tRNA-specific adenosine deaminase activity; GO:0016787 hydrolase activity; GO:0016810 hydrolase activity, acting on carbon-nitrogen (but not peptide) bonds; GO:0016814 hydrolase activity, acting on carbon-nitrogen (but not peptide) bonds, in cyclic amidines; GO:0019239 deaminase activity; GO:0052717 tRNA-specific a…	PF00383	PF00383 Cytidine and deoxycytidylate deaminase zinc-binding region	F	KOG1018	Cytosine deaminase FCY1 and related enzymes
Q6PAT0	Probable inactive tRNA-specific adenosine deaminase-like protein 3 OS=Mus musculus OX=10090 GN=Adat3 PE=1 SV=1	Adat3	1.28248	0.0354272	None	13	3	22	3	3	37.5	1.08666e+06	1.15051e+06	1.33057e+06	1.75782e+06	1.78388e+06	2.1308e+06	0.800709	0.835106	0.961596	1.04755	1.04283	1.24073	cytoplasm	K15442			GO:0006139 nucleobase-containing compound metabolic process; GO:0006725 cellular aromatic compound metabolic process; GO:0006807 nitrogen compound metabolic process; GO:0008152 metabolic process; GO:0009451 RNA modification; GO:0009987 cellular process; GO:0016070 RNA metabolic process; GO:0034641 cellular nitrogen compound metabolic process; GO:0043170 macromolecule metabolic process; GO:0043412…	GO:0005622 intracellular anatomical structure; GO:0005634 nucleus; GO:0005654 nucleoplasm; GO:0031974 membrane-enclosed lumen; GO:0031981 nuclear lumen; GO:0043226 organelle; GO:0043227 membrane-bounded organelle; GO:0043229 intracellular organelle; GO:0043231 intracellular membrane-bounded organelle; GO:0043233 organelle lumen; GO:0070013 intracellular organelle lumen;		PF00383	PF00383 Cytidine and deoxycytidylate deaminase zinc-binding region	A	KOG2771	Subunit of tRNA-specific adenosine-34 deaminase
Q9D0L4	AarF domain-containing protein kinase 1 OS=Mus musculus OX=10090 GN=Adck1 PE=1 SV=1	Adck1	0.575092	0.00338024	Down	9	3	9	3	3	59.7	5.87971e+06	7626407	7.56856e+06	4.79234e+06	5.4066e+06	4.81576e+06	1.10928	1.41735	1.40046	0.73123	0.80924	0.717965	mitochondria	K08869			GO:0006464 cellular protein modification process; GO:0006468 protein phosphorylation; GO:0006793 phosphorus metabolic process; GO:0006796 phosphate-containing compound metabolic process; GO:0006807 nitrogen compound metabolic process; GO:0006996 organelle organization; GO:0007005 mitochondrion organization; GO:0008152 metabolic process; GO:0009987 cellular process; GO:0016043 cellular component o…	GO:0005622 intracellular anatomical structure; GO:0005737 cytoplasm; GO:0005739 mitochondrion; GO:0005740 mitochondrial envelope; GO:0005743 mitochondrial inner membrane; GO:0016020 membrane; GO:0019866 organelle inner membrane; GO:0031090 organelle membrane; GO:0031966 mitochondrial membrane; GO:0031967 organelle envelope; GO:0031975 envelope; GO:0043226 organelle; GO:0043227 membrane-bounded or…		PF03109	PF03109 ABC1 atypical kinase-like domain	R	KOG1235	Predicted unusual protein kinase
Q80V03	Uncharacterized aarF domain-containing protein kinase 5 OS=Mus musculus OX=10090 GN=Adck5 PE=2 SV=2	Adck5	0.810667	0.0142022	None	6	3	15	3	3	66.6	4.62815e+06	5.46498e+06	5.17486e+06	4.81379e+06	5.18037e+06	5.34965e+06	1.02939	1.19739	1.12888	0.865932	0.914123	0.940273	mitochondria	K08869			GO:0006996 organelle organization; GO:0007005 mitochondrion organization; GO:0009987 cellular process; GO:0016043 cellular component organization; GO:0042592 homeostatic process; GO:0048878 chemical homeostasis; GO:0055088 lipid homeostasis; GO:0065007 biological regulation; GO:0065008 regulation of biological quality; GO:0071840 cellular component organization or biogenesis;	GO:0005622 intracellular anatomical structure; GO:0005737 cytoplasm; GO:0005739 mitochondrion; GO:0005740 mitochondrial envelope; GO:0005743 mitochondrial inner membrane; GO:0016020 membrane; GO:0019866 organelle inner membrane; GO:0031090 organelle membrane; GO:0031966 mitochondrial membrane; GO:0031967 organelle envelope; GO:0031975 envelope; GO:0043226 organelle; GO:0043227 membrane-bounded or…		PF03109	PF03109 ABC1 atypical kinase-like domain	R	KOG1235	Predicted unusual protein kinase
Q8C0T9	Adenylate cyclase type 10 OS=Mus musculus OX=10090 GN=Adcy10 PE=1 SV=2	Adcy10	1.56474	0.0698005	None	5	5	14	5	5	186.3	731304	692109	776062	1.07565e+06	1.92038e+06	1.27637e+06	0.769362	0.717266	0.800763	0.915223	1.60284	1.06112	plasma membrane	K11265	ADCY10; adenylate cyclase 10 [EC:4.6.1.1]	mmu04371 Apelin signaling pathway; mmu04714 Thermogenesis; mmu04935 Growth hormone synthesis, secretion and action; mmu04024 cAMP signaling pathway; mmu01100 Metabolic pathways; mmu04713 Circadian entrainment; mmu00230 Purine metabolism	GO:0003341 cilium movement; GO:0003351 epithelial cilium movement involved in extracellular fluid movement; GO:0006139 nucleobase-containing compound metabolic process; GO:0006163 purine nucleotide metabolic process; GO:0006164 purine nucleotide biosynthetic process; GO:0006171 cAMP biosynthetic process; GO:0006725 cellular aromatic compound metabolic process; GO:0006753 nucleoside phosphate meta…	GO:0005622 intracellular anatomical structure; GO:0005634 nucleus; GO:0005737 cytoplasm; GO:0005829 cytosol; GO:0016020 membrane; GO:0030424 axon; GO:0030425 dendrite; GO:0030426 growth cone; GO:0030427 site of polarized growth; GO:0036477 somatodendritic compartment; GO:0042995 cell projection; GO:0043005 neuron projection; GO:0043025 neuronal cell body; GO:0043226 organelle; GO:0043227 membrane…	GO:0003824 catalytic activity; GO:0004016 adenylate cyclase activity; GO:0005488 binding; GO:0005515 protein binding; GO:0009975 cyclase activity; GO:0016829 lyase activity; GO:0016849 phosphorus-oxygen lyase activity; GO:0019899 enzyme binding; GO:0030145 manganese ion binding; GO:0043167 ion binding; GO:0043168 anion binding; GO:0043169 cation binding; GO:0046872 metal ion binding; GO:0046914 t…	PF00211	PF00211 Adenylate and Guanylate cyclase catalytic domain				WP2185 Purine metabolism	http://www.wikipathways.org/instance/WP2185_r123340		R-MMU-162582 Signal Transduction;R-MMU-5358351 Signaling by Hedgehog;R-MMU-5610787 Hedgehog 'off' state	https://reactome.org/PathwayBrowser/#/R-MMU-162582;https://reactome.org/PathwayBrowser/#/R-MMU-5358351;https://reactome.org/PathwayBrowser/#/R-MMU-5610787
G3UZ78	Androglobin OS=Mus musculus OX=10090 GN=Adgb PE=1 SV=1	Adgb	2.27257	2.43493e-05	Up	18	22	101	22	22	188.4	1.81417e+07	1.86719e+07	2.04845e+07	5.33129e+07	5.22084e+07	5.58685e+07	0.564828	0.572664	0.625517	1.34243	1.28958	1.37455	nucleus				GO:0006508 proteolysis; GO:0006807 nitrogen compound metabolic process; GO:0008152 metabolic process; GO:0019538 protein metabolic process; GO:0043170 macromolecule metabolic process; GO:0044238 primary metabolic process; GO:0071704 organic substance metabolic process; GO:1901564 organonitrogen compound metabolic process;	GO:0005622 intracellular anatomical structure; GO:0005737 cytoplasm;	GO:0003824 catalytic activity; GO:0004175 endopeptidase activity; GO:0004197 cysteine-type endopeptidase activity; GO:0004198 calcium-dependent cysteine-type endopeptidase activity; GO:0008233 peptidase activity; GO:0008234 cysteine-type peptidase activity; GO:0016787 hydrolase activity; GO:0140096 catalytic activity, acting on a protein;			OT	KOG0045	Cytosolic Ca2+-dependent cysteine protease (calpain), large subunit (EF-Hand protein superfamily)
P28474	Alcohol dehydrogenase class-3 OS=Mus musculus OX=10090 GN=Adh5 PE=1 SV=3	Adh5	0.945632	0.179003	None	17	5	55	5	5	39.5	1.95726e+07	1.93897e+07	2.15063e+07	2.26966e+07	2.44607e+07	2.3733e+07	1.0145	0.990028	1.09331	0.951451	1.00587	0.9721	cytoplasm	K00121	frmA; S-(hydroxymethyl)glutathione dehydrogenase / alcohol dehydrogenase [EC:1.1.1.284 1.1.1.1]	mmu00620 Pyruvate metabolism; mmu01200 Carbon metabolism; mmu01100 Metabolic pathways; mmu00071 Fatty acid degradation; mmu04936 Alcoholic liver disease; mmu00830 Retinol metabolism; mmu00982 Drug metabolism - cytochrome P450; mmu00010 Glycolysis / Gluconeogenesis; mmu00350 Tyrosine metabolism; mmu00980 Metabolism of xenobiotics by cytochrome P450	GO:0001505 regulation of neurotransmitter levels; GO:0001523 retinoid metabolic process; GO:0002237 response to molecule of bacterial origin; GO:0003008 system process; GO:0003013 circulatory system process; GO:0003016 respiratory system process; GO:0006066 alcohol metabolic process; GO:0006067 ethanol metabolic process; GO:0006068 ethanol catabolic process; GO:0006069 ethanol oxidation; GO:00060…	GO:0005622 intracellular anatomical structure; GO:0005634 nucleus; GO:0005737 cytoplasm; GO:0005739 mitochondrion; GO:0005829 cytosol; GO:0043226 organelle; GO:0043227 membrane-bounded organelle; GO:0043229 intracellular organelle; GO:0043231 intracellular membrane-bounded organelle;	GO:0003824 catalytic activity; GO:0004022 alcohol dehydrogenase (NAD+) activity; GO:0004024 alcohol dehydrogenase activity, zinc-dependent; GO:0004029 aldehyde dehydrogenase (NAD+) activity; GO:0004552 octanol dehydrogenase activity; GO:0005488 binding; GO:0005504 fatty acid binding; GO:0005515 protein binding; GO:0008270 zinc ion binding; GO:0008289 lipid binding; GO:0009055 electron transfer ac…	PF08240; PF00107	PF08240 Alcohol dehydrogenase GroES-like domain; PF00107 Zinc-binding dehydrogenase	Q	KOG0022	Alcohol dehydrogenase, class III	WP662 Amino acid metabolism	http://www.wikipathways.org/instance/WP662_r122074		R-MMU-1430728 Metabolism;R-MMU-211859 Biological oxidations;R-MMU-211945 Phase I - Functionalization of compounds;R-MMU-71384 Ethanol oxidation	https://reactome.org/PathwayBrowser/#/R-MMU-1430728;https://reactome.org/PathwayBrowser/#/R-MMU-211859;https://reactome.org/PathwayBrowser/#/R-MMU-211945;https://reactome.org/PathwayBrowser/#/R-MMU-71384	HALLMARK XENOBIOTIC METABOLISM	http://www.gsea-msigdb.org/gsea/msigdb/mouse/geneset/HALLMARK_XENOBIOTIC_METABOLISM
P55264	Adenosine kinase OS=Mus musculus OX=10090 GN=Adk PE=1 SV=2	Adk	1.01344	0.153544	None	30	8	66	8	8	40.1	4.26932e+07	4.39566e+07	4.37714e+07	5.37451e+07	5.43509e+07	5.57686e+07	0.987763	1.00182	0.993252	1.00567	0.997631	1.01962	nucleus	K00856	ADK; adenosine kinase [EC:2.7.1.20]	mmu01232 Nucleotide metabolism; mmu01100 Metabolic pathways; mmu00230 Purine metabolism	GO:0002682 regulation of immune system process; GO:0002684 positive regulation of immune system process; GO:0002694 regulation of leukocyte activation; GO:0002696 positive regulation of leukocyte activation; GO:0006139 nucleobase-containing compound metabolic process; GO:0006163 purine nucleotide metabolic process; GO:0006164 purine nucleotide biosynthetic process; GO:0006166 purine ribonucleosid…	GO:0005622 intracellular anatomical structure; GO:0005634 nucleus; GO:0005654 nucleoplasm; GO:0005737 cytoplasm; GO:0005829 cytosol; GO:0031974 membrane-enclosed lumen; GO:0031981 nuclear lumen; GO:0043226 organelle; GO:0043227 membrane-bounded organelle; GO:0043229 intracellular organelle; GO:0043231 intracellular membrane-bounded organelle; GO:0043233 organelle lumen; GO:0070013 intracellular o…	GO:0003824 catalytic activity; GO:0004001 adenosine kinase activity; GO:0005488 binding; GO:0005515 protein binding; GO:0016301 kinase activity; GO:0016740 transferase activity; GO:0016772 transferase activity, transferring phosphorus-containing groups; GO:0016773 phosphotransferase activity, alcohol group as acceptor; GO:0019205 nucleobase-containing compound kinase activity; GO:0019206 nucleosi…	PF00294	PF00294 pfkB family carbohydrate kinase	G	KOG2854	Possible pfkB family carbohydrate kinase	WP2185 Purine metabolism	http://www.wikipathways.org/instance/WP2185_r123340		R-MMU-1430728 Metabolism;R-MMU-15869 Metabolism of nucleotides;R-MMU-74217 Purine salvage;R-MMU-8956321 Nucleotide salvage	https://reactome.org/PathwayBrowser/#/R-MMU-1430728;https://reactome.org/PathwayBrowser/#/R-MMU-15869;https://reactome.org/PathwayBrowser/#/R-MMU-74217;https://reactome.org/PathwayBrowser/#/R-MMU-8956321
Q9Z103	Activity-dependent neuroprotector homeobox protein OS=Mus musculus OX=10090 GN=Adnp PE=1 SV=2	Adnp	1.10177	0.101495	None	13	10	33	10	10	124.2	8.9971e+06	9.74659e+06	9.93801e+06	1.33279e+07	1.21411e+07	1.36904e+07	0.902968	0.963598	0.978238	1.08182	0.966717	1.08578	nucleus	K22591			GO:0000003 reproduction; GO:0001558 regulation of cell growth; GO:0001932 regulation of protein phosphorylation; GO:0001934 positive regulation of protein phosphorylation; GO:0003008 system process; GO:0006355 regulation of transcription, DNA-templated; GO:0006357 regulation of transcription by RNA polymerase II; GO:0007154 cell communication; GO:0007275 multicellular organism development; GO:000…	GO:0005576 extracellular region; GO:0005615 extracellular space; GO:0005622 intracellular anatomical structure; GO:0005634 nucleus; GO:0005737 cytoplasm; GO:0030424 axon; GO:0030425 dendrite; GO:0036477 somatodendritic compartment; GO:0042995 cell projection; GO:0043005 neuron projection; GO:0043025 neuronal cell body; GO:0043226 organelle; GO:0043227 membrane-bounded organelle; GO:0043229 intrac…	GO:0000981 DNA-binding transcription factor activity, RNA polymerase II-specific; GO:0003682 chromatin binding; GO:0003700 DNA-binding transcription factor activity; GO:0005488 binding; GO:0005507 copper ion binding; GO:0005515 protein binding; GO:0008092 cytoskeletal protein binding; GO:0015631 tubulin binding; GO:0033218 amide binding; GO:0042277 peptide binding; GO:0043167 ion binding; GO:0043…	PF19627; PF00046	PF19627 Activity-dependent neuroprotector homeobox protein N-terminal; PF00046 Homeodomain
Q6PDY2	2-aminoethanethiol dioxygenase OS=Mus musculus OX=10090 GN=Ado PE=1 SV=2	Ado	0.7186	0.00843537	None	38	8	45	8	8	28.4	6.56658e+07	6.68501e+07	64772484	50251553	6.39199e+07	6.17634e+07	1.19794	1.20135	1.15894	0.741424	0.925125	0.89039	mitochondria	K10712	ADO; cysteamine dioxygenase [EC:1.13.11.19]	mmu00430 Taurine and hypotaurine metabolism; mmu01100 Metabolic pathways	GO:0000096 sulfur amino acid metabolic process; GO:0000098 sulfur amino acid catabolic process; GO:0006082 organic acid metabolic process; GO:0006520 cellular amino acid metabolic process; GO:0006790 sulfur compound metabolic process; GO:0006807 nitrogen compound metabolic process; GO:0008152 metabolic process; GO:0009056 catabolic process; GO:0009063 cellular amino acid catabolic process; GO:000…	GO:0005622 intracellular anatomical structure; GO:0005737 cytoplasm; GO:0005739 mitochondrion; GO:0005829 cytosol; GO:0043226 organelle; GO:0043227 membrane-bounded organelle; GO:0043229 intracellular organelle; GO:0043231 intracellular membrane-bounded organelle;	GO:0003824 catalytic activity; GO:0016491 oxidoreductase activity; GO:0016701 oxidoreductase activity, acting on single donors with incorporation of molecular oxygen; GO:0016702 oxidoreductase activity, acting on single donors with incorporation of molecular oxygen, incorporation of two atoms of oxygen; GO:0047800 cysteamine dioxygenase activity; GO:0051213 dioxygenase activity;			S	KOG4281	Uncharacterized conserved protein				R-MMU-1430728 Metabolism;R-MMU-1614558 Degradation of cysteine and homocysteine;R-MMU-1614635 Sulfur amino acid metabolism;R-MMU-71291 Metabolism of amino acids and derivatives	https://reactome.org/PathwayBrowser/#/R-MMU-1430728;https://reactome.org/PathwayBrowser/#/R-MMU-1614558;https://reactome.org/PathwayBrowser/#/R-MMU-1614635;https://reactome.org/PathwayBrowser/#/R-MMU-71291
Q8VDL4	ADP-dependent glucokinase OS=Mus musculus OX=10090 GN=Adpgk PE=1 SV=2	Adpgk	0.994045	0.887461	None	14	6	39	6	6	53.9	6.90494e+06	6.7036e+06	6.72364e+06	8.65188e+06	7.45119e+06	8.95242e+06	1.03582	0.990618	0.989248	1.04968	0.88679	1.06126	extracellular	K08074	ADPGK; ADP-dependent glucokinase [EC:2.7.1.147]	mmu01200 Carbon metabolism; mmu01100 Metabolic pathways; mmu00010 Glycolysis / Gluconeogenesis	GO:0005975 carbohydrate metabolic process; GO:0005996 monosaccharide metabolic process; GO:0006006 glucose metabolic process; GO:0006007 glucose catabolic process; GO:0006082 organic acid metabolic process; GO:0006090 pyruvate metabolic process; GO:0006091 generation of precursor metabolites and energy; GO:0006096 glycolytic process; GO:0006139 nucleobase-containing compound metabolic process; GO…	GO:0005622 intracellular anatomical structure; GO:0005737 cytoplasm; GO:0005783 endoplasmic reticulum; GO:0005789 endoplasmic reticulum membrane; GO:0012505 endomembrane system; GO:0016020 membrane; GO:0031984 organelle subcompartment; GO:0042175 nuclear outer membrane-endoplasmic reticulum membrane network; GO:0043226 organelle; GO:0043227 membrane-bounded organelle; GO:0043229 intracellular org…	GO:0003824 catalytic activity; GO:0016301 kinase activity; GO:0016740 transferase activity; GO:0016772 transferase activity, transferring phosphorus-containing groups; GO:0016773 phosphotransferase activity, alcohol group as acceptor; GO:0043843 ADP-specific glucokinase activity;			GR	KOG4184	Predicted sugar kinase				R-MMU-1430728 Metabolism;R-MMU-70171 Glycolysis;R-MMU-70326 Glucose metabolism;R-MMU-71387 Metabolism of carbohydrates	https://reactome.org/PathwayBrowser/#/R-MMU-1430728;https://reactome.org/PathwayBrowser/#/R-MMU-70171;https://reactome.org/PathwayBrowser/#/R-MMU-70326;https://reactome.org/PathwayBrowser/#/R-MMU-71387
P54923	ADP-ribosylhydrolase ARH1 OS=Mus musculus OX=10090 GN=Adprh PE=1 SV=1	Adprh	0.966168	0.226034	None	46	13	235	13	13	40	2.46248e+08	2.33468e+08	2.47776e+08	2.82991e+08	2.98709e+08	2.89863e+08	1.04851	0.979265	1.03475	0.974528	1.00906	0.975321	mitochondria	K01245			GO:0006464 cellular protein modification process; GO:0006807 nitrogen compound metabolic process; GO:0006810 transport; GO:0006886 intracellular protein transport; GO:0008104 protein localization; GO:0008152 metabolic process; GO:0009987 cellular process; GO:0015031 protein transport; GO:0015833 peptide transport; GO:0019538 protein metabolic process; GO:0031338 regulation of vesicle fusion; GO:0…	GO:0005622 intracellular anatomical structure; GO:0012505 endomembrane system;	GO:0000287 magnesium ion binding; GO:0003824 catalytic activity; GO:0003875 ADP-ribosylarginine hydrolase activity; GO:0005096 GTPase activator activity; GO:0005488 binding; GO:0005515 protein binding; GO:0008047 enzyme activator activity; GO:0016787 hydrolase activity; GO:0016798 hydrolase activity, acting on glycosyl bonds; GO:0016799 hydrolase activity, hydrolyzing N-glycosyl compounds; GO:001…
Q8CG72	ADP-ribosylhydrolase ARH3 OS=Mus musculus OX=10090 GN=Adprs PE=1 SV=1	Adprs	1.18168	0.0210943	None	12	4	20	4	4	39.4	3.85721e+06	3.58831e+06	4211804	5.56708e+06	5814360	5.69583e+06	0.913968	0.837569	0.978817	1.06686	1.09302	1.06652	extracellular	K11687			GO:0000302 response to reactive oxygen species; GO:0000303 response to superoxide; GO:0000305 response to oxygen radical; GO:0006950 response to stress; GO:0006979 response to oxidative stress; GO:0009987 cellular process; GO:0010035 response to inorganic substance; GO:0033554 cellular response to stress; GO:0034599 cellular response to oxidative stress; GO:0034614 cellular response to reactive o…	GO:0005622 intracellular anatomical structure; GO:0005634 nucleus; GO:0005654 nucleoplasm; GO:0005737 cytoplasm; GO:0005739 mitochondrion; GO:0005759 mitochondrial matrix; GO:0016604 nuclear body; GO:0031974 membrane-enclosed lumen; GO:0031981 nuclear lumen; GO:0043226 organelle; GO:0043227 membrane-bounded organelle; GO:0043229 intracellular organelle; GO:0043231 intracellular membrane-bounded o…	GO:0003824 catalytic activity; GO:0004553 hydrolase activity, hydrolyzing O-glycosyl compounds; GO:0004649 poly(ADP-ribose) glycohydrolase activity; GO:0016787 hydrolase activity; GO:0016798 hydrolase activity, acting on glycosyl bonds;									R-MMU-110362 POLB-Dependent Long Patch Base Excision Repair;R-MMU-110373 Resolution of AP sites via the multiple-nucleotide patch replacement pathway;R-MMU-73884 Base Excision Repair;R-MMU-73894 DNA Repair;R-MMU-73933 Resolution of Abasic Sites (AP sites)	https://reactome.org/PathwayBrowser/#/R-MMU-110362;https://reactome.org/PathwayBrowser/#/R-MMU-110373;https://reactome.org/PathwayBrowser/#/R-MMU-73884;https://reactome.org/PathwayBrowser/#/R-MMU-73894;https://reactome.org/PathwayBrowser/#/R-MMU-73933
Q3UYH7	Beta-adrenergic receptor kinase 2 OS=Mus musculus OX=10090 GN=Adrbk2 PE=1 SV=2	Adrbk2	1.04285	0.739045	None	7	5	13	5	5	79.6	3.08052e+06	1.51233e+06	1.85668e+06	3.19688e+06	2712270	2.43959e+06	1.41734	0.685443	0.837848	1.1896	0.990045	0.887	cytoplasm	K00910	ADRBK; beta-adrenergic-receptor kinase [EC:2.7.11.15]	mmu05032 Morphine addiction; mmu04340 Hedgehog signaling pathway; mmu04724 Glutamatergic synapse; mmu04062 Chemokine signaling pathway; mmu04740 Olfactory transduction; mmu04144 Endocytosis	GO:0000003 reproduction; GO:0001505 regulation of neurotransmitter levels; GO:0001541 ovarian follicle development; GO:0001678 cellular glucose homeostasis; GO:0001817 regulation of cytokine production; GO:0001819 positive regulation of cytokine production; GO:0001932 regulation of protein phosphorylation; GO:0001933 negative regulation of protein phosphorylation; GO:0001934 positive regulation o…	GO:0005622 intracellular anatomical structure; GO:0005634 nucleus; GO:0005737 cytoplasm; GO:0005829 cytosol; GO:0005886 plasma membrane; GO:0005901 caveola; GO:0005929 cilium; GO:0016020 membrane; GO:0016323 basolateral plasma membrane; GO:0016324 apical plasma membrane; GO:0030016 myofibril; GO:0030017 sarcomere; GO:0030018 Z disc; GO:0030424 axon; GO:0030425 dendrite; GO:0031514 motile cilium; …	GO:0000166 nucleotide binding; GO:0001664 G protein-coupled receptor binding; GO:0003824 catalytic activity; GO:0004672 protein kinase activity; GO:0004674 protein serine/threonine kinase activity; GO:0004703 G protein-coupled receptor kinase activity; GO:0005102 signaling receptor binding; GO:0005488 binding; GO:0005515 protein binding; GO:0005524 ATP binding; GO:0005543 phospholipid binding; GO…	PF00615; PF00069; PF00169	PF00615 Regulator of G protein signaling domain; PF00069 Protein kinase domain; PF00169 PH domain	T	KOG0986	G protein-coupled receptor kinase				R-MMU-162582 Signal Transduction;R-MMU-199991 Membrane Trafficking;R-MMU-372790 Signaling by GPCR;R-MMU-388396 GPCR downstream signalling;R-MMU-418555 G alpha (s) signalling events;R-MMU-5653656 Vesicle-mediated transport;R-MMU-8856825 Cargo recognition for clathrin-mediated endocytosis;R-MMU-8856828 Clathrin-mediated endocytosis	https://reactome.org/PathwayBrowser/#/R-MMU-162582;https://reactome.org/PathwayBrowser/#/R-MMU-199991;https://reactome.org/PathwayBrowser/#/R-MMU-372790;https://reactome.org/PathwayBrowser/#/R-MMU-388396;https://reactome.org/PathwayBrowser/#/R-MMU-418555;https://reactome.org/PathwayBrowser/#/R-MMU-5653656;https://reactome.org/PathwayBrowser/#/R-MMU-8856825;https://reactome.org/PathwayBrowser/#/R-…
Q9JKV1	Proteasomal ubiquitin receptor ADRM1 OS=Mus musculus OX=10090 GN=Adrm1 PE=1 SV=2	Adrm1	0.491108	0.0566669	None	17	5	37	5	5	42	2.11415e+07	1.96976e+07	1.54293e+07	1.806e+07	7.76675e+06	8.32145e+06	1.59203	1.46117	1.13955	1.0999	0.464007	0.495186	mitochondria	K06691	RPN13; 26S proteasome regulatory subunit N13	mmu05020 Prion disease; mmu03050 Proteasome; mmu05016 Huntington disease; mmu05014 Amyotrophic lateral sclerosis; mmu05169 Epstein-Barr virus infection; mmu05010 Alzheimer disease; mmu05022 Pathways of neurodegeneration - multiple diseases; mmu05017 Spinocerebellar ataxia; mmu05012 Parkinson disease	GO:0000003 reproduction; GO:0001541 ovarian follicle development; GO:0002064 epithelial cell development; GO:0002376 immune system process; GO:0002520 immune system development; GO:0002682 regulation of immune system process; GO:0002694 regulation of leukocyte activation; GO:0003006 developmental process involved in reproduction; GO:0006139 nucleobase-containing compound metabolic process; GO:000…	GO:0000502 proteasome complex; GO:0005622 intracellular anatomical structure; GO:0005634 nucleus; GO:0005654 nucleoplasm; GO:0005737 cytoplasm; GO:0005829 cytosol; GO:0005838 proteasome regulatory particle; GO:0005886 plasma membrane; GO:0008541 proteasome regulatory particle, lid subcomplex; GO:0016020 membrane; GO:0022624 proteasome accessory complex; GO:0031974 membrane-enclosed lumen; GO:0031…	GO:0002020 protease binding; GO:0005488 binding; GO:0005515 protein binding; GO:0008047 enzyme activator activity; GO:0016504 peptidase activator activity; GO:0019899 enzyme binding; GO:0030234 enzyme regulator activity; GO:0032182 ubiquitin-like protein binding; GO:0043130 ubiquitin binding; GO:0044877 protein-containing complex binding; GO:0061133 endopeptidase activator activity; GO:0061134 pe…	PF04683; PF16550	PF04683 Proteasome complex subunit Rpn13 ubiquitin receptor; PF16550 UCH-binding domain	R	KOG3037	Cell membrane glycoprotein				R-MMU-392499 Metabolism of proteins;R-MMU-5688426 Deubiquitination;R-MMU-5689603 UCH proteinases;R-MMU-5689880 Ub-specific processing proteases;R-MMU-597592 Post-translational protein modification	https://reactome.org/PathwayBrowser/#/R-MMU-392499;https://reactome.org/PathwayBrowser/#/R-MMU-5688426;https://reactome.org/PathwayBrowser/#/R-MMU-5689603;https://reactome.org/PathwayBrowser/#/R-MMU-5689880;https://reactome.org/PathwayBrowser/#/R-MMU-597592	HALLMARK DNA REPAIR;HALLMARK ANDROGEN RESPONSE;HALLMARK INFLAMMATORY RESPONSE	http://www.gsea-msigdb.org/gsea/msigdb/mouse/geneset/HALLMARK_DNA_REPAIR;http://www.gsea-msigdb.org/gsea/msigdb/mouse/geneset/HALLMARK_ANDROGEN_RESPONSE;http://www.gsea-msigdb.org/gsea/msigdb/mouse/geneset/HALLMARK_INFLAMMATORY_RESPONSE
P54822	Adenylosuccinate lyase OS=Mus musculus OX=10090 GN=Adsl PE=1 SV=2	Adsl	0.983724	0.112186	None	52	19	360	19	19	54.8	2.01029e+08	2.0205e+08	1.99418e+08	2.4133e+08	2.46029e+08	2.47508e+08	1.02346	1.01332	0.995755	0.993682	0.993732	0.995766	cytoplasm	K01756	purB; adenylosuccinate lyase [EC:4.3.2.2]	mmu01232 Nucleotide metabolism; mmu00250 Alanine, aspartate and glutamate metabolism; mmu01100 Metabolic pathways; mmu00230 Purine metabolism; mmu01240 Biosynthesis of cofactors	GO:0006091 generation of precursor metabolites and energy; GO:0006139 nucleobase-containing compound metabolic process; GO:0006163 purine nucleotide metabolic process; GO:0006164 purine nucleotide biosynthetic process; GO:0006167 AMP biosynthetic process; GO:0006188 IMP biosynthetic process; GO:0006189 'de novo' IMP biosynthetic process; GO:0006725 cellular aromatic compound metabolic process; GO…	GO:0005622 intracellular anatomical structure; GO:0005737 cytoplasm; GO:0005829 cytosol;	GO:0003824 catalytic activity; GO:0004018 N6-(1,2-dicarboxyethyl)AMP AMP-lyase (fumarate-forming) activity; GO:0016829 lyase activity; GO:0016840 carbon-nitrogen lyase activity; GO:0016842 amidine-lyase activity; GO:0070626 (S)-2-(5-amino-1-(5-phospho-D-ribosyl)imidazole-4-carboxamido) succinate lyase (fumarate-forming) activity;	PF00206; PF10397	PF00206 Lyase; PF10397 Adenylosuccinate lyase C-terminus	F	KOG2700	Adenylosuccinate lyase	WP2185 Purine metabolism;WP240 Alanine and aspartate metabolism	http://www.wikipathways.org/instance/WP2185_r123340;http://www.wikipathways.org/instance/WP240_r115416		R-MMU-1430728 Metabolism;R-MMU-15869 Metabolism of nucleotides;R-MMU-73817 Purine ribonucleoside monophosphate biosynthesis;R-MMU-8956320 Nucleotide biosynthesis	https://reactome.org/PathwayBrowser/#/R-MMU-1430728;https://reactome.org/PathwayBrowser/#/R-MMU-15869;https://reactome.org/PathwayBrowser/#/R-MMU-73817;https://reactome.org/PathwayBrowser/#/R-MMU-8956320	HALLMARK FATTY ACID METABOLISM	http://www.gsea-msigdb.org/gsea/msigdb/mouse/geneset/HALLMARK_FATTY_ACID_METABOLISM
P46664	Adenylosuccinate synthetase isozyme 2 OS=Mus musculus OX=10090 GN=Adss2 PE=1 SV=2	Adss2	1.03709	0.182352	None	38	14	121	14	14	50	6.65487e+07	6.9795e+07	6.78893e+07	8.58271e+07	8.52287e+07	9.15484e+07	0.970593	1.00276	0.971123	1.01238	0.986173	1.05512	cytoplasm	K01939	purA; adenylosuccinate synthase [EC:6.3.4.4]	mmu01232 Nucleotide metabolism; mmu00250 Alanine, aspartate and glutamate metabolism; mmu01100 Metabolic pathways; mmu00230 Purine metabolism; mmu01240 Biosynthesis of cofactors	GO:0002376 immune system process; GO:0006082 organic acid metabolic process; GO:0006139 nucleobase-containing compound metabolic process; GO:0006163 purine nucleotide metabolic process; GO:0006164 purine nucleotide biosynthetic process; GO:0006167 AMP biosynthetic process; GO:0006520 cellular amino acid metabolic process; GO:0006531 aspartate metabolic process; GO:0006725 cellular aromatic compou…	GO:0005622 intracellular anatomical structure; GO:0005737 cytoplasm; GO:0005829 cytosol; GO:0005886 plasma membrane; GO:0016020 membrane; GO:0071944 cell periphery;	GO:0000166 nucleotide binding; GO:0001882 nucleoside binding; GO:0001883 purine nucleoside binding; GO:0003779 actin binding; GO:0003824 catalytic activity; GO:0003924 GTPase activity; GO:0004019 adenylosuccinate synthase activity; GO:0005488 binding; GO:0005515 protein binding; GO:0005525 GTP binding; GO:0008092 cytoskeletal protein binding; GO:0016462 pyrophosphatase activity; GO:0016787 hydrol…	PF00709	PF00709 Adenylosuccinate synthetase	F	KOG1355	Adenylosuccinate synthase	WP2185 Purine metabolism	http://www.wikipathways.org/instance/WP2185_r123340		R-MMU-1430728 Metabolism;R-MMU-15869 Metabolism of nucleotides;R-MMU-73817 Purine ribonucleoside monophosphate biosynthesis;R-MMU-8956320 Nucleotide biosynthesis	https://reactome.org/PathwayBrowser/#/R-MMU-1430728;https://reactome.org/PathwayBrowser/#/R-MMU-15869;https://reactome.org/PathwayBrowser/#/R-MMU-73817;https://reactome.org/PathwayBrowser/#/R-MMU-8956320
Q80YS6	Actin filament-associated protein 1 OS=Mus musculus OX=10090 GN=Afap1 PE=1 SV=1	Afap1	2.405	0.132086	None	5	3	10	3	3	80.6	1.00215e+06	85059.3	100592	1.01571e+06	1.50652e+06	1.0532e+06	1.43249	0.119772	0.141026	1.17423	1.70847	1.18967	nucleus	K18616			GO:0006464 cellular protein modification process; GO:0006468 protein phosphorylation; GO:0006793 phosphorus metabolic process; GO:0006796 phosphate-containing compound metabolic process; GO:0006807 nitrogen compound metabolic process; GO:0007154 cell communication; GO:0007165 signal transduction; GO:0008152 metabolic process; GO:0009605 response to external stimulus; GO:0009612 response to mechan…	GO:0005622 intracellular anatomical structure; GO:0005737 cytoplasm; GO:0005829 cytosol; GO:0005856 cytoskeleton; GO:0005884 actin filament; GO:0005886 plasma membrane; GO:0005912 adherens junction; GO:0005925 focal adhesion; GO:0015629 actin cytoskeleton; GO:0016020 membrane; GO:0030054 cell junction; GO:0030055 cell-substrate junction; GO:0043226 organelle; GO:0043228 non-membrane-bounded organ…	GO:0005488 binding; GO:0005515 protein binding; GO:0017124 SH3 domain binding; GO:0019904 protein domain specific binding; GO:0042169 SH2 domain binding;	PF00169	PF00169 PH domain
Q9QZQ1	Afadin OS=Mus musculus OX=10090 GN=Afdn PE=1 SV=3	Afdn	1.09764	0.137922	None	9	13	51	13	13	206.4	1.09214e+07	1.23298e+07	1.1585e+07	1.58113e+07	1.47117e+07	1.68709e+07	0.904294	1.00569	0.940809	1.05882	0.966419	1.10389	nucleus	K05702	AF6; afadin	mmu04015 Rap1 signaling pathway; mmu04670 Leukocyte transendothelial migration; mmu04024 cAMP signaling pathway; mmu04520 Adherens junction; mmu04530 Tight junction; mmu04014 Ras signaling pathway	GO:0000132 establishment of mitotic spindle orientation; GO:0000165 MAPK cascade; GO:0000226 microtubule cytoskeleton organization; GO:0000278 mitotic cell cycle; GO:0000902 cell morphogenesis; GO:0001654 eye development; GO:0001700 embryonic development via the syncytial blastoderm; GO:0001736 establishment of planar polarity; GO:0001738 morphogenesis of a polarized epithelium; GO:0001745 compou…	GO:0005622 intracellular anatomical structure; GO:0005634 nucleus; GO:0005654 nucleoplasm; GO:0005737 cytoplasm; GO:0005829 cytosol; GO:0005886 plasma membrane; GO:0005911 cell-cell junction; GO:0005912 adherens junction; GO:0005915 zonula adherens; GO:0005938 cell cortex; GO:0016020 membrane; GO:0016604 nuclear body; GO:0016607 nuclear speck; GO:0030054 cell junction; GO:0030055 cell-substrate j…	GO:0005488 binding; GO:0005515 protein binding; GO:0008022 protein C-terminus binding; GO:0019899 enzyme binding; GO:0019904 protein domain specific binding; GO:0030274 LIM domain binding; GO:0031267 small GTPase binding; GO:0050839 cell adhesion molecule binding; GO:0051020 GTPase binding;	PF00788; PF00595	PF00788 Ras association (RalGDS/AF-6) domain; PF00595 PDZ domain	Z	KOG1892	Actin filament-binding protein Afadin				R-MMU-1500931 Cell-Cell communication;R-MMU-418990 Adherens junctions interactions;R-MMU-421270 Cell-cell junction organization;R-MMU-446728 Cell junction organization	https://reactome.org/PathwayBrowser/#/R-MMU-1500931;https://reactome.org/PathwayBrowser/#/R-MMU-418990;https://reactome.org/PathwayBrowser/#/R-MMU-421270;https://reactome.org/PathwayBrowser/#/R-MMU-446728
Q9ESC8	AF4/FMR2 family member 4 OS=Mus musculus OX=10090 GN=Aff4 PE=1 SV=1	Aff4	1.78697	0.0188924	Up	3	2	7	2	2	126.6	176692	210009	305087	527196	512869	489563	0.541565	0.634081	0.917131	1.30686	1.24712	1.18576	nucleus	K15185	AFF4; AF4/FMR2 family member 4	mmu03250 Viral life cycle - HIV-1	GO:0000003 reproduction; GO:0000910 cytokinesis; GO:0000912 assembly of actomyosin apparatus involved in cytokinesis; GO:0000915 actomyosin contractile ring assembly; GO:0001654 eye development; GO:0001745 compound eye morphogenesis; GO:0001751 compound eye photoreceptor cell differentiation; GO:0001754 eye photoreceptor cell differentiation; GO:0003002 regionalization; GO:0003006 developmental p…	GO:0000785 chromatin; GO:0001650 fibrillar center; GO:0005622 intracellular anatomical structure; GO:0005634 nucleus; GO:0005654 nucleoplasm; GO:0005694 chromosome; GO:0005730 nucleolus; GO:0008023 transcription elongation factor complex; GO:0031974 membrane-enclosed lumen; GO:0031981 nuclear lumen; GO:0032783 super elongation complex; GO:0032991 protein-containing complex; GO:0043226 organelle; …	GO:0003676 nucleic acid binding; GO:0003677 DNA binding; GO:0003700 DNA-binding transcription factor activity; GO:0005488 binding; GO:0005515 protein binding; GO:0008134 transcription factor binding; GO:0061629 RNA polymerase II-specific DNA-binding transcription factor binding; GO:0097159 organic cyclic compound binding; GO:0140110 transcription regulator activity; GO:1901363 heterocyclic compou…								Transcription factor	R-MMU-112382 Formation of RNA Pol II elongation complex ;R-MMU-674695 RNA Polymerase II Pre-transcription Events;R-MMU-73857 RNA Polymerase II Transcription;R-MMU-74160 Gene expression (Transcription);R-MMU-75955 RNA Polymerase II Transcription Elongation	https://reactome.org/PathwayBrowser/#/R-MMU-112382;https://reactome.org/PathwayBrowser/#/R-MMU-674695;https://reactome.org/PathwayBrowser/#/R-MMU-73857;https://reactome.org/PathwayBrowser/#/R-MMU-74160;https://reactome.org/PathwayBrowser/#/R-MMU-75955
Q920A7	AFG3-like protein 1 OS=Mus musculus OX=10090 GN=Afg3l1 PE=1 SV=2	Afg3l1	0.753875	0.00339026	None	12	8	46	6	6	87	6.00724e+06	5.72286e+06	5.62053e+06	5.52625e+06	5.63524e+06	5.0545e+06	1.21851	1.14351	1.11817	0.906585	0.906854	0.810193	mitochondria	K08956	AFG3; AFG3 family protein [EC:3.4.24.-]	mmu05017 Spinocerebellar ataxia	GO:0000902 cell morphogenesis; GO:0000904 cell morphogenesis involved in differentiation; GO:0006508 proteolysis; GO:0006807 nitrogen compound metabolic process; GO:0006810 transport; GO:0006811 ion transport; GO:0006812 cation transport; GO:0006816 calcium ion transport; GO:0006839 mitochondrial transport; GO:0006851 mitochondrial calcium ion transmembrane transport; GO:0006873 cellular ion home…	GO:0005622 intracellular anatomical structure; GO:0005737 cytoplasm; GO:0005739 mitochondrion; GO:0005740 mitochondrial envelope; GO:0005743 mitochondrial inner membrane; GO:0005745 m-AAA complex; GO:0016020 membrane; GO:0016021 integral component of membrane; GO:0019866 organelle inner membrane; GO:0031090 organelle membrane; GO:0031224 intrinsic component of membrane; GO:0031300 intrinsic compo…	GO:0003824 catalytic activity; GO:0004175 endopeptidase activity; GO:0004222 metalloendopeptidase activity; GO:0008233 peptidase activity; GO:0008237 metallopeptidase activity; GO:0016787 hydrolase activity; GO:0140096 catalytic activity, acting on a protein;	PF00004; PF17862; PF01434	PF00004 ATPase family associated with various cellular activities (AAA); PF17862 AAA+ lid domain; PF01434 Peptidase family M41	O	KOG0731	AAA+-type ATPase containing the peptidase M41 domain	WP310 mRNA processing	http://www.wikipathways.org/instance/WP310_r122791
Q8JZQ2	AFG3-like protein 2 OS=Mus musculus OX=10090 GN=Afg3l2 PE=1 SV=1	Afg3l2	1.03193	0.504646	None	26	16	162	13	15	89.5	6.84757e+07	7.64068e+07	6.576e+07	8.76761e+07	8.9811e+07	9.20317e+07	0.970985	1.06729	0.914562	1.00549	1.01036	1.03126	mitochondria	K08956	AFG3; AFG3 family protein [EC:3.4.24.-]	mmu05017 Spinocerebellar ataxia	GO:0000902 cell morphogenesis; GO:0000904 cell morphogenesis involved in differentiation; GO:0006508 proteolysis; GO:0006807 nitrogen compound metabolic process; GO:0006810 transport; GO:0006811 ion transport; GO:0006812 cation transport; GO:0006816 calcium ion transport; GO:0006839 mitochondrial transport; GO:0006851 mitochondrial calcium ion transmembrane transport; GO:0006873 cellular ion home…	GO:0005622 intracellular anatomical structure; GO:0005737 cytoplasm; GO:0005739 mitochondrion; GO:0005740 mitochondrial envelope; GO:0005743 mitochondrial inner membrane; GO:0005745 m-AAA complex; GO:0016020 membrane; GO:0016021 integral component of membrane; GO:0019866 organelle inner membrane; GO:0031090 organelle membrane; GO:0031224 intrinsic component of membrane; GO:0031300 intrinsic compo…	GO:0003824 catalytic activity; GO:0004175 endopeptidase activity; GO:0004222 metalloendopeptidase activity; GO:0005488 binding; GO:0005515 protein binding; GO:0008233 peptidase activity; GO:0008237 metallopeptidase activity; GO:0016787 hydrolase activity; GO:0051082 unfolded protein binding; GO:0140096 catalytic activity, acting on a protein;	PF00004; PF17862; PF01434	PF00004 ATPase family associated with various cellular activities (AAA); PF17862 AAA+ lid domain; PF01434 Peptidase family M41	O	KOG0731	AAA+-type ATPase containing the peptidase M41 domain	WP310 mRNA processing	http://www.wikipathways.org/instance/WP310_r122791		R-MMU-382551 Transport of small molecules;R-MMU-8949215 Mitochondrial calcium ion transport;R-MMU-8949664 Processing of SMDT1	https://reactome.org/PathwayBrowser/#/R-MMU-382551;https://reactome.org/PathwayBrowser/#/R-MMU-8949215;https://reactome.org/PathwayBrowser/#/R-MMU-8949664	HALLMARK OXIDATIVE PHOSPHORYLATION	http://www.gsea-msigdb.org/gsea/msigdb/mouse/geneset/HALLMARK_OXIDATIVE_PHOSPHORYLATION
Q80WT5	Aftiphilin OS=Mus musculus OX=10090 GN=Aftph PE=1 SV=2	Aftph	1.05276	0.712557	None	16	10	53	10	10	101.1	8.25589e+06	1.01161e+07	9.52661e+06	9.73438e+06	1.36482e+07	1.30571e+07	0.873691	1.05458	0.988798	0.833154	1.14588	1.09193	nucleus	K25218			GO:0001654 eye development; GO:0001745 compound eye morphogenesis; GO:0001751 compound eye photoreceptor cell differentiation; GO:0001754 eye photoreceptor cell differentiation; GO:0006810 transport; GO:0007275 multicellular organism development; GO:0007399 nervous system development; GO:0007423 sensory organ development; GO:0008104 protein localization; GO:0009653 anatomical structure morphogene…	GO:0000139 Golgi membrane; GO:0005622 intracellular anatomical structure; GO:0005634 nucleus; GO:0005737 cytoplasm; GO:0005794 Golgi apparatus; GO:0005798 Golgi-associated vesicle; GO:0005802 trans-Golgi network; GO:0005829 cytosol; GO:0012505 endomembrane system; GO:0012506 vesicle membrane; GO:0012510 trans-Golgi network transport vesicle membrane; GO:0016020 membrane; GO:0030117 membrane coat;…	GO:0005215 transporter activity; GO:0005488 binding; GO:0005515 protein binding; GO:0030276 clathrin binding; GO:0035650 AP-1 adaptor complex binding; GO:0044877 protein-containing complex binding;
Q64191	N(4)-(beta-N-acetylglucosaminyl)-L-asparaginase OS=Mus musculus OX=10090 GN=Aga PE=1 SV=1	Aga	0.882735	0.0145988	None	10	3	19	3	3	37	1.78743e+07	19519296	18233492	2.06933e+07	20239170	19924266	1.04478	1.12392	1.0453	0.978249	0.938556	0.920311	extracellular	K01444	AGA; N4-(beta-N-acetylglucosaminyl)-L-asparaginase [EC:3.5.1.26]	mmu00511 Other glycan degradation; mmu04142 Lysosome	GO:0001775 cell activation; GO:0002252 immune effector process; GO:0002263 cell activation involved in immune response; GO:0002274 myeloid leukocyte activation; GO:0002275 myeloid cell activation involved in immune response; GO:0002283 neutrophil activation involved in immune response; GO:0002366 leukocyte activation involved in immune response; GO:0002376 immune system process; GO:0002443 leukoc…	GO:0000323 lytic vacuole; GO:0005576 extracellular region; GO:0005615 extracellular space; GO:0005622 intracellular anatomical structure; GO:0005737 cytoplasm; GO:0005764 lysosome; GO:0005766 primary lysosome; GO:0005773 vacuole; GO:0005775 vacuolar lumen; GO:0005783 endoplasmic reticulum; GO:0012505 endomembrane system; GO:0030141 secretory granule; GO:0031410 cytoplasmic vesicle; GO:0031974 mem…	GO:0003824 catalytic activity; GO:0003948 N4-(beta-N-acetylglucosaminyl)-L-asparaginase activity; GO:0005488 binding; GO:0005515 protein binding; GO:0016787 hydrolase activity; GO:0016810 hydrolase activity, acting on carbon-nitrogen (but not peptide) bonds; GO:0016811 hydrolase activity, acting on carbon-nitrogen (but not peptide) bonds, in linear amides; GO:0043621 protein self-association;	PF01112	PF01112 Asparaginase	E	KOG1593	Asparaginase				R-MMU-168249 Innate Immune System;R-MMU-168256 Immune System;R-MMU-6798695 Neutrophil degranulation	https://reactome.org/PathwayBrowser/#/R-MMU-168249;https://reactome.org/PathwayBrowser/#/R-MMU-168256;https://reactome.org/PathwayBrowser/#/R-MMU-6798695
Q8CDK2	Cytosolic carboxypeptidase 2 OS=Mus musculus OX=10090 GN=Agbl2 PE=1 SV=1	Agbl2	1.15943	0.0835757	None	12	7	23	7	7	99.2	1.04654e+07	1.2315e+07	1.32133e+07	1.74887e+07	1.7439e+07	1.67613e+07	0.81265	0.942009	1.00632	1.09832	1.07434	1.02852	nucleus	K23437			GO:0000003 reproduction; GO:0001654 eye development; GO:0002164 larval development; GO:0003407 neural retina development; GO:0006464 cellular protein modification process; GO:0006508 proteolysis; GO:0006807 nitrogen compound metabolic process; GO:0006996 organelle organization; GO:0007005 mitochondrion organization; GO:0007275 multicellular organism development; GO:0007423 sensory organ developme…	GO:0005622 intracellular anatomical structure; GO:0005737 cytoplasm; GO:0005739 mitochondrion; GO:0005814 centriole; GO:0005815 microtubule organizing center; GO:0005829 cytosol; GO:0005856 cytoskeleton; GO:0005929 cilium; GO:0015630 microtubule cytoskeleton; GO:0036064 ciliary basal body; GO:0042995 cell projection; GO:0043226 organelle; GO:0043227 membrane-bounded organelle; GO:0043228 non-memb…	GO:0003824 catalytic activity; GO:0004180 carboxypeptidase activity; GO:0004181 metallocarboxypeptidase activity; GO:0008233 peptidase activity; GO:0008235 metalloexopeptidase activity; GO:0008237 metallopeptidase activity; GO:0008238 exopeptidase activity; GO:0016787 hydrolase activity; GO:0140096 catalytic activity, acting on a protein;	PF18027; PF00246	PF18027 Cytosolic carboxypeptidase N-terminal domain; PF00246 Zinc carboxypeptidase	E	KOG3641	Zinc carboxypeptidase
Q09LZ8	Cytosolic carboxypeptidase 6 OS=Mus musculus OX=10090 GN=Agbl4 PE=1 SV=1	Agbl4	0.994918	0.938021	None	11	5	26	5	5	62.2	2.26617e+06	2.35434e+06	2.64795e+06	2.74627e+06	3.04726e+06	3.17288e+06	0.950402	0.972648	1.08918	0.931495	1.0139	1.05153	nucleus	K23439			GO:0000003 reproduction; GO:0002252 immune effector process; GO:0002376 immune system process; GO:0006464 cellular protein modification process; GO:0006508 proteolysis; GO:0006807 nitrogen compound metabolic process; GO:0006950 response to stress; GO:0006952 defense response; GO:0007610 behavior; GO:0008152 metabolic process; GO:0009605 response to external stimulus; GO:0009607 response to biotic…	GO:0005622 intracellular anatomical structure; GO:0005737 cytoplasm; GO:0005794 Golgi apparatus; GO:0005814 centriole; GO:0005815 microtubule organizing center; GO:0005829 cytosol; GO:0005856 cytoskeleton; GO:0005929 cilium; GO:0012505 endomembrane system; GO:0015630 microtubule cytoskeleton; GO:0036064 ciliary basal body; GO:0042995 cell projection; GO:0043226 organelle; GO:0043227 membrane-boun…	GO:0003824 catalytic activity; GO:0004180 carboxypeptidase activity; GO:0004181 metallocarboxypeptidase activity; GO:0005488 binding; GO:0005515 protein binding; GO:0008092 cytoskeletal protein binding; GO:0008233 peptidase activity; GO:0008235 metalloexopeptidase activity; GO:0008237 metallopeptidase activity; GO:0008238 exopeptidase activity; GO:0015631 tubulin binding; GO:0016787 hydrolase act…	PF18027; PF00246	PF18027 Cytosolic carboxypeptidase N-terminal domain; PF00246 Zinc carboxypeptidase	E	KOG3641	Zinc carboxypeptidase
Q09M02	Cytosolic carboxypeptidase-like protein 5 OS=Mus musculus OX=10090 GN=Agbl5 PE=1 SV=2	Agbl5	0.623839	0.0764553	None	11	6	17	6	6	97.5	1.49493e+06	2.56981e+06	1.81853e+06	1.76729e+06	1559782	1.21194e+06	0.976611	1.65376	1.16519	0.93375	0.808414	0.625656	nucleus	K23438			GO:0002252 immune effector process; GO:0002376 immune system process; GO:0006464 cellular protein modification process; GO:0006508 proteolysis; GO:0006807 nitrogen compound metabolic process; GO:0006950 response to stress; GO:0006952 defense response; GO:0006996 organelle organization; GO:0007275 multicellular organism development; GO:0008152 metabolic process; GO:0009605 response to external sti…	GO:0005576 extracellular region; GO:0005622 intracellular anatomical structure; GO:0005634 nucleus; GO:0005737 cytoplasm; GO:0005819 spindle; GO:0005829 cytosol; GO:0005856 cytoskeleton; GO:0015630 microtubule cytoskeleton; GO:0030496 midbody; GO:0043226 organelle; GO:0043227 membrane-bounded organelle; GO:0043228 non-membrane-bounded organelle; GO:0043229 intracellular organelle; GO:0043231 intr…	GO:0003824 catalytic activity; GO:0004180 carboxypeptidase activity; GO:0004181 metallocarboxypeptidase activity; GO:0005488 binding; GO:0005515 protein binding; GO:0008092 cytoskeletal protein binding; GO:0008233 peptidase activity; GO:0008235 metalloexopeptidase activity; GO:0008237 metallopeptidase activity; GO:0008238 exopeptidase activity; GO:0015631 tubulin binding; GO:0016787 hydrolase act…	PF18027; PF00246	PF18027 Cytosolic carboxypeptidase N-terminal domain; PF00246 Zinc carboxypeptidase	E	KOG3641	Zinc carboxypeptidase
Q8K2K6	Arf-GAP domain and FG repeat-containing protein 1 OS=Mus musculus OX=10090 GN=Agfg1 PE=1 SV=2	Agfg1	0.811514	0.000109885	None	23	9	79	9	9	58	80770552	8.42322e+07	8.257e+07	8.29133e+07	8.41374e+07	8.19927e+07	1.10738	1.13761	1.1103	0.919367	0.915168	0.888325	nucleus	K15044			GO:0000003 reproduction; GO:0001675 acrosome assembly; GO:0003006 developmental process involved in reproduction; GO:0006403 RNA localization; GO:0006405 RNA export from nucleus; GO:0006406 mRNA export from nucleus; GO:0006611 protein export from nucleus; GO:0006810 transport; GO:0006886 intracellular protein transport; GO:0006913 nucleocytoplasmic transport; GO:0006996 organelle organization; GO…	GO:0005622 intracellular anatomical structure; GO:0005634 nucleus; GO:0005635 nuclear envelope; GO:0005643 nuclear pore; GO:0005737 cytoplasm; GO:0005829 cytosol; GO:0005938 cell cortex; GO:0012505 endomembrane system; GO:0016020 membrane; GO:0031410 cytoplasmic vesicle; GO:0031967 organelle envelope; GO:0031975 envelope; GO:0031982 vesicle; GO:0032991 protein-containing complex; GO:0036477 somat…	GO:0003676 nucleic acid binding; GO:0003723 RNA binding; GO:0005096 GTPase activator activity; GO:0005488 binding; GO:0008047 enzyme activator activity; GO:0030234 enzyme regulator activity; GO:0030695 GTPase regulator activity; GO:0060589 nucleoside-triphosphatase regulator activity; GO:0097159 organic cyclic compound binding; GO:0098772 molecular function regulator; GO:1901363 heterocyclic comp…	PF01412	PF01412 Putative GTPase activating protein for Arf	T	KOG0702	Predicted GTPase-activating protein				R-MMU-199991 Membrane Trafficking;R-MMU-5653656 Vesicle-mediated transport;R-MMU-8856828 Clathrin-mediated endocytosis	https://reactome.org/PathwayBrowser/#/R-MMU-199991;https://reactome.org/PathwayBrowser/#/R-MMU-5653656;https://reactome.org/PathwayBrowser/#/R-MMU-8856828	HALLMARK SPERMATOGENESIS	http://www.gsea-msigdb.org/gsea/msigdb/mouse/geneset/HALLMARK_SPERMATOGENESIS
Q9ESW4	Acylglycerol kinase, mitochondrial OS=Mus musculus OX=10090 GN=Agk PE=1 SV=1	Agk	0.891663	0.0047457	None	40	11	102	11	11	46.9	4.82996e+07	4.91407e+07	5.14993e+07	53075962	5.46839e+07	5.68924e+07	1.04868	1.05102	1.09667	0.932005	0.94195	0.976128	cytoplasm	K09881	AGK; acylglycerol kinase [EC:2.7.1.94]	mmu00561 Glycerolipid metabolism; mmu01100 Metabolic pathways	GO:0000003 reproduction; GO:0006605 protein targeting; GO:0006626 protein targeting to mitochondrion; GO:0006629 lipid metabolic process; GO:0006643 membrane lipid metabolic process; GO:0006644 phospholipid metabolic process; GO:0006650 glycerophospholipid metabolic process; GO:0006665 sphingolipid metabolic process; GO:0006672 ceramide metabolic process; GO:0006793 phosphorus metabolic process; …	GO:0005622 intracellular anatomical structure; GO:0005737 cytoplasm; GO:0005739 mitochondrion; GO:0005740 mitochondrial envelope; GO:0005741 mitochondrial outer membrane; GO:0005743 mitochondrial inner membrane; GO:0005758 mitochondrial intermembrane space; GO:0005829 cytosol; GO:0016020 membrane; GO:0016021 integral component of membrane; GO:0019866 organelle inner membrane; GO:0019867 outer mem…	GO:0001727 lipid kinase activity; GO:0001729 ceramide kinase activity; GO:0003824 catalytic activity; GO:0016301 kinase activity; GO:0016740 transferase activity; GO:0016772 transferase activity, transferring phosphorus-containing groups; GO:0016773 phosphotransferase activity, alcohol group as acceptor; GO:0047620 acylglycerol kinase activity;	PF19712	PF19712 Acylglycerol kinase C-terminal	IT	KOG4435	Predicted lipid kinase				R-MMU-1430728 Metabolism;R-MMU-1483206 Glycerophospholipid biosynthesis;R-MMU-1483257 Phospholipid metabolism;R-MMU-556833 Metabolism of lipids	https://reactome.org/PathwayBrowser/#/R-MMU-1430728;https://reactome.org/PathwayBrowser/#/R-MMU-1483206;https://reactome.org/PathwayBrowser/#/R-MMU-1483257;https://reactome.org/PathwayBrowser/#/R-MMU-556833
Q8CJG0	Protein argonaute-2 OS=Mus musculus OX=10090 GN=Ago2 PE=1 SV=3	Ago2	1.01498	0.801572	None	10	6	20	3	6	97.2	3.77172e+06	4.21641e+06	6.91011e+06	6.34806e+06	6.09225e+06	6.27075e+06	0.764087	0.841432	1.37298	1.04008	0.979154	1.00387	cytoplasm	K11593			GO:0000003 reproduction; GO:0000280 nuclear division; GO:0000956 nuclear-transcribed mRNA catabolic process; GO:0001709 cell fate determination; GO:0002119 nematode larval development; GO:0002164 larval development; GO:0003002 regionalization; GO:0003006 developmental process involved in reproduction; GO:0003008 system process; GO:0006139 nucleobase-containing compound metabolic process; GO:00063…	GO:0000932 P-body; GO:0005576 extracellular region; GO:0005615 extracellular space; GO:0005622 intracellular anatomical structure; GO:0005634 nucleus; GO:0005654 nucleoplasm; GO:0005737 cytoplasm; GO:0005739 mitochondrion; GO:0005829 cytosol; GO:0005844 polysome; GO:0005845 mRNA cap binding complex; GO:0016442 RISC complex; GO:0016604 nuclear body; GO:0030054 cell junction; GO:0030425 dendrite; G…	GO:0000339 RNA cap binding; GO:0000340 RNA 7-methylguanosine cap binding; GO:0000976 transcription cis-regulatory region binding; GO:0000977 RNA polymerase II transcription regulatory region sequence-specific DNA binding; GO:0000978 RNA polymerase II cis-regulatory region sequence-specific DNA binding; GO:0000987 cis-regulatory region sequence-specific DNA binding; GO:0000993 RNA polymerase II co…	PF16486; PF08699; PF02170; PF16487	PF16486 N-terminal domain of argonaute; PF08699 Argonaute linker 1 domain; PF02170 PAZ domain; PF16487 Mid domain of argonaute	J	KOG1041	Translation initiation factor 2C (eIF-2C) and related proteins				R-MMU-203927 MicroRNA (miRNA) biogenesis;R-MMU-211000 Gene Silencing by RNA;R-MMU-426486 Small interfering RNA (siRNA) biogenesis;R-MMU-426496 Post-transcriptional silencing by small RNAs;R-MMU-5578749 Transcriptional regulation by small RNAs;R-MMU-74160 Gene expression (Transcription)	https://reactome.org/PathwayBrowser/#/R-MMU-203927;https://reactome.org/PathwayBrowser/#/R-MMU-211000;https://reactome.org/PathwayBrowser/#/R-MMU-426486;https://reactome.org/PathwayBrowser/#/R-MMU-426496;https://reactome.org/PathwayBrowser/#/R-MMU-5578749;https://reactome.org/PathwayBrowser/#/R-MMU-74160	HALLMARK UV RESPONSE UP	http://www.gsea-msigdb.org/gsea/msigdb/mouse/geneset/HALLMARK_UV_RESPONSE_UP
Q8CJF8	Protein argonaute-4 OS=Mus musculus OX=10090 GN=Ago4 PE=2 SV=2	Ago4	1.12098	0.190436	None	6	4	23	2	2	97	1.20142e+06	1.3317e+06	1.27622e+06	1.88536e+06	1.84548e+06	1.55838e+06	0.899054	0.981678	0.936677	1.14106	1.09564	0.921548	nucleus	K11593			GO:0000003 reproduction; GO:0000280 nuclear division; GO:0000956 nuclear-transcribed mRNA catabolic process; GO:0001709 cell fate determination; GO:0002119 nematode larval development; GO:0002164 larval development; GO:0002682 regulation of immune system process; GO:0003002 regionalization; GO:0003006 developmental process involved in reproduction; GO:0003008 system process; GO:0006139 nucleobase…	GO:0000932 P-body; GO:0005576 extracellular region; GO:0005615 extracellular space; GO:0005622 intracellular anatomical structure; GO:0005634 nucleus; GO:0005654 nucleoplasm; GO:0005737 cytoplasm; GO:0005739 mitochondrion; GO:0005829 cytosol; GO:0005844 polysome; GO:0005845 mRNA cap binding complex; GO:0016442 RISC complex; GO:0016604 nuclear body; GO:0030054 cell junction; GO:0030425 dendrite; G…	GO:0000339 RNA cap binding; GO:0000340 RNA 7-methylguanosine cap binding; GO:0000976 transcription cis-regulatory region binding; GO:0000977 RNA polymerase II transcription regulatory region sequence-specific DNA binding; GO:0000978 RNA polymerase II cis-regulatory region sequence-specific DNA binding; GO:0000987 cis-regulatory region sequence-specific DNA binding; GO:0000993 RNA polymerase II co…	PF16486; PF08699; PF02170; PF16487	PF16486 N-terminal domain of argonaute; PF08699 Argonaute linker 1 domain; PF02170 PAZ domain; PF16487 Mid domain of argonaute	J	KOG1041	Translation initiation factor 2C (eIF-2C) and related proteins				R-MMU-203927 MicroRNA (miRNA) biogenesis;R-MMU-211000 Gene Silencing by RNA;R-MMU-426486 Small interfering RNA (siRNA) biogenesis;R-MMU-426496 Post-transcriptional silencing by small RNAs;R-MMU-74160 Gene expression (Transcription)	https://reactome.org/PathwayBrowser/#/R-MMU-203927;https://reactome.org/PathwayBrowser/#/R-MMU-211000;https://reactome.org/PathwayBrowser/#/R-MMU-426486;https://reactome.org/PathwayBrowser/#/R-MMU-426496;https://reactome.org/PathwayBrowser/#/R-MMU-74160	HALLMARK DNA REPAIR	http://www.gsea-msigdb.org/gsea/msigdb/mouse/geneset/HALLMARK_DNA_REPAIR
O35083	1-acyl-sn-glycerol-3-phosphate acyltransferase alpha OS=Mus musculus OX=10090 GN=Agpat1 PE=1 SV=1	Agpat1	1.26301	4.68524e-05	None	30	6	68	6	6	31.7	43456496	45199149	4.43137e+07	6.95232e+07	6.97813e+07	6.88723e+07	0.867315	0.88864	0.867432	1.12221	1.10492	1.08623	plasma membrane	K13509	AGPAT1_2; lysophosphatidate acyltransferase [EC:2.3.1.51]	mmu00561 Glycerolipid metabolism; mmu01100 Metabolic pathways; mmu04072 Phospholipase D signaling pathway; mmu04975 Fat digestion and absorption; mmu00564 Glycerophospholipid metabolism	GO:0001817 regulation of cytokine production; GO:0001819 positive regulation of cytokine production; GO:0001959 regulation of cytokine-mediated signaling pathway; GO:0001961 positive regulation of cytokine-mediated signaling pathway; GO:0006629 lipid metabolic process; GO:0006644 phospholipid metabolic process; GO:0006650 glycerophospholipid metabolic process; GO:0006654 phosphatidic acid biosynt…	GO:0005622 intracellular anatomical structure; GO:0005737 cytoplasm; GO:0005783 endoplasmic reticulum; GO:0005789 endoplasmic reticulum membrane; GO:0012505 endomembrane system; GO:0016020 membrane; GO:0031984 organelle subcompartment; GO:0042175 nuclear outer membrane-endoplasmic reticulum membrane network; GO:0043226 organelle; GO:0043227 membrane-bounded organelle; GO:0043229 intracellular org…	GO:0003824 catalytic activity; GO:0003841 1-acylglycerol-3-phosphate O-acyltransferase activity; GO:0008374 O-acyltransferase activity; GO:0016411 acylglycerol O-acyltransferase activity; GO:0016740 transferase activity; GO:0016746 acyltransferase activity; GO:0016747 acyltransferase activity, transferring groups other than amino-acyl groups; GO:0042171 lysophosphatidic acid acyltransferase activ…			I	KOG2848	1-acyl-sn-glycerol-3-phosphate acyltransferase	WP386 Triacylglyceride synthesis	http://www.wikipathways.org/instance/WP386_r121829		R-MMU-1430728 Metabolism;R-MMU-1483166 Synthesis of PA;R-MMU-1483206 Glycerophospholipid biosynthesis;R-MMU-1483257 Phospholipid metabolism;R-MMU-163685 Integration of energy metabolism;R-MMU-163765 ChREBP activates metabolic gene expression;R-MMU-556833 Metabolism of lipids	https://reactome.org/PathwayBrowser/#/R-MMU-1430728;https://reactome.org/PathwayBrowser/#/R-MMU-1483166;https://reactome.org/PathwayBrowser/#/R-MMU-1483206;https://reactome.org/PathwayBrowser/#/R-MMU-1483257;https://reactome.org/PathwayBrowser/#/R-MMU-163685;https://reactome.org/PathwayBrowser/#/R-MMU-163765;https://reactome.org/PathwayBrowser/#/R-MMU-556833
Q9D517	1-acyl-sn-glycerol-3-phosphate acyltransferase gamma OS=Mus musculus OX=10090 GN=Agpat3 PE=1 SV=2	Agpat3	1.02768	0.310475	None	18	7	52	7	7	43.3	2.35587e+07	2.23617e+07	2.24898e+07	2.89121e+07	2.9459e+07	2.88042e+07	1.03097	0.963987	0.965285	1.02328	1.02278	0.996103	extracellular	K13523	AGPAT3_4; lysophosphatidic acid acyltransferase / lysophosphatidylinositol acyltransferase [EC:2.3.1.51 2.3.1.-]	mmu00561 Glycerolipid metabolism; mmu01100 Metabolic pathways; mmu04072 Phospholipase D signaling pathway; mmu00564 Glycerophospholipid metabolism	GO:0006629 lipid metabolic process; GO:0006644 phospholipid metabolic process; GO:0006650 glycerophospholipid metabolic process; GO:0006654 phosphatidic acid biosynthetic process; GO:0006793 phosphorus metabolic process; GO:0006796 phosphate-containing compound metabolic process; GO:0008152 metabolic process; GO:0008610 lipid biosynthetic process; GO:0008654 phospholipid biosynthetic process; GO:…	GO:0000139 Golgi membrane; GO:0005622 intracellular anatomical structure; GO:0005634 nucleus; GO:0005635 nuclear envelope; GO:0005737 cytoplasm; GO:0005739 mitochondrion; GO:0005740 mitochondrial envelope; GO:0005741 mitochondrial outer membrane; GO:0005783 endoplasmic reticulum; GO:0005789 endoplasmic reticulum membrane; GO:0005794 Golgi apparatus; GO:0012505 endomembrane system; GO:0016020 memb…	GO:0003824 catalytic activity; GO:0003841 1-acylglycerol-3-phosphate O-acyltransferase activity; GO:0008374 O-acyltransferase activity; GO:0016411 acylglycerol O-acyltransferase activity; GO:0016740 transferase activity; GO:0016746 acyltransferase activity; GO:0016747 acyltransferase activity, transferring groups other than amino-acyl groups; GO:0042171 lysophosphatidic acid acyltransferase activ…			I	KOG1505	Lysophosphatidic acid acyltransferase LPAAT and related acyltransferases	WP386 Triacylglyceride synthesis	http://www.wikipathways.org/instance/WP386_r121829		R-MMU-1430728 Metabolism;R-MMU-1483166 Synthesis of PA;R-MMU-1483206 Glycerophospholipid biosynthesis;R-MMU-1483257 Phospholipid metabolism;R-MMU-199991 Membrane Trafficking;R-MMU-556833 Metabolism of lipids;R-MMU-5653656 Vesicle-mediated transport;R-MMU-6811436 COPI-independent Golgi-to-ER retrograde traffic;R-MMU-6811442 Intra-Golgi and retrograde Golgi-to-ER traffic;R-MMU-8856688 Golgi-to-ER r…	https://reactome.org/PathwayBrowser/#/R-MMU-1430728;https://reactome.org/PathwayBrowser/#/R-MMU-1483166;https://reactome.org/PathwayBrowser/#/R-MMU-1483206;https://reactome.org/PathwayBrowser/#/R-MMU-1483257;https://reactome.org/PathwayBrowser/#/R-MMU-199991;https://reactome.org/PathwayBrowser/#/R-MMU-556833;https://reactome.org/PathwayBrowser/#/R-MMU-5653656;https://reactome.org/PathwayBrowser/#…	HALLMARK ADIPOGENESIS	http://www.gsea-msigdb.org/gsea/msigdb/mouse/geneset/HALLMARK_ADIPOGENESIS
Q8K4X7	1-acyl-sn-glycerol-3-phosphate acyltransferase delta OS=Mus musculus OX=10090 GN=Agpat4 PE=1 SV=1	Agpat4	1.37371	0.105105	None	16	6	42	6	6	43.8	6.11814e+06	3.87256e+06	6382033	9601691	9.30732e+06	8.97713e+06	0.9412	0.586858	0.962935	1.19463	1.13595	1.09133	plasma membrane	K13523	AGPAT3_4; lysophosphatidic acid acyltransferase / lysophosphatidylinositol acyltransferase [EC:2.3.1.51 2.3.1.-]	mmu00561 Glycerolipid metabolism; mmu01100 Metabolic pathways; mmu04072 Phospholipase D signaling pathway; mmu00564 Glycerophospholipid metabolism	GO:0006629 lipid metabolic process; GO:0006644 phospholipid metabolic process; GO:0006650 glycerophospholipid metabolic process; GO:0006654 phosphatidic acid biosynthetic process; GO:0006793 phosphorus metabolic process; GO:0006796 phosphate-containing compound metabolic process; GO:0008152 metabolic process; GO:0008610 lipid biosynthetic process; GO:0008654 phospholipid biosynthetic process; GO:…	GO:0005622 intracellular anatomical structure; GO:0005737 cytoplasm; GO:0005739 mitochondrion; GO:0005740 mitochondrial envelope; GO:0005741 mitochondrial outer membrane; GO:0005783 endoplasmic reticulum; GO:0005789 endoplasmic reticulum membrane; GO:0012505 endomembrane system; GO:0016020 membrane; GO:0019867 outer membrane; GO:0031090 organelle membrane; GO:0031966 mitochondrial membrane; GO:00…	GO:0003824 catalytic activity; GO:0003841 1-acylglycerol-3-phosphate O-acyltransferase activity; GO:0008374 O-acyltransferase activity; GO:0016411 acylglycerol O-acyltransferase activity; GO:0016740 transferase activity; GO:0016746 acyltransferase activity; GO:0016747 acyltransferase activity, transferring groups other than amino-acyl groups; GO:0042171 lysophosphatidic acid acyltransferase activ…			I	KOG1505	Lysophosphatidic acid acyltransferase LPAAT and related acyltransferases	WP386 Triacylglyceride synthesis;WP4345 Glycerolipids and glycerophospholipids	http://www.wikipathways.org/instance/WP386_r121829;http://www.wikipathways.org/instance/WP4345_r119030		R-MMU-1430728 Metabolism;R-MMU-1483166 Synthesis of PA;R-MMU-1483206 Glycerophospholipid biosynthesis;R-MMU-1483257 Phospholipid metabolism;R-MMU-556833 Metabolism of lipids	https://reactome.org/PathwayBrowser/#/R-MMU-1430728;https://reactome.org/PathwayBrowser/#/R-MMU-1483166;https://reactome.org/PathwayBrowser/#/R-MMU-1483206;https://reactome.org/PathwayBrowser/#/R-MMU-1483257;https://reactome.org/PathwayBrowser/#/R-MMU-556833	HALLMARK HEME METABOLISM	http://www.gsea-msigdb.org/gsea/msigdb/mouse/geneset/HALLMARK_HEME_METABOLISM
Q8C0I1	Alkyldihydroxyacetonephosphate synthase, peroxisomal OS=Mus musculus OX=10090 GN=Agps PE=1 SV=1	Agps	1.15139	0.605538	None	31	14	74	14	14	71.6	1.90004e+07	12295675	1.31708e+07	2.78069e+07	2.04469e+07	1.51667e+07	1.1991	0.764395	0.815228	1.41928	1.02374	0.756379	cytoplasm	K00803	AGPS; alkyldihydroxyacetonephosphate synthase [EC:2.5.1.26]	mmu00565 Ether lipid metabolism; mmu04146 Peroxisome; mmu01100 Metabolic pathways	GO:0006605 protein targeting; GO:0006625 protein targeting to peroxisome; GO:0006629 lipid metabolic process; GO:0006662 glycerol ether metabolic process; GO:0006810 transport; GO:0006886 intracellular protein transport; GO:0006996 organelle organization; GO:0007031 peroxisome organization; GO:0008104 protein localization; GO:0008152 metabolic process; GO:0008610 lipid biosynthetic process; GO:00…	GO:0005622 intracellular anatomical structure; GO:0005634 nucleus; GO:0005730 nucleolus; GO:0005737 cytoplasm; GO:0005739 mitochondrion; GO:0005777 peroxisome; GO:0005778 peroxisomal membrane; GO:0005782 peroxisomal matrix; GO:0005829 cytosol; GO:0016020 membrane; GO:0031090 organelle membrane; GO:0031903 microbody membrane; GO:0031907 microbody lumen; GO:0031974 membrane-enclosed lumen; GO:00319…	GO:0000166 nucleotide binding; GO:0003824 catalytic activity; GO:0005488 binding; GO:0008609 alkylglycerone-phosphate synthase activity; GO:0016740 transferase activity; GO:0016765 transferase activity, transferring alkyl or aryl (other than methyl) groups; GO:0036094 small molecule binding; GO:0043167 ion binding; GO:0043168 anion binding; GO:0050660 flavin adenine dinucleotide binding; GO:00719…	PF01565; PF02913	PF01565 FAD binding domain ; PF02913 FAD linked oxidases, C-terminal domain	R	KOG1233	Alkyl-dihydroxyacetonephosphate synthase	WP386 Triacylglyceride synthesis	http://www.wikipathways.org/instance/WP386_r121829		R-MMU-1430728 Metabolism;R-MMU-556833 Metabolism of lipids;R-MMU-75896 Plasmalogen biosynthesis;R-MMU-8848584 Wax and plasmalogen biosynthesis;R-MMU-9033241 Peroxisomal protein import;R-MMU-9609507 Protein localization	https://reactome.org/PathwayBrowser/#/R-MMU-1430728;https://reactome.org/PathwayBrowser/#/R-MMU-556833;https://reactome.org/PathwayBrowser/#/R-MMU-75896;https://reactome.org/PathwayBrowser/#/R-MMU-8848584;https://reactome.org/PathwayBrowser/#/R-MMU-9033241;https://reactome.org/PathwayBrowser/#/R-MMU-9609507
Q641K1	Cytosolic carboxypeptidase 1 OS=Mus musculus OX=10090 GN=Agtpbp1 PE=1 SV=2	Agtpbp1	0.971853	0.388672	None	7	7	26	7	7	137.1	3.92048e+06	4.22397e+06	4.37185e+06	5.02229e+06	5.10327e+06	4.94861e+06	0.967483	1.02683	1.05814	1.00237	0.999132	0.965033	cytoplasm,nucleus	K23435			GO:0001505 regulation of neurotransmitter levels; GO:0001654 eye development; GO:0001754 eye photoreceptor cell differentiation; GO:0001775 cell activation; GO:0002376 immune system process; GO:0002520 immune system development; GO:0002521 leukocyte differentiation; GO:0003008 system process; GO:0006464 cellular protein modification process; GO:0006508 proteolysis; GO:0006807 nitrogen compound me…	GO:0005622 intracellular anatomical structure; GO:0005634 nucleus; GO:0005730 nucleolus; GO:0005737 cytoplasm; GO:0005739 mitochondrion; GO:0005829 cytosol; GO:0031974 membrane-enclosed lumen; GO:0031981 nuclear lumen; GO:0043226 organelle; GO:0043227 membrane-bounded organelle; GO:0043228 non-membrane-bounded organelle; GO:0043229 intracellular organelle; GO:0043231 intracellular membrane-bounde…	GO:0003824 catalytic activity; GO:0004180 carboxypeptidase activity; GO:0004181 metallocarboxypeptidase activity; GO:0005488 binding; GO:0005515 protein binding; GO:0008092 cytoskeletal protein binding; GO:0008233 peptidase activity; GO:0008235 metalloexopeptidase activity; GO:0008237 metallopeptidase activity; GO:0008238 exopeptidase activity; GO:0015631 tubulin binding; GO:0016787 hydrolase act…	PF18027; PF00246	PF18027 Cytosolic carboxypeptidase N-terminal domain; PF00246 Zinc carboxypeptidase	E	KOG3641	Zinc carboxypeptidase
Q9WVK0	Type-1 angiotensin II receptor-associated protein OS=Mus musculus OX=10090 GN=Agtrap PE=1 SV=2	Agtrap	1.43516	0.00810637	None	30	2	16	2	2	17.5	4.12872e+06	3.41623e+06	3.40698e+06	6.36232e+06	6243921	6.89846e+06	0.922988	0.752318	0.74701	1.15032	1.10741	1.21867	plasma membrane				GO:0001666 response to hypoxia; GO:0003008 system process; GO:0003013 circulatory system process; GO:0006950 response to stress; GO:0007154 cell communication; GO:0007165 signal transduction; GO:0007186 G protein-coupled receptor signaling pathway; GO:0008015 blood circulation; GO:0008217 regulation of blood pressure; GO:0009628 response to abiotic stimulus; GO:0009719 response to endogenous stim…	GO:0005622 intracellular anatomical structure; GO:0005634 nucleus; GO:0005654 nucleoplasm; GO:0005737 cytoplasm; GO:0005829 cytosol; GO:0005886 plasma membrane; GO:0005938 cell cortex; GO:0016020 membrane; GO:0031974 membrane-enclosed lumen; GO:0031981 nuclear lumen; GO:0043226 organelle; GO:0043227 membrane-bounded organelle; GO:0043229 intracellular organelle; GO:0043231 intracellular membrane-…	GO:0001595 angiotensin receptor activity; GO:0001653 peptide receptor activity; GO:0004888 transmembrane signaling receptor activity; GO:0004930 G protein-coupled receptor activity; GO:0004945 angiotensin type II receptor activity; GO:0008528 G protein-coupled peptide receptor activity; GO:0038023 signaling receptor activity; GO:0060089 molecular transducer activity;
Q8CJF7	Protein ELYS OS=Mus musculus OX=10090 GN=Ahctf1 PE=1 SV=1	Ahctf1	1.43473	0.0013322	None	7	9	32	9	9	247.5	8.76673e+06	9.8943e+06	8.6846e+06	1.6314e+07	1.56673e+07	1.66514e+07	0.785617	0.873437	0.763306	1.18238	1.11388	1.17918	cytoplasm	K25129	AHCTF1; protein ELYS	mmu03013 Nucleocytoplasmic transport	GO:0002376 immune system process; GO:0002520 immune system development; GO:0006355 regulation of transcription, DNA-templated; GO:0006357 regulation of transcription by RNA polymerase II; GO:0006996 organelle organization; GO:0006997 nucleus organization; GO:0006999 nuclear pore organization; GO:0007275 multicellular organism development; GO:0009889 regulation of biosynthetic process; GO:0009987 …	GO:0005622 intracellular anatomical structure; GO:0005634 nucleus; GO:0005635 nuclear envelope; GO:0005737 cytoplasm; GO:0005829 cytosol; GO:0012505 endomembrane system; GO:0016020 membrane; GO:0016363 nuclear matrix; GO:0031090 organelle membrane; GO:0031965 nuclear membrane; GO:0031967 organelle envelope; GO:0031974 membrane-enclosed lumen; GO:0031975 envelope; GO:0031981 nuclear lumen; GO:0034…	GO:0000981 DNA-binding transcription factor activity, RNA polymerase II-specific; GO:0003700 DNA-binding transcription factor activity; GO:0140110 transcription regulator activity;	PF16687	PF16687 beta-propeller of ELYS nucleoporin							R-MMU-141424 Amplification of signal from the kinetochores;R-MMU-141444 Amplification of signal from unattached kinetochores via a MAD2 inhibitory signal;R-MMU-162582 Signal Transduction;R-MMU-1640170 Cell Cycle;R-MMU-194315 Signaling by Rho GTPases;R-MMU-195258 RHO GTPase Effectors;R-MMU-2467813 Separation of Sister Chromatids;R-MMU-2500257 Resolution of Sister Chromatid Cohesion;R-MMU-2555396 M…	https://reactome.org/PathwayBrowser/#/R-MMU-141424;https://reactome.org/PathwayBrowser/#/R-MMU-141444;https://reactome.org/PathwayBrowser/#/R-MMU-162582;https://reactome.org/PathwayBrowser/#/R-MMU-1640170;https://reactome.org/PathwayBrowser/#/R-MMU-194315;https://reactome.org/PathwayBrowser/#/R-MMU-195258;https://reactome.org/PathwayBrowser/#/R-MMU-2467813;https://reactome.org/PathwayBrowser/#/R-…
P50247	Adenosylhomocysteinase OS=Mus musculus OX=10090 GN=Ahcy PE=1 SV=3	Ahcy	1.03441	0.0412761	None	56	21	292	20	21	47.7	2.67601e+08	2.69837e+08	2.64796e+08	3.42836e+08	3.42336e+08	3.43624e+08	0.995073	0.988423	0.965726	1.03104	1.00993	1.00973	cytoplasm	K01251	AHCY; adenosylhomocysteinase [EC:3.13.2.1]	mmu00270 Cysteine and methionine metabolism; mmu01100 Metabolic pathways	GO:0000096 sulfur amino acid metabolic process; GO:0000097 sulfur amino acid biosynthetic process; GO:0001666 response to hypoxia; GO:0002376 immune system process; GO:0002437 inflammatory response to antigenic stimulus; GO:0002439 chronic inflammatory response to antigenic stimulus; GO:0002544 chronic inflammatory response; GO:0006082 organic acid metabolic process; GO:0006139 nucleobase-contain…	GO:0005622 intracellular anatomical structure; GO:0005634 nucleus; GO:0005737 cytoplasm; GO:0005829 cytosol; GO:0042995 cell projection; GO:0043005 neuron projection; GO:0043226 organelle; GO:0043227 membrane-bounded organelle; GO:0043229 intracellular organelle; GO:0043231 intracellular membrane-bounded organelle; GO:0120025 plasma membrane bounded cell projection;	GO:0000166 nucleotide binding; GO:0003824 catalytic activity; GO:0004013 adenosylhomocysteinase activity; GO:0005488 binding; GO:0005507 copper ion binding; GO:0005515 protein binding; GO:0016787 hydrolase activity; GO:0016801 hydrolase activity, acting on ether bonds; GO:0016802 trialkylsulfonium hydrolase activity; GO:0017076 purine nucleotide binding; GO:0030554 adenyl nucleotide binding; GO:0…	PF05221; PF00670	PF05221 S-adenosyl-L-homocysteine hydrolase; PF00670 S-adenosyl-L-homocysteine hydrolase, NAD binding domain	H	KOG1370	S-adenosylhomocysteine hydrolase	WP730 Glutathione and one-carbon metabolism;WP435 One-carbon metabolism	http://www.wikipathways.org/instance/WP730_r116583;http://www.wikipathways.org/instance/WP435_r116571	Transcription factor	R-MMU-1430728 Metabolism;R-MMU-156580 Phase II - Conjugation of compounds;R-MMU-156581 Methylation;R-MMU-1614635 Sulfur amino acid metabolism;R-MMU-211859 Biological oxidations;R-MMU-71291 Metabolism of amino acids and derivatives	https://reactome.org/PathwayBrowser/#/R-MMU-1430728;https://reactome.org/PathwayBrowser/#/R-MMU-156580;https://reactome.org/PathwayBrowser/#/R-MMU-156581;https://reactome.org/PathwayBrowser/#/R-MMU-1614635;https://reactome.org/PathwayBrowser/#/R-MMU-211859;https://reactome.org/PathwayBrowser/#/R-MMU-71291	HALLMARK XENOBIOTIC METABOLISM;HALLMARK IL2 STAT5 SIGNALING	http://www.gsea-msigdb.org/gsea/msigdb/mouse/geneset/HALLMARK_XENOBIOTIC_METABOLISM;http://www.gsea-msigdb.org/gsea/msigdb/mouse/geneset/HALLMARK_IL2_STAT5_SIGNALING
Q80SW1	S-adenosylhomocysteine hydrolase-like protein 1 OS=Mus musculus OX=10090 GN=Ahcyl1 PE=1 SV=1	Ahcyl1	1.05236	0.571988	None	26	13	107	5	5	58.9	5.65847e+06	6.39828e+06	5.94882e+06	8.8168e+06	7.42822e+06	7.21771e+06	0.929064	1.03486	0.957972	1.17079	0.967613	0.936485	cytoplasm	K01251	AHCY; adenosylhomocysteinase [EC:3.13.2.1]	mmu00270 Cysteine and methionine metabolism; mmu01100 Metabolic pathways	GO:0000096 sulfur amino acid metabolic process; GO:0002028 regulation of sodium ion transport; GO:0006082 organic acid metabolic process; GO:0006139 nucleobase-containing compound metabolic process; GO:0006378 mRNA polyadenylation; GO:0006396 RNA processing; GO:0006397 mRNA processing; GO:0006520 cellular amino acid metabolic process; GO:0006534 cysteine metabolic process; GO:0006555 methionine m…	GO:0005622 intracellular anatomical structure; GO:0005737 cytoplasm; GO:0005783 endoplasmic reticulum; GO:0005789 endoplasmic reticulum membrane; GO:0005829 cytosol; GO:0005886 plasma membrane; GO:0012505 endomembrane system; GO:0016020 membrane; GO:0016324 apical plasma membrane; GO:0031984 organelle subcompartment; GO:0042175 nuclear outer membrane-endoplasmic reticulum membrane network; GO:004…	GO:0005488 binding; GO:0005515 protein binding; GO:0042802 identical protein binding;	PF05221; PF00670	PF05221 S-adenosyl-L-homocysteine hydrolase; PF00670 S-adenosyl-L-homocysteine hydrolase, NAD binding domain	H	KOG1370	S-adenosylhomocysteine hydrolase	WP1770 One-carbon metabolism and related pathways	http://www.wikipathways.org/instance/WP1770_r116575		R-MMU-397014 Muscle contraction;R-MMU-5576891 Cardiac conduction;R-MMU-5578775 Ion homeostasis	https://reactome.org/PathwayBrowser/#/R-MMU-397014;https://reactome.org/PathwayBrowser/#/R-MMU-5576891;https://reactome.org/PathwayBrowser/#/R-MMU-5578775
Q68FL4	Putative adenosylhomocysteinase 3 OS=Mus musculus OX=10090 GN=Ahcyl2 PE=1 SV=1	Ahcyl2	0.96178	0.310516	None	25	14	121	6	13	66.9	3.95408e+07	4.21931e+07	4.22232e+07	46312019	5.2335e+07	4.91728e+07	0.990595	1.04127	1.03747	0.938353	1.04019	0.973488	extracellular	K01251	AHCY; adenosylhomocysteinase [EC:3.13.2.1]	mmu00270 Cysteine and methionine metabolism; mmu01100 Metabolic pathways	GO:0000096 sulfur amino acid metabolic process; GO:0002028 regulation of sodium ion transport; GO:0006082 organic acid metabolic process; GO:0006139 nucleobase-containing compound metabolic process; GO:0006378 mRNA polyadenylation; GO:0006396 RNA processing; GO:0006397 mRNA processing; GO:0006520 cellular amino acid metabolic process; GO:0006534 cysteine metabolic process; GO:0006555 methionine m…	GO:0005622 intracellular anatomical structure; GO:0005737 cytoplasm; GO:0005829 cytosol; GO:0005886 plasma membrane; GO:0016020 membrane; GO:0016324 apical plasma membrane; GO:0042995 cell projection; GO:0043005 neuron projection; GO:0043226 organelle; GO:0043227 membrane-bounded organelle; GO:0043229 intracellular organelle; GO:0043231 intracellular membrane-bounded organelle; GO:0045177 apical …	GO:0005488 binding; GO:0005515 protein binding; GO:0042802 identical protein binding;	PF05221; PF00670	PF05221 S-adenosyl-L-homocysteine hydrolase; PF00670 S-adenosyl-L-homocysteine hydrolase, NAD binding domain	H	KOG1370	S-adenosylhomocysteine hydrolase	WP730 Glutathione and one-carbon metabolism;WP435 One-carbon metabolism	http://www.wikipathways.org/instance/WP730_r116583;http://www.wikipathways.org/instance/WP435_r116571		R-MMU-382551 Transport of small molecules;R-MMU-425381 Bicarbonate transporters;R-MMU-425393 Transport of inorganic cations/anions and amino acids/oligopeptides;R-MMU-425407 SLC-mediated transmembrane transport	https://reactome.org/PathwayBrowser/#/R-MMU-382551;https://reactome.org/PathwayBrowser/#/R-MMU-425381;https://reactome.org/PathwayBrowser/#/R-MMU-425393;https://reactome.org/PathwayBrowser/#/R-MMU-425407
Q6PAL7	Transcription factor Gibbin OS=Mus musculus OX=10090 GN=Ahdc1 PE=1 SV=1	Ahdc1	0.969789	0.431142	None	16	17	78	17	17	168	1.67914e+07	1.77485e+07	1.80012e+07	2.08121e+07	1.99422e+07	2.24089e+07	0.988101	1.02884	1.03894	0.990494	0.931016	1.04205	nucleus	K22592
Q8K3E5	Jouberin OS=Mus musculus OX=10090 GN=Ahi1 PE=1 SV=2	Ahi1	0.821421	0.00782638	None	11	9	38	9	9	119.6	6.42106e+06	6.43394e+06	6.06844e+06	6.54687e+06	6.047e+06	6.678e+06	1.14462	1.1298	1.06097	0.943863	0.855191	0.940707	nucleus				GO:0001654 eye development; GO:0001655 urogenital system development; GO:0001738 morphogenesis of a polarized epithelium; GO:0001754 eye photoreceptor cell differentiation; GO:0001822 kidney development; GO:0001947 heart looping; GO:0002009 morphogenesis of an epithelium; GO:0002090 regulation of receptor internalization; GO:0002092 positive regulation of receptor internalization; GO:0002791 regu…	GO:0001750 photoreceptor outer segment; GO:0005622 intracellular anatomical structure; GO:0005737 cytoplasm; GO:0005813 centrosome; GO:0005814 centriole; GO:0005815 microtubule organizing center; GO:0005829 cytosol; GO:0005856 cytoskeleton; GO:0005911 cell-cell junction; GO:0005912 adherens junction; GO:0005929 cilium; GO:0015630 microtubule cytoskeleton; GO:0030054 cell junction; GO:0032991 prot…	GO:0005488 binding; GO:0005515 protein binding; GO:0042802 identical protein binding;	PF00018	PF00018 SH3 domain	R	KOG0266	WD40 repeat-containing protein				R-MMU-1852241 Organelle biogenesis and maintenance;R-MMU-5617833 Cilium Assembly;R-MMU-5620912 Anchoring of the basal body to the plasma membrane	https://reactome.org/PathwayBrowser/#/R-MMU-1852241;https://reactome.org/PathwayBrowser/#/R-MMU-5617833;https://reactome.org/PathwayBrowser/#/R-MMU-5620912
Q8BK64	Activator of 90 kDa heat shock protein ATPase homolog 1 OS=Mus musculus OX=10090 GN=Ahsa1 PE=1 SV=2	Ahsa1	0.780333	0.00303292	None	74	19	250	18	19	38.1	2.01465e+08	2.0304e+08	2.00409e+08	1.85174e+08	2.11316e+08	1.88875e+08	1.15243	1.14411	1.12436	0.856677	0.958995	0.853774	cytoplasm				GO:0006457 protein folding; GO:0009987 cellular process; GO:0032781 positive regulation of ATP-dependent activity; GO:0043085 positive regulation of catalytic activity; GO:0043462 regulation of ATP-dependent activity; GO:0044093 positive regulation of molecular function; GO:0050790 regulation of catalytic activity; GO:0051336 regulation of hydrolase activity; GO:0051345 positive regulation of hyd…	GO:0005622 intracellular anatomical structure; GO:0005737 cytoplasm; GO:0005829 cytosol;	GO:0001671 ATPase activator activity; GO:0005488 binding; GO:0005515 protein binding; GO:0008047 enzyme activator activity; GO:0030234 enzyme regulator activity; GO:0031072 heat shock protein binding; GO:0051087 chaperone binding; GO:0051879 Hsp90 protein binding; GO:0060589 nucleoside-triphosphatase regulator activity; GO:0060590 ATPase regulator activity; GO:0098772 molecular function regulator;	PF09229	PF09229 Activator of Hsp90 ATPase, N-terminal	S	KOG2936	Uncharacterized conserved protein
Q9Z0X1	Apoptosis-inducing factor 1, mitochondrial OS=Mus musculus OX=10090 GN=Aifm1 PE=1 SV=1	Aifm1	0.86397	0.00150838	None	18	9	71	9	9	66.7	1.20748e+07	1.25093e+07	1.29319e+07	1.32897e+07	1.36946e+07	1.31908e+07	1.05821	1.07993	1.11155	0.941953	0.952164	0.91352	mitochondria	K04727	AIFM1; apoptosis-inducing factor 1 [EC:1.-.-.-]	mmu04210 Apoptosis; mmu04217 Necroptosis	GO:0000302 response to reactive oxygen species; GO:0000737 DNA catabolic process, endonucleolytic; GO:0001101 response to acid chemical; GO:0002931 response to ischemia; GO:0006091 generation of precursor metabolites and energy; GO:0006119 oxidative phosphorylation; GO:0006139 nucleobase-containing compound metabolic process; GO:0006163 purine nucleotide metabolic process; GO:0006259 DNA metaboli…	GO:0005622 intracellular anatomical structure; GO:0005634 nucleus; GO:0005737 cytoplasm; GO:0005739 mitochondrion; GO:0005740 mitochondrial envelope; GO:0005741 mitochondrial outer membrane; GO:0005743 mitochondrial inner membrane; GO:0005758 mitochondrial intermembrane space; GO:0005829 cytosol; GO:0016020 membrane; GO:0019866 organelle inner membrane; GO:0019867 outer membrane; GO:0031090 organ…	GO:0000166 nucleotide binding; GO:0003676 nucleic acid binding; GO:0003677 DNA binding; GO:0003824 catalytic activity; GO:0004174 electron-transferring-flavoprotein dehydrogenase activity; GO:0005488 binding; GO:0005515 protein binding; GO:0009055 electron transfer activity; GO:0016174 NAD(P)H oxidase H2O2-forming activity; GO:0016491 oxidoreductase activity; GO:0016645 oxidoreductase activity, a…	PF07992; PF14721	PF07992 Pyridine nucleotide-disulphide oxidoreductase; PF14721 Apoptosis-inducing factor, mitochondrion-associated, C-term	T	KOG1346	Programmed cell death 8 (apoptosis-inducing factor)	WP166 Apoptosis modulation by HSP70	http://www.wikipathways.org/instance/WP166_r117860				HALLMARK ADIPOGENESIS;HALLMARK OXIDATIVE PHOSPHORYLATION	http://www.gsea-msigdb.org/gsea/msigdb/mouse/geneset/HALLMARK_ADIPOGENESIS;http://www.gsea-msigdb.org/gsea/msigdb/mouse/geneset/HALLMARK_OXIDATIVE_PHOSPHORYLATION
Q8BUE4	Ferroptosis suppressor protein 1 OS=Mus musculus OX=10090 GN=Aifm2 PE=1 SV=1	Aifm2	0.93866	0.663383	None	7	2	6	2	2	40.6	2.01276e+06	1.79825e+06	1.58087e+06	1.51335e+06	3.13638e+06	1.63904e+06	1.17324	1.03257	0.903789	0.71344	1.45042	0.754989	mitochondria	K22745	AIFM2; apoptosis-inducing factor 2	mmu04115 p53 signaling pathway	GO:0006091 generation of precursor metabolites and energy; GO:0006915 apoptotic process; GO:0006996 organelle organization; GO:0007005 mitochondrion organization; GO:0008152 metabolic process; GO:0008219 cell death; GO:0008637 apoptotic mitochondrial changes; GO:0009987 cellular process; GO:0010941 regulation of cell death; GO:0010942 positive regulation of cell death; GO:0012501 programmed cell …	GO:0005622 intracellular anatomical structure; GO:0005737 cytoplasm; GO:0005739 mitochondrion; GO:0005740 mitochondrial envelope; GO:0005741 mitochondrial outer membrane; GO:0005811 lipid droplet; GO:0005829 cytosol; GO:0016020 membrane; GO:0019867 outer membrane; GO:0031090 organelle membrane; GO:0031966 mitochondrial membrane; GO:0031967 organelle envelope; GO:0031968 organelle outer membrane; …	GO:0000166 nucleotide binding; GO:0003676 nucleic acid binding; GO:0003677 DNA binding; GO:0003824 catalytic activity; GO:0004174 electron-transferring-flavoprotein dehydrogenase activity; GO:0005488 binding; GO:0009055 electron transfer activity; GO:0016491 oxidoreductase activity; GO:0016645 oxidoreductase activity, acting on the CH-NH group of donors; GO:0016649 oxidoreductase activity, acting…	PF07992	PF07992 Pyridine nucleotide-disulphide oxidoreductase	R	KOG1336	Monodehydroascorbate/ferredoxin reductase
P31230	Aminoacyl tRNA synthase complex-interacting multifunctional protein 1 OS=Mus musculus OX=10090 GN=Aimp1 PE=1 SV=2	Aimp1	0.945072	0.00401769	None	51	12	156	12	12	34	7.85412e+07	8.20804e+07	8.09631e+07	9.2923e+07	9.55727e+07	94543494	1.01932	1.04937	1.03057	0.97535	0.984054	0.969619	cytoplasm	K15437			GO:0001936 regulation of endothelial cell proliferation; GO:0001937 negative regulation of endothelial cell proliferation; GO:0002376 immune system process; GO:0002791 regulation of peptide secretion; GO:0002793 positive regulation of peptide secretion; GO:0006082 organic acid metabolic process; GO:0006139 nucleobase-containing compound metabolic process; GO:0006399 tRNA metabolic process; GO:000…	GO:0005576 extracellular region; GO:0005615 extracellular space; GO:0005622 intracellular anatomical structure; GO:0005737 cytoplasm; GO:0005829 cytosol; GO:0009986 cell surface; GO:0017101 aminoacyl-tRNA synthetase multienzyme complex; GO:0017102 methionyl glutamyl tRNA synthetase complex; GO:0032991 protein-containing complex;	GO:0000049 tRNA binding; GO:0003676 nucleic acid binding; GO:0003723 RNA binding; GO:0005102 signaling receptor binding; GO:0005125 cytokine activity; GO:0005488 binding; GO:0005515 protein binding; GO:0019899 enzyme binding; GO:0030545 signaling receptor regulator activity; GO:0042802 identical protein binding; GO:0042803 protein homodimerization activity; GO:0046983 protein dimerization activit…	PF01588	PF01588 Putative tRNA binding domain	J	KOG2241	tRNA-binding protein
Q8R010	Aminoacyl tRNA synthase complex-interacting multifunctional protein 2 OS=Mus musculus OX=10090 GN=Aimp2 PE=1 SV=2	Aimp2	1.00429	0.857914	None	29	6	56	6	6	35.4	3.40233e+07	3.21048e+07	34353192	4.12927e+07	4.11742e+07	4.26545e+07	1.02682	0.954469	1.01686	1.00789	0.985857	1.01728	cytoplasm	K15438			GO:0006082 organic acid metabolic process; GO:0006139 nucleobase-containing compound metabolic process; GO:0006399 tRNA metabolic process; GO:0006412 translation; GO:0006418 tRNA aminoacylation for protein translation; GO:0006518 peptide metabolic process; GO:0006520 cellular amino acid metabolic process; GO:0006725 cellular aromatic compound metabolic process; GO:0006807 nitrogen compound metabo…	GO:0005622 intracellular anatomical structure; GO:0005634 nucleus; GO:0005737 cytoplasm; GO:0005829 cytosol; GO:0017101 aminoacyl-tRNA synthetase multienzyme complex; GO:0032991 protein-containing complex; GO:0043226 organelle; GO:0043227 membrane-bounded organelle; GO:0043229 intracellular organelle; GO:0043231 intracellular membrane-bounded organelle;	GO:0005198 structural molecule activity; GO:0005488 binding; GO:0005515 protein binding;	PF16780; PF18569; PF00043	PF16780 AIMP2 lysyl-tRNA synthetase binding domain; PF18569 Thioredoxin-like domain ; PF00043 Glutathione S-transferase, C-terminal domain				WP1245 Transcriptional activation by Nfe2l2 in response to phytochemicals	http://www.wikipathways.org/instance/WP1245_r116708				HALLMARK MYC TARGETS V1;HALLMARK MYC TARGETS V2	http://www.gsea-msigdb.org/gsea/msigdb/mouse/geneset/HALLMARK_MYC_TARGETS_V1;http://www.gsea-msigdb.org/gsea/msigdb/mouse/geneset/HALLMARK_MYC_TARGETS_V2
O08915	AH receptor-interacting protein OS=Mus musculus OX=10090 GN=Aip PE=1 SV=1	Aip	0.985888	0.578604	None	25	6	56	6	6	37.6	19576757	2.0276e+07	1.92773e+07	23383535	2.3746e+07	2.51589e+07	1.01426	1.03481	0.979552	0.979804	0.976038	1.03004	cytoplasm	K17767	AIP; AH receptor-interacting protein	mmu05207 Chemical carcinogenesis - receptor activation; mmu04934 Cushing syndrome	GO:0001894 tissue homeostasis; GO:0001895 retina homeostasis; GO:0003008 system process; GO:0006457 protein folding; GO:0006464 cellular protein modification process; GO:0006605 protein targeting; GO:0006626 protein targeting to mitochondrion; GO:0006805 xenobiotic metabolic process; GO:0006807 nitrogen compound metabolic process; GO:0006810 transport; GO:0006839 mitochondrial transport; GO:00068…	GO:0001917 photoreceptor inner segment; GO:0005622 intracellular anatomical structure; GO:0005634 nucleus; GO:0005654 nucleoplasm; GO:0005667 transcription regulator complex; GO:0005737 cytoplasm; GO:0005829 cytosol; GO:0016020 membrane; GO:0031974 membrane-enclosed lumen; GO:0031981 nuclear lumen; GO:0032991 protein-containing complex; GO:0034751 aryl hydrocarbon receptor complex; GO:0043226 org…	GO:0001918 farnesylated protein binding; GO:0003712 transcription coregulator activity; GO:0003713 transcription coactivator activity; GO:0005102 signaling receptor binding; GO:0005488 binding; GO:0005515 protein binding; GO:0008134 transcription factor binding; GO:0017162 aryl hydrocarbon receptor binding; GO:0019904 protein domain specific binding; GO:0036004 GAF domain binding; GO:0051082 unfo…	PF00254	PF00254 FKBP-type peptidyl-prolyl cis-trans isomerase	O	KOG0545	Aryl-hydrocarbon receptor-interacting protein				R-MMU-1430728 Metabolism;R-MMU-211859 Biological oxidations;R-MMU-211945 Phase I - Functionalization of compounds;R-MMU-8937144 Aryl hydrocarbon receptor signalling	https://reactome.org/PathwayBrowser/#/R-MMU-1430728;https://reactome.org/PathwayBrowser/#/R-MMU-211859;https://reactome.org/PathwayBrowser/#/R-MMU-211945;https://reactome.org/PathwayBrowser/#/R-MMU-8937144
Q9R0Y5	Adenylate kinase isoenzyme 1 OS=Mus musculus OX=10090 GN=Ak1 PE=1 SV=1	Ak1	0.921403	0.170801	None	44	6	60	6	6	21.5	2.76794e+07	2.8905e+07	3.28621e+07	3.42462e+07	3.39124e+07	3.39588e+07	0.983797	1.01203	1.14556	0.984429	0.956265	0.953799	cytoplasm	K00939	adk; adenylate kinase [EC:2.7.4.3]	mmu01232 Nucleotide metabolism; mmu00730 Thiamine metabolism; mmu01100 Metabolic pathways; mmu00230 Purine metabolism; mmu01240 Biosynthesis of cofactors	GO:0006139 nucleobase-containing compound metabolic process; GO:0006163 purine nucleotide metabolic process; GO:0006164 purine nucleotide biosynthetic process; GO:0006165 nucleoside diphosphate phosphorylation; GO:0006172 ADP biosynthetic process; GO:0006725 cellular aromatic compound metabolic process; GO:0006753 nucleoside phosphate metabolic process; GO:0006793 phosphorus metabolic process; GO…	GO:0001520 outer dense fiber; GO:0005622 intracellular anatomical structure; GO:0005737 cytoplasm; GO:0005829 cytosol; GO:0005856 cytoskeleton; GO:0005886 plasma membrane; GO:0005929 cilium; GO:0016020 membrane; GO:0030016 myofibril; GO:0030017 sarcomere; GO:0031514 motile cilium; GO:0036126 sperm flagellum; GO:0042995 cell projection; GO:0043005 neuron projection; GO:0043226 organelle; GO:004322…	GO:0003824 catalytic activity; GO:0004017 adenylate kinase activity; GO:0004550 nucleoside diphosphate kinase activity; GO:0016301 kinase activity; GO:0016740 transferase activity; GO:0016772 transferase activity, transferring phosphorus-containing groups; GO:0016776 phosphotransferase activity, phosphate group as acceptor; GO:0019205 nucleobase-containing compound kinase activity; GO:0050145 nuc…	PF00406	PF00406 Adenylate kinase	F	KOG3079	Uridylate kinase/adenylate kinase	WP2185 Purine metabolism	http://www.wikipathways.org/instance/WP2185_r123340		R-MMU-1430728 Metabolism;R-MMU-15869 Metabolism of nucleotides;R-MMU-499943 Interconversion of nucleotide di- and triphosphates	https://reactome.org/PathwayBrowser/#/R-MMU-1430728;https://reactome.org/PathwayBrowser/#/R-MMU-15869;https://reactome.org/PathwayBrowser/#/R-MMU-499943	HALLMARK DNA REPAIR;HALLMARK MYOGENESIS;HALLMARK P53 PATHWAY	http://www.gsea-msigdb.org/gsea/msigdb/mouse/geneset/HALLMARK_DNA_REPAIR;http://www.gsea-msigdb.org/gsea/msigdb/mouse/geneset/HALLMARK_MYOGENESIS;http://www.gsea-msigdb.org/gsea/msigdb/mouse/geneset/HALLMARK_P53_PATHWAY
Q9WTP6	Adenylate kinase 2, mitochondrial OS=Mus musculus OX=10090 GN=Ak2 PE=1 SV=5	Ak2	0.981066	0.564667	None	67	15	334	15	15	26.5	5.28263e+08	5.34614e+08	5.64956e+08	6.78063e+08	6.31153e+08	6.69948e+08	0.997165	0.994102	1.04594	1.03517	0.945196	0.999339	cytoplasm	K00939	adk; adenylate kinase [EC:2.7.4.3]	mmu01232 Nucleotide metabolism; mmu00730 Thiamine metabolism; mmu01100 Metabolic pathways; mmu00230 Purine metabolism; mmu01240 Biosynthesis of cofactors	GO:0001889 liver development; GO:0002244 hematopoietic progenitor cell differentiation; GO:0002376 immune system process; GO:0002520 immune system development; GO:0002521 leukocyte differentiation; GO:0006091 generation of precursor metabolites and energy; GO:0006119 oxidative phosphorylation; GO:0006139 nucleobase-containing compound metabolic process; GO:0006144 purine nucleobase metabolic proc…	GO:0005622 intracellular anatomical structure; GO:0005634 nucleus; GO:0005737 cytoplasm; GO:0005739 mitochondrion; GO:0005740 mitochondrial envelope; GO:0005743 mitochondrial inner membrane; GO:0005758 mitochondrial intermembrane space; GO:0005829 cytosol; GO:0005929 cilium; GO:0016020 membrane; GO:0019866 organelle inner membrane; GO:0031090 organelle membrane; GO:0031514 motile cilium; GO:00319…	GO:0003824 catalytic activity; GO:0004017 adenylate kinase activity; GO:0016301 kinase activity; GO:0016740 transferase activity; GO:0016772 transferase activity, transferring phosphorus-containing groups; GO:0016776 phosphotransferase activity, phosphate group as acceptor; GO:0019205 nucleobase-containing compound kinase activity; GO:0050145 nucleoside monophosphate kinase activity;	PF00406; PF05191	PF00406 Adenylate kinase; PF05191 Adenylate kinase, active site lid	F	KOG3078	Adenylate kinase	WP2185 Purine metabolism	http://www.wikipathways.org/instance/WP2185_r123340		R-MMU-1430728 Metabolism;R-MMU-15869 Metabolism of nucleotides;R-MMU-499943 Interconversion of nucleotide di- and triphosphates	https://reactome.org/PathwayBrowser/#/R-MMU-1430728;https://reactome.org/PathwayBrowser/#/R-MMU-15869;https://reactome.org/PathwayBrowser/#/R-MMU-499943	HALLMARK ADIPOGENESIS;HALLMARK E2F TARGETS	http://www.gsea-msigdb.org/gsea/msigdb/mouse/geneset/HALLMARK_ADIPOGENESIS;http://www.gsea-msigdb.org/gsea/msigdb/mouse/geneset/HALLMARK_E2F_TARGETS
Q9WTP7	GTP:AMP phosphotransferase AK3, mitochondrial OS=Mus musculus OX=10090 GN=Ak3 PE=1 SV=3	Ak3	1.1002	0.521758	None	17	4	13	4	4	25.4	5107435	3.63443e+06	3.41756e+06	6.33055e+06	5.24158e+06	5.02074e+06	1.20946	0.847812	0.793746	1.21242	0.984743	0.939535	cytoplasm	K00944	AK3; nucleoside-triphosphate--adenylate kinase [EC:2.7.4.10]	mmu01232 Nucleotide metabolism; mmu00230 Purine metabolism; mmu01240 Biosynthesis of cofactors	GO:0001889 liver development; GO:0006139 nucleobase-containing compound metabolic process; GO:0006163 purine nucleotide metabolic process; GO:0006164 purine nucleotide biosynthetic process; GO:0006172 ADP biosynthetic process; GO:0006213 pyrimidine nucleoside metabolic process; GO:0006220 pyrimidine nucleotide metabolic process; GO:0006725 cellular aromatic compound metabolic process; GO:0006753 …	GO:0005622 intracellular anatomical structure; GO:0005737 cytoplasm; GO:0005739 mitochondrion; GO:0005740 mitochondrial envelope; GO:0005758 mitochondrial intermembrane space; GO:0005759 mitochondrial matrix; GO:0031967 organelle envelope; GO:0031970 organelle envelope lumen; GO:0031974 membrane-enclosed lumen; GO:0031975 envelope; GO:0043226 organelle; GO:0043227 membrane-bounded organelle; GO:0…	GO:0003824 catalytic activity; GO:0004017 adenylate kinase activity; GO:0005488 binding; GO:0005515 protein binding; GO:0016301 kinase activity; GO:0016740 transferase activity; GO:0016772 transferase activity, transferring phosphorus-containing groups; GO:0016776 phosphotransferase activity, phosphate group as acceptor; GO:0019205 nucleobase-containing compound kinase activity; GO:0042802 identi…	PF00406; PF05191	PF00406 Adenylate kinase; PF05191 Adenylate kinase, active site lid	F	KOG3078	Adenylate kinase				R-MMU-109582 Hemostasis;R-MMU-983231 Factors involved in megakaryocyte development and platelet production	https://reactome.org/PathwayBrowser/#/R-MMU-109582;https://reactome.org/PathwayBrowser/#/R-MMU-983231	HALLMARK DNA REPAIR;HALLMARK GLYCOLYSIS	http://www.gsea-msigdb.org/gsea/msigdb/mouse/geneset/HALLMARK_DNA_REPAIR;http://www.gsea-msigdb.org/gsea/msigdb/mouse/geneset/HALLMARK_GLYCOLYSIS
Q9D2H2	Adenylate kinase 7 OS=Mus musculus OX=10090 GN=Ak7 PE=1 SV=1	Ak7	0.885519	0.149996	None	37	19	139	19	19	70.6	8.21079e+07	9.27357e+07	8.99766e+07	9.07014e+07	8.98459e+07	1.10235e+08	1.0062	1.11949	1.08144	0.89895	0.873509	1.06751	cytoplasm	K00939	adk; adenylate kinase [EC:2.7.4.3]	mmu01232 Nucleotide metabolism; mmu00730 Thiamine metabolism; mmu01100 Metabolic pathways; mmu00230 Purine metabolism; mmu01240 Biosynthesis of cofactors	GO:0000003 reproduction; GO:0000226 microtubule cytoskeleton organization; GO:0001578 microtubule bundle formation; GO:0002376 immune system process; GO:0002437 inflammatory response to antigenic stimulus; GO:0003341 cilium movement; GO:0003351 epithelial cilium movement involved in extracellular fluid movement; GO:0006139 nucleobase-containing compound metabolic process; GO:0006165 nucleoside di…	GO:0005622 intracellular anatomical structure; GO:0005737 cytoplasm; GO:0005829 cytosol;	GO:0003824 catalytic activity; GO:0004017 adenylate kinase activity; GO:0004127 cytidylate kinase activity; GO:0004550 nucleoside diphosphate kinase activity; GO:0016301 kinase activity; GO:0016740 transferase activity; GO:0016772 transferase activity, transferring phosphorus-containing groups; GO:0016776 phosphotransferase activity, phosphate group as acceptor; GO:0019205 nucleobase-containing c…	PF00406	PF00406 Adenylate kinase	F	KOG3078	Adenylate kinase	WP2185 Purine metabolism	http://www.wikipathways.org/instance/WP2185_r123340		R-MMU-1430728 Metabolism;R-MMU-15869 Metabolism of nucleotides;R-MMU-499943 Interconversion of nucleotide di- and triphosphates	https://reactome.org/PathwayBrowser/#/R-MMU-1430728;https://reactome.org/PathwayBrowser/#/R-MMU-15869;https://reactome.org/PathwayBrowser/#/R-MMU-499943
Q32M07	Adenylate kinase 8 OS=Mus musculus OX=10090 GN=Ak8 PE=1 SV=1	Ak8	0.984494	0.156844	None	48	20	200	20	20	55	1.1047e+08	1.14691e+08	1.12815e+08	1.34131e+08	1.38931e+08	1.39471e+08	1.0022	1.02496	1.0038	0.984144	0.999946	0.999874	cytoplasm	K00939	adk; adenylate kinase [EC:2.7.4.3]	mmu01232 Nucleotide metabolism; mmu00730 Thiamine metabolism; mmu01100 Metabolic pathways; mmu00230 Purine metabolism; mmu01240 Biosynthesis of cofactors	GO:0006139 nucleobase-containing compound metabolic process; GO:0006165 nucleoside diphosphate phosphorylation; GO:0006725 cellular aromatic compound metabolic process; GO:0006753 nucleoside phosphate metabolic process; GO:0006793 phosphorus metabolic process; GO:0006796 phosphate-containing compound metabolic process; GO:0006807 nitrogen compound metabolic process; GO:0007275 multicellular organ…	GO:0005622 intracellular anatomical structure; GO:0005737 cytoplasm; GO:0005829 cytosol; GO:0005856 cytoskeleton; GO:0005929 cilium; GO:0005930 axoneme; GO:0031514 motile cilium; GO:0032838 plasma membrane bounded cell projection cytoplasm; GO:0036126 sperm flagellum; GO:0042995 cell projection; GO:0043226 organelle; GO:0043228 non-membrane-bounded organelle; GO:0043229 intracellular organelle; G…	GO:0003824 catalytic activity; GO:0004017 adenylate kinase activity; GO:0004127 cytidylate kinase activity; GO:0004550 nucleoside diphosphate kinase activity; GO:0016301 kinase activity; GO:0016740 transferase activity; GO:0016772 transferase activity, transferring phosphorus-containing groups; GO:0016776 phosphotransferase activity, phosphate group as acceptor; GO:0019205 nucleobase-containing c…	PF00406	PF00406 Adenylate kinase	F	KOG3079	Uridylate kinase/adenylate kinase	WP2185 Purine metabolism	http://www.wikipathways.org/instance/WP2185_r123340		R-MMU-1430728 Metabolism;R-MMU-15869 Metabolism of nucleotides;R-MMU-499943 Interconversion of nucleotide di- and triphosphates	https://reactome.org/PathwayBrowser/#/R-MMU-1430728;https://reactome.org/PathwayBrowser/#/R-MMU-15869;https://reactome.org/PathwayBrowser/#/R-MMU-499943
O88845	A-kinase anchor protein 10, mitochondrial OS=Mus musculus OX=10090 GN=Akap10 PE=1 SV=3	Akap10	0.687159	0.0142138	None	9	5	22	5	5	73.6	7.67022e+06	5.82819e+06	7.02788e+06	6.06529e+06	5.71802e+06	5.70777e+06	1.37369	1.02822	1.23447	0.878526	0.81245	0.807796	nucleus	K16526			GO:0006950 response to stress; GO:0007154 cell communication; GO:0007165 signal transduction; GO:0007596 blood coagulation; GO:0007599 hemostasis; GO:0008104 protein localization; GO:0009611 response to wounding; GO:0009987 cellular process; GO:0023052 signaling; GO:0032501 multicellular organismal process; GO:0033036 macromolecule localization; GO:0042060 wound healing; GO:0050789 regulation of …	GO:0005622 intracellular anatomical structure; GO:0005737 cytoplasm; GO:0005739 mitochondrion; GO:0005829 cytosol; GO:0005886 plasma membrane; GO:0016020 membrane; GO:0032991 protein-containing complex; GO:0043226 organelle; GO:0043227 membrane-bounded organelle; GO:0043229 intracellular organelle; GO:0043231 intracellular membrane-bounded organelle; GO:0071944 cell periphery;	GO:0005488 binding; GO:0005515 protein binding; GO:0051018 protein kinase A binding;	PF00615	PF00615 Regulator of G protein signaling domain	T	KOG3590	Protein kinase A anchoring protein	WP232 G protein signaling pathways	http://www.wikipathways.org/instance/WP232_r117886		R-MMU-109582 Hemostasis;R-MMU-983231 Factors involved in megakaryocyte development and platelet production	https://reactome.org/PathwayBrowser/#/R-MMU-109582;https://reactome.org/PathwayBrowser/#/R-MMU-983231	HALLMARK COMPLEMENT	http://www.gsea-msigdb.org/gsea/msigdb/mouse/geneset/HALLMARK_COMPLEMENT
Q9WTQ5	A-kinase anchor protein 12 OS=Mus musculus OX=10090 GN=Akap12 PE=1 SV=1	Akap12	1.01983	0.391482	None	34	33	213	33	33	180.6	1.04001e+08	1.03664e+08	1.10439e+08	1.32148e+08	1.37326e+08	1.32676e+08	0.983141	0.965335	1.02394	1.01033	1.02991	0.991117	nucleus	K16528			GO:0007154 cell communication; GO:0007165 signal transduction; GO:0007186 G protein-coupled receptor signaling pathway; GO:0007187 G protein-coupled receptor signaling pathway, coupled to cyclic nucleotide second messenger; GO:0007188 adenylate cyclase-modulating G protein-coupled receptor signaling pathway; GO:0007193 adenylate cyclase-inhibiting G protein-coupled receptor signaling pathway; GO:…	GO:0005622 intracellular anatomical structure; GO:0005737 cytoplasm; GO:0005829 cytosol; GO:0005886 plasma membrane; GO:0016020 membrane; GO:0071944 cell periphery;	GO:0005198 structural molecule activity; GO:0005488 binding; GO:0005515 protein binding; GO:0008179 adenylate cyclase binding; GO:0019899 enzyme binding; GO:0030159 signaling receptor complex adaptor activity; GO:0051018 protein kinase A binding;						WP232 G protein signaling pathways	http://www.wikipathways.org/instance/WP232_r117886		R-MMU-162582 Signal Transduction;R-MMU-194315 Signaling by Rho GTPases;R-MMU-9012999 RHO GTPase cycle;R-MMU-9013405 RHOD GTPase cycle;R-MMU-9035034 RHOF GTPase cycle;R-MMU-9716542 Signaling by Rho GTPases, Miro GTPases and RHOBTB3	https://reactome.org/PathwayBrowser/#/R-MMU-162582;https://reactome.org/PathwayBrowser/#/R-MMU-194315;https://reactome.org/PathwayBrowser/#/R-MMU-9012999;https://reactome.org/PathwayBrowser/#/R-MMU-9013405;https://reactome.org/PathwayBrowser/#/R-MMU-9035034;https://reactome.org/PathwayBrowser/#/R-MMU-9716542	HALLMARK HYPOXIA;HALLMARK ANDROGEN RESPONSE;HALLMARK KRAS SIGNALING UP	http://www.gsea-msigdb.org/gsea/msigdb/mouse/geneset/HALLMARK_HYPOXIA;http://www.gsea-msigdb.org/gsea/msigdb/mouse/geneset/HALLMARK_ANDROGEN_RESPONSE;http://www.gsea-msigdb.org/gsea/msigdb/mouse/geneset/HALLMARK_KRAS_SIGNALING_UP
O88987	A-kinase anchor protein 3 OS=Mus musculus OX=10090 GN=Akap3 PE=1 SV=2	Akap3	0.963683	0.258074	None	54	36	507	36	36	95.5	4.3238e+08	4.45218e+08	4.44737e+08	5.49047e+08	5.14539e+08	5.1556e+08	1.01463	1.02917	1.02358	1.04202	0.957925	0.956043	cytoplasm	K16520			GO:0000003 reproduction; GO:0007154 cell communication; GO:0007165 signal transduction; GO:0007166 cell surface receptor signaling pathway; GO:0007167 enzyme linked receptor protein signaling pathway; GO:0007178 transmembrane receptor protein serine/threonine kinase signaling pathway; GO:0007338 single fertilization; GO:0007340 acrosome reaction; GO:0008104 protein localization; GO:0009566 fertil…	GO:0001669 acrosomal vesicle; GO:0005622 intracellular anatomical structure; GO:0005737 cytoplasm; GO:0005929 cilium; GO:0012505 endomembrane system; GO:0030141 secretory granule; GO:0031410 cytoplasmic vesicle; GO:0031514 motile cilium; GO:0031982 vesicle; GO:0035686 sperm fibrous sheath; GO:0036126 sperm flagellum; GO:0042995 cell projection; GO:0043226 organelle; GO:0043227 membrane-bounded or…	GO:0005488 binding; GO:0005515 protein binding; GO:0051018 protein kinase A binding;						WP232 G protein signaling pathways	http://www.wikipathways.org/instance/WP232_r117886
Q9DBR0	A-kinase anchor protein 8 OS=Mus musculus OX=10090 GN=Akap8 PE=1 SV=1	Akap8	1.08834	0.369332	None	21	9	41	9	9	76.2	1.15799e+07	1.22611e+07	1.02913e+07	1.38546e+07	14812202	17433666	0.982691	1.02498	0.856554	0.950887	0.997242	1.16911	nucleus	K16525			GO:0000070 mitotic sister chromatid segregation; GO:0000278 mitotic cell cycle; GO:0000280 nuclear division; GO:0000819 sister chromatid segregation; GO:0001101 response to acid chemical; GO:0001817 regulation of cytokine production; GO:0001818 negative regulation of cytokine production; GO:0001932 regulation of protein phosphorylation; GO:0002237 response to molecule of bacterial origin; GO:0006…	GO:0000228 nuclear chromosome; GO:0000785 chromatin; GO:0000793 condensed chromosome; GO:0001939 female pronucleus; GO:0005622 intracellular anatomical structure; GO:0005634 nucleus; GO:0005654 nucleoplasm; GO:0005694 chromosome; GO:0005737 cytoplasm; GO:0005739 mitochondrion; GO:0005794 Golgi apparatus; GO:0012505 endomembrane system; GO:0016363 nuclear matrix; GO:0031974 membrane-enclosed lumen…	GO:0003676 nucleic acid binding; GO:0003677 DNA binding; GO:0003682 chromatin binding; GO:0003690 double-stranded DNA binding; GO:0005488 binding; GO:0005515 protein binding; GO:0008134 transcription factor binding; GO:0008270 zinc ion binding; GO:0019899 enzyme binding; GO:0034237 protein kinase A regulatory subunit binding; GO:0042826 histone deacetylase binding; GO:0043167 ion binding; GO:0043…						WP232 G protein signaling pathways	http://www.wikipathways.org/instance/WP232_r117886
Q9R0L7	A-kinase anchor protein 8-like OS=Mus musculus OX=10090 GN=Akap8l PE=1 SV=1	Akap8l	1.94315	2.29869e-05	Up	28	13	178	13	13	71.4	2.87355e+07	2.88831e+07	2.69179e+07	6.84252e+07	6.68083e+07	6.84388e+07	0.678851	0.672161	0.623694	1.30736	1.25215	1.27765	nucleus	K15978			GO:0000070 mitotic sister chromatid segregation; GO:0000278 mitotic cell cycle; GO:0000280 nuclear division; GO:0000819 sister chromatid segregation; GO:0001932 regulation of protein phosphorylation; GO:0006139 nucleobase-containing compound metabolic process; GO:0006323 DNA packaging; GO:0006355 regulation of transcription, DNA-templated; GO:0006357 regulation of transcription by RNA polymerase …	GO:0000785 chromatin; GO:0005622 intracellular anatomical structure; GO:0005634 nucleus; GO:0005654 nucleoplasm; GO:0005694 chromosome; GO:0005737 cytoplasm; GO:0016363 nuclear matrix; GO:0016604 nuclear body; GO:0016607 nuclear speck; GO:0031974 membrane-enclosed lumen; GO:0031981 nuclear lumen; GO:0032991 protein-containing complex; GO:0034399 nuclear periphery; GO:0043226 organelle; GO:0043227…	GO:0005488 binding; GO:0005515 protein binding; GO:0005521 lamin binding; GO:0017151 DEAD/H-box RNA helicase binding; GO:0019899 enzyme binding; GO:0034237 protein kinase A regulatory subunit binding; GO:0042826 histone deacetylase binding; GO:0051018 protein kinase A binding;
B1AXD8	Akirin-2 OS=Mus musculus OX=10090 GN=Akirin2 PE=1 SV=1	Akirin2	7.93787	0.00104909	None	19	4	17	3	3	22.1		231742	1.20184e+06	6.7432e+06	6.91608e+06	7.35563e+06	0	0.0576994	0.297931	1.37843	1.38683	1.46916	nucleus				GO:0000122 negative regulation of transcription by RNA polymerase II; GO:0001817 regulation of cytokine production; GO:0001819 positive regulation of cytokine production; GO:0002164 larval development; GO:0002237 response to molecule of bacterial origin; GO:0002682 regulation of immune system process; GO:0002684 positive regulation of immune system process; GO:0006355 regulation of transcription,…	GO:0000228 nuclear chromosome; GO:0000785 chromatin; GO:0000791 euchromatin; GO:0005622 intracellular anatomical structure; GO:0005634 nucleus; GO:0005654 nucleoplasm; GO:0005694 chromosome; GO:0005700 polytene chromosome; GO:0017053 transcription repressor complex; GO:0031974 membrane-enclosed lumen; GO:0031981 nuclear lumen; GO:0032991 protein-containing complex; GO:0043226 organelle; GO:004322…	GO:0003712 transcription coregulator activity; GO:0005488 binding; GO:0005515 protein binding; GO:0019899 enzyme binding; GO:0140110 transcription regulator activity;			S	KOG4330	Uncharacterized conserved protein
Q9JII6	Aldo-keto reductase family 1 member A1 OS=Mus musculus OX=10090 GN=Akr1a1 PE=1 SV=3	Akr1a1	1.1299	0.095282	None	27	8	83	8	8	36.6	3.51456e+07	3.16852e+07	3.21267e+07	4.67976e+07	4.89031e+07	4.29425e+07	1.00713	0.894427	0.902935	1.08458	1.11179	0.972427	cytoplasm	K00002	AKR1A1; alcohol dehydrogenase (NADP+) [EC:1.1.1.2]	mmu00620 Pyruvate metabolism; mmu00040 Pentose and glucuronate interconversions; mmu00561 Glycerolipid metabolism; mmu01100 Metabolic pathways; mmu05208 Chemical carcinogenesis - reactive oxygen species; mmu00053 Ascorbate and aldarate metabolism; mmu00010 Glycolysis / Gluconeogenesis; mmu01240 Biosynthesis of cofactors	GO:0005975 carbohydrate metabolic process; GO:0005996 monosaccharide metabolic process; GO:0006006 glucose metabolic process; GO:0006063 uronic acid metabolic process; GO:0006064 glucuronate catabolic process; GO:0006081 cellular aldehyde metabolic process; GO:0006082 organic acid metabolic process; GO:0006091 generation of precursor metabolites and energy; GO:0006766 vitamin metabolic process; G…	GO:0005622 intracellular anatomical structure; GO:0005737 cytoplasm; GO:0005829 cytosol; GO:0005886 plasma membrane; GO:0016020 membrane; GO:0016324 apical plasma membrane; GO:0045177 apical part of cell; GO:0071944 cell periphery; GO:0098590 plasma membrane region;	GO:0003824 catalytic activity; GO:0004032 alditol:NADP+ 1-oxidoreductase activity; GO:0004033 aldo-keto reductase (NADP) activity; GO:0008106 alcohol dehydrogenase (NADP+) activity; GO:0009055 electron transfer activity; GO:0016491 oxidoreductase activity; GO:0016614 oxidoreductase activity, acting on CH-OH group of donors; GO:0016616 oxidoreductase activity, acting on the CH-OH group of donors, …	PF00248	PF00248 Aldo/keto reductase family	R	KOG1577	Aldo/keto reductase family proteins	WP1251 Metapathway biotransformation	http://www.wikipathways.org/instance/WP1251_r94721		R-MMU-1430728 Metabolism;R-MMU-156580 Phase II - Conjugation of compounds;R-MMU-156590 Glutathione conjugation;R-MMU-211859 Biological oxidations;R-MMU-5661270 Formation of xylulose-5-phosphate;R-MMU-71387 Metabolism of carbohydrates	https://reactome.org/PathwayBrowser/#/R-MMU-1430728;https://reactome.org/PathwayBrowser/#/R-MMU-156580;https://reactome.org/PathwayBrowser/#/R-MMU-156590;https://reactome.org/PathwayBrowser/#/R-MMU-211859;https://reactome.org/PathwayBrowser/#/R-MMU-5661270;https://reactome.org/PathwayBrowser/#/R-MMU-71387	HALLMARK GLYCOLYSIS	http://www.gsea-msigdb.org/gsea/msigdb/mouse/geneset/HALLMARK_GLYCOLYSIS
P45376	Aldo-keto reductase family 1 member B1 OS=Mus musculus OX=10090 GN=Akr1b1 PE=1 SV=3	Akr1b1	0.93875	0.0114785	None	64	19	335	18	19	35.7	9.14633e+08	9.2958e+08	9.7227e+08	1.07116e+09	1.09591e+09	1.11063e+09	1.02187	1.02308	1.06539	0.967884	0.971383	0.980559	cytoplasm	K00011	AKR1B; aldehyde reductase [EC:1.1.1.21]	mmu00040 Pentose and glucuronate interconversions; mmu00561 Glycerolipid metabolism; mmu00790 Folate biosynthesis; mmu01100 Metabolic pathways; mmu00052 Galactose metabolism; mmu00051 Fructose and mannose metabolism	GO:0000003 reproduction; GO:0000302 response to reactive oxygen species; GO:0001101 response to acid chemical; GO:0001655 urogenital system development; GO:0001822 kidney development; GO:0001894 tissue homeostasis; GO:0003008 system process; GO:0003014 renal system process; GO:0003091 renal water homeostasis; GO:0005975 carbohydrate metabolic process; GO:0005996 monosaccharide metabolic process; …	GO:0000323 lytic vacuole; GO:0005576 extracellular region; GO:0005615 extracellular space; GO:0005622 intracellular anatomical structure; GO:0005634 nucleus; GO:0005654 nucleoplasm; GO:0005737 cytoplasm; GO:0005764 lysosome; GO:0005773 vacuole; GO:0005829 cytosol; GO:0005902 microvillus; GO:0005911 cell-cell junction; GO:0030054 cell junction; GO:0031974 membrane-enclosed lumen; GO:0031981 nuclea…	GO:0001758 retinal dehydrogenase activity; GO:0003824 catalytic activity; GO:0004032 alditol:NADP+ 1-oxidoreductase activity; GO:0004033 aldo-keto reductase (NADP) activity; GO:0008106 alcohol dehydrogenase (NADP+) activity; GO:0009055 electron transfer activity; GO:0016491 oxidoreductase activity; GO:0016614 oxidoreductase activity, acting on CH-OH group of donors; GO:0016616 oxidoreductase acti…	PF00248	PF00248 Aldo/keto reductase family	R	KOG1577	Aldo/keto reductase family proteins	WP1251 Metapathway biotransformation;WP4347 Eicosanoid metabolism via cyclooxygenases (COX);WP1265 Polyol pathway	http://www.wikipathways.org/instance/WP1251_r94721;http://www.wikipathways.org/instance/WP4347_r116511;http://www.wikipathways.org/instance/WP1265_r106846		R-MMU-1430728 Metabolism;R-MMU-196071 Metabolism of steroid hormones;R-MMU-196108 Pregnenolone biosynthesis;R-MMU-556833 Metabolism of lipids;R-MMU-5652084 Fructose metabolism;R-MMU-5652227 Fructose biosynthesis;R-MMU-71387 Metabolism of carbohydrates;R-MMU-8957322 Metabolism of steroids	https://reactome.org/PathwayBrowser/#/R-MMU-1430728;https://reactome.org/PathwayBrowser/#/R-MMU-196071;https://reactome.org/PathwayBrowser/#/R-MMU-196108;https://reactome.org/PathwayBrowser/#/R-MMU-556833;https://reactome.org/PathwayBrowser/#/R-MMU-5652084;https://reactome.org/PathwayBrowser/#/R-MMU-5652227;https://reactome.org/PathwayBrowser/#/R-MMU-71387;https://reactome.org/PathwayBrowser/#/R-…
P45377	Aldose reductase-related protein 2 OS=Mus musculus OX=10090 GN=Akr1b8 PE=1 SV=2	Akr1b8	0.905674	0.182776	None	42	10	95	9	9	36.1	5.39663e+07	5.34347e+07	5.23097e+07	5.59151e+07	5.55465e+07	6.79841e+07	1.08339	1.05672	1.02996	0.907851	0.884687	1.07851	cytoplasm	K00011	AKR1B; aldehyde reductase [EC:1.1.1.21]	mmu00040 Pentose and glucuronate interconversions; mmu00561 Glycerolipid metabolism; mmu00790 Folate biosynthesis; mmu01100 Metabolic pathways; mmu00052 Galactose metabolism; mmu00051 Fructose and mannose metabolism	GO:0000302 response to reactive oxygen species; GO:0001101 response to acid chemical; GO:0001523 retinoid metabolic process; GO:0001655 urogenital system development; GO:0001822 kidney development; GO:0001894 tissue homeostasis; GO:0003008 system process; GO:0003014 renal system process; GO:0003091 renal water homeostasis; GO:0005975 carbohydrate metabolic process; GO:0005996 monosaccharide metab…	GO:0000323 lytic vacuole; GO:0005576 extracellular region; GO:0005615 extracellular space; GO:0005622 intracellular anatomical structure; GO:0005634 nucleus; GO:0005654 nucleoplasm; GO:0005737 cytoplasm; GO:0005739 mitochondrion; GO:0005759 mitochondrial matrix; GO:0005764 lysosome; GO:0005773 vacuole; GO:0005829 cytosol; GO:0005902 microvillus; GO:0005911 cell-cell junction; GO:0030054 cell junc…	GO:0001758 retinal dehydrogenase activity; GO:0003824 catalytic activity; GO:0004032 alditol:NADP+ 1-oxidoreductase activity; GO:0004033 aldo-keto reductase (NADP) activity; GO:0004303 estradiol 17-beta-dehydrogenase activity; GO:0008106 alcohol dehydrogenase (NADP+) activity; GO:0016229 steroid dehydrogenase activity; GO:0016491 oxidoreductase activity; GO:0016614 oxidoreductase activity, acting…	PF00248	PF00248 Aldo/keto reductase family	R	KOG1577	Aldo/keto reductase family proteins				R-MMU-1430728 Metabolism;R-MMU-193144 Estrogen biosynthesis;R-MMU-196071 Metabolism of steroid hormones;R-MMU-556833 Metabolism of lipids;R-MMU-8957322 Metabolism of steroids	https://reactome.org/PathwayBrowser/#/R-MMU-1430728;https://reactome.org/PathwayBrowser/#/R-MMU-193144;https://reactome.org/PathwayBrowser/#/R-MMU-196071;https://reactome.org/PathwayBrowser/#/R-MMU-556833;https://reactome.org/PathwayBrowser/#/R-MMU-8957322
P70694	Estradiol 17 beta-dehydrogenase 5 OS=Mus musculus OX=10090 GN=Akr1c6 PE=1 SV=1	Akr1c6	1.61565	0.000470868	Up	5	2	4	2	2	37	1.93146e+07	1.74478e+07	2.01555e+07	3.84809e+07	3.7173e+07	3.83431e+07	0.769431	0.684695	0.787503	1.2398	1.17484	1.20705	cytoplasm				GO:0000003 reproduction; GO:0000302 response to reactive oxygen species; GO:0001101 response to acid chemical; GO:0001516 prostaglandin biosynthetic process; GO:0001523 retinoid metabolic process; GO:0001676 long-chain fatty acid metabolic process; GO:0003006 developmental process involved in reproduction; GO:0003008 system process; GO:0003014 renal system process; GO:0006066 alcohol metabolic pr…	GO:0005622 intracellular anatomical structure; GO:0005634 nucleus; GO:0005737 cytoplasm; GO:0005829 cytosol; GO:0043226 organelle; GO:0043227 membrane-bounded organelle; GO:0043229 intracellular organelle; GO:0043231 intracellular membrane-bounded organelle;	GO:0000166 nucleotide binding; GO:0001758 retinal dehydrogenase activity; GO:0003824 catalytic activity; GO:0004032 alditol:NADP+ 1-oxidoreductase activity; GO:0004033 aldo-keto reductase (NADP) activity; GO:0004303 estradiol 17-beta-dehydrogenase activity; GO:0004497 monooxygenase activity; GO:0004745 NAD-retinol dehydrogenase activity; GO:0005215 transporter activity; GO:0005319 lipid transport…	PF00248	PF00248 Aldo/keto reductase family	R	KOG1577	Aldo/keto reductase family proteins				R-MMU-1430728 Metabolism;R-MMU-162582 Signal Transduction;R-MMU-192105 Synthesis of bile acids and bile salts;R-MMU-193368 Synthesis of bile acids and bile salts via 7alpha-hydroxycholesterol;R-MMU-193775 Synthesis of bile acids and bile salts via 24-hydroxycholesterol;R-MMU-193807 Synthesis of bile acids and bile salts via 27-hydroxycholesterol;R-MMU-194068 Bile acid and bile salt metabolism;R-M…	https://reactome.org/PathwayBrowser/#/R-MMU-1430728;https://reactome.org/PathwayBrowser/#/R-MMU-162582;https://reactome.org/PathwayBrowser/#/R-MMU-192105;https://reactome.org/PathwayBrowser/#/R-MMU-193368;https://reactome.org/PathwayBrowser/#/R-MMU-193775;https://reactome.org/PathwayBrowser/#/R-MMU-193807;https://reactome.org/PathwayBrowser/#/R-MMU-194068;https://reactome.org/PathwayBrowser/#/R-M…	HALLMARK XENOBIOTIC METABOLISM	http://www.gsea-msigdb.org/gsea/msigdb/mouse/geneset/HALLMARK_XENOBIOTIC_METABOLISM
Q9DCT1	1,5-anhydro-D-fructose reductase OS=Mus musculus OX=10090 GN=Akr1e2 PE=1 SV=1	Akr1e2	1.02752	0.508189	None	51	11	133	11	11	34.4	7.64113e+07	8.63916e+07	7.75554e+07	1.01416e+08	9.99087e+07	1.04821e+08	0.951978	1.06026	0.947669	1.02188	0.987513	1.03198	cytoplasm	K13981			GO:0008152 metabolic process;	GO:0005622 intracellular anatomical structure; GO:0005634 nucleus; GO:0005654 nucleoplasm; GO:0005737 cytoplasm; GO:0005794 Golgi apparatus; GO:0005829 cytosol; GO:0012505 endomembrane system; GO:0031974 membrane-enclosed lumen; GO:0031981 nuclear lumen; GO:0043226 organelle; GO:0043227 membrane-bounded organelle; GO:0043229 intracellular organelle; GO:0043231 intracellular membrane-bounded organ…	GO:0003824 catalytic activity; GO:0016491 oxidoreductase activity;	PF00248	PF00248 Aldo/keto reductase family	R	KOG1577	Aldo/keto reductase family proteins
Q8CG76	Aflatoxin B1 aldehyde reductase member 2 OS=Mus musculus OX=10090 GN=Akr7a2 PE=1 SV=3	Akr7a2	1.00677	0.744977	None	31	8	110	8	8	40.6	7.47589e+07	7.93778e+07	7.73613e+07	9.48163e+07	9.45069e+07	9.96097e+07	0.978053	1.02299	0.992656	1.00324	0.98092	1.02981	mitochondria	K15303	AKR7; aflatoxin B1 aldehyde reductase	mmu00980 Metabolism of xenobiotics by cytochrome P450	GO:0005975 carbohydrate metabolic process; GO:0006066 alcohol metabolic process; GO:0006081 cellular aldehyde metabolic process; GO:0006091 generation of precursor metabolites and energy; GO:0006725 cellular aromatic compound metabolic process; GO:0006805 xenobiotic metabolic process; GO:0006807 nitrogen compound metabolic process; GO:0008152 metabolic process; GO:0009410 response to xenobiotic s…	GO:0005622 intracellular anatomical structure; GO:0005737 cytoplasm; GO:0005794 Golgi apparatus; GO:0005829 cytosol; GO:0012505 endomembrane system; GO:0043226 organelle; GO:0043227 membrane-bounded organelle; GO:0043229 intracellular organelle; GO:0043231 intracellular membrane-bounded organelle;	GO:0003824 catalytic activity; GO:0004032 alditol:NADP+ 1-oxidoreductase activity; GO:0004033 aldo-keto reductase (NADP) activity; GO:0004301 epoxide hydrolase activity; GO:0008106 alcohol dehydrogenase (NADP+) activity; GO:0009055 electron transfer activity; GO:0016491 oxidoreductase activity; GO:0016614 oxidoreductase activity, acting on CH-OH group of donors; GO:0016616 oxidoreductase activity…	PF00248	PF00248 Aldo/keto reductase family				WP1251 Metapathway biotransformation;WP1262 Aflatoxin B1 metabolism	http://www.wikipathways.org/instance/WP1251_r94721;http://www.wikipathways.org/instance/WP1262_r106843		R-MMU-1430728 Metabolism;R-MMU-211859 Biological oxidations;R-MMU-5423646 Aflatoxin activation and detoxification	https://reactome.org/PathwayBrowser/#/R-MMU-1430728;https://reactome.org/PathwayBrowser/#/R-MMU-211859;https://reactome.org/PathwayBrowser/#/R-MMU-5423646
P31750	RAC-alpha serine/threonine-protein kinase OS=Mus musculus OX=10090 GN=Akt1 PE=1 SV=2	Akt1	1.07946	0.0364799	None	14	7	35	4	7	55.7	7364150	7.44253e+06	7.56534e+06	1.03016e+07	9.67603e+06	9.95249e+06	0.958664	0.954416	0.965934	1.0846	0.999335	1.02384	cytoplasm	K04456	AKT; RAC serine/threonine-protein kinase [EC:2.7.11.1]	mmu04920 Adipocytokine signaling pathway; mmu04371 Apelin signaling pathway; mmu04218 Cellular senescence; mmu04510 Focal adhesion; mmu05142 Chagas disease; mmu05135 Yersinia infection; mmu05213 Endometrial cancer; mmu05145 Toxoplasmosis; mmu05160 Hepatitis C; mmu05205 Proteoglycans in cancer; mmu04211 Longevity regulating pathway; mmu05215 Prostate cancer; mmu05163 Human cytomegalovirus infectio…	GO:0000002 mitochondrial genome maintenance; GO:0000003 reproduction; GO:0000079 regulation of cyclin-dependent protein serine/threonine kinase activity; GO:0000271 polysaccharide biosynthetic process; GO:0000302 response to reactive oxygen species; GO:0000768 syncytium formation by plasma membrane fusion; GO:0001101 response to acid chemical; GO:0001503 ossification; GO:0001505 regulation of neu…	GO:0001726 ruffle; GO:0005622 intracellular anatomical structure; GO:0005634 nucleus; GO:0005654 nucleoplasm; GO:0005737 cytoplasm; GO:0005739 mitochondrion; GO:0005815 microtubule organizing center; GO:0005819 spindle; GO:0005829 cytosol; GO:0005856 cytoskeleton; GO:0005886 plasma membrane; GO:0005911 cell-cell junction; GO:0005929 cilium; GO:0005938 cell cortex; GO:0009898 cytoplasmic side of p…	GO:0000166 nucleotide binding; GO:0003824 catalytic activity; GO:0004672 protein kinase activity; GO:0004674 protein serine/threonine kinase activity; GO:0004712 protein serine/threonine/tyrosine kinase activity; GO:0005080 protein kinase C binding; GO:0005488 binding; GO:0005515 protein binding; GO:0005516 calmodulin binding; GO:0005524 ATP binding; GO:0005543 phospholipid binding; GO:0005547 ph…	PF00169; PF00069	PF00169 PH domain; PF00069 Protein kinase domain	T	KOG0690	Serine/threonine protein kinase	WP5024 Hypoxia-dependent proliferation of myoblasts;WP3675 Factors and pathways affecting insulin-like growth factor (IGF1)-Akt signaling;WP387 IL-6 signaling pathway;WP572 EGFR1 signaling pathway;WP6 Integrin-mediated cell adhesion;WP10 IL-9 signaling pathway;WP339 ESC pluripotency pathways;WP297 IL-7 signaling pathway;WP578 Leptin-insulin signaling overlap;WP1270 Endochondral ossification;WP373…	http://www.wikipathways.org/instance/WP5024_r119059;http://www.wikipathways.org/instance/WP3675_r90178;http://www.wikipathways.org/instance/WP387_r117906;http://www.wikipathways.org/instance/WP572_r117874;http://www.wikipathways.org/instance/WP6_r116713;http://www.wikipathways.org/instance/WP10_r117067;http://www.wikipathways.org/instance/WP339_r116720;http://www.wikipathways.org/instance/WP297_r…		R-MMU-109582 Hemostasis;R-MMU-1227986 Signaling by ERBB2;R-MMU-1257604 PIP3 activates AKT signaling;R-MMU-1266738 Developmental Biology;R-MMU-1280215 Cytokine Signaling in Immune system;R-MMU-1280218 Adaptive Immune System;R-MMU-1358803 Downregulation of ERBB2:ERBB3 signaling;R-MMU-1430728 Metabolism;R-MMU-1474151 Tetrahydrobiopterin (BH4) synthesis, recycling, salvage and regulation;R-MMU-157118…		HALLMARK ANDROGEN RESPONSE;HALLMARK PI3K AKT MTOR SIGNALING;HALLMARK ALLOGRAFT REJECTION	http://www.gsea-msigdb.org/gsea/msigdb/mouse/geneset/HALLMARK_ANDROGEN_RESPONSE;http://www.gsea-msigdb.org/gsea/msigdb/mouse/geneset/HALLMARK_PI3K_AKT_MTOR_SIGNALING;http://www.gsea-msigdb.org/gsea/msigdb/mouse/geneset/HALLMARK_ALLOGRAFT_REJECTION
Q9D1F4	Proline-rich AKT1 substrate 1 OS=Mus musculus OX=10090 GN=Akt1s1 PE=1 SV=1	Akt1s1	0.558135	0.437787	None	12	2	10	2	2	27.5	338199	1.98919e+06	1.76391e+06	297288	434185	2.10459e+06	0.332405	1.92594	1.70038	0.236317	0.338563	1.63463	cytoplasm,nucleus	K16184	AKT1S1; proline-rich AKT1 substrate 1	mmu04140 Autophagy - animal; mmu04714 Thermogenesis; mmu04152 AMPK signaling pathway; mmu04211 Longevity regulating pathway; mmu04150 mTOR signaling pathway; mmu04213 Longevity regulating pathway - multiple species	GO:0001932 regulation of protein phosphorylation; GO:0001933 negative regulation of protein phosphorylation; GO:0006469 negative regulation of protein kinase activity; GO:0007154 cell communication; GO:0007165 signal transduction; GO:0007166 cell surface receptor signaling pathway; GO:0007219 Notch signaling pathway; GO:0008361 regulation of cell size; GO:0009892 negative regulation of metabolic …	GO:0005622 intracellular anatomical structure; GO:0005634 nucleus; GO:0005654 nucleoplasm; GO:0005737 cytoplasm; GO:0005829 cytosol; GO:0031931 TORC1 complex; GO:0031974 membrane-enclosed lumen; GO:0031981 nuclear lumen; GO:0032991 protein-containing complex; GO:0038201 TOR complex; GO:0043226 organelle; GO:0043227 membrane-bounded organelle; GO:0043229 intracellular organelle; GO:0043231 intrace…							WP2841 Focal adhesion: PI3K-Akt-mTOR signaling pathway	http://www.wikipathways.org/instance/WP2841_r116712		R-MMU-1257604 PIP3 activates AKT signaling;R-MMU-162582 Signal Transduction;R-MMU-165159 MTOR signalling;R-MMU-166208 mTORC1-mediated signalling;R-MMU-198323 AKT phosphorylates targets in the cytosol;R-MMU-2262752 Cellular responses to stress;R-MMU-3371556 Cellular response to heat stress;R-MMU-3371571 HSF1-dependent transactivation;R-MMU-8953897 Cellular responses to stimuli;R-MMU-9006925 Intrac…	https://reactome.org/PathwayBrowser/#/R-MMU-1257604;https://reactome.org/PathwayBrowser/#/R-MMU-162582;https://reactome.org/PathwayBrowser/#/R-MMU-165159;https://reactome.org/PathwayBrowser/#/R-MMU-166208;https://reactome.org/PathwayBrowser/#/R-MMU-198323;https://reactome.org/PathwayBrowser/#/R-MMU-2262752;https://reactome.org/PathwayBrowser/#/R-MMU-3371556;https://reactome.org/PathwayBrowser/#/R…	HALLMARK PI3K AKT MTOR SIGNALING	http://www.gsea-msigdb.org/gsea/msigdb/mouse/geneset/HALLMARK_PI3K_AKT_MTOR_SIGNALING
Q60823	RAC-beta serine/threonine-protein kinase OS=Mus musculus OX=10090 GN=Akt2 PE=1 SV=1	Akt2	0.666516	0.0154561	Down	12	6	28	3	3	55.7	2.19839e+06	1.96489e+06	2.18347e+06	1.78817e+06	1.45368e+06	2.00348e+06	1.29124	1.13687	1.25784	0.849441	0.67739	0.929912	cytoplasm	K04456	AKT; RAC serine/threonine-protein kinase [EC:2.7.11.1]	mmu04920 Adipocytokine signaling pathway; mmu04371 Apelin signaling pathway; mmu04218 Cellular senescence; mmu04510 Focal adhesion; mmu05142 Chagas disease; mmu05135 Yersinia infection; mmu05213 Endometrial cancer; mmu05145 Toxoplasmosis; mmu05160 Hepatitis C; mmu05205 Proteoglycans in cancer; mmu04211 Longevity regulating pathway; mmu05215 Prostate cancer; mmu05163 Human cytomegalovirus infectio…	GO:0000002 mitochondrial genome maintenance; GO:0000003 reproduction; GO:0000079 regulation of cyclin-dependent protein serine/threonine kinase activity; GO:0000271 polysaccharide biosynthetic process; GO:0000302 response to reactive oxygen species; GO:0000768 syncytium formation by plasma membrane fusion; GO:0001101 response to acid chemical; GO:0001503 ossification; GO:0001505 regulation of neu…	GO:0001726 ruffle; GO:0005622 intracellular anatomical structure; GO:0005634 nucleus; GO:0005654 nucleoplasm; GO:0005737 cytoplasm; GO:0005739 mitochondrion; GO:0005815 microtubule organizing center; GO:0005819 spindle; GO:0005829 cytosol; GO:0005856 cytoskeleton; GO:0005886 plasma membrane; GO:0005911 cell-cell junction; GO:0005929 cilium; GO:0005938 cell cortex; GO:0009898 cytoplasmic side of p…	GO:0000166 nucleotide binding; GO:0003824 catalytic activity; GO:0004672 protein kinase activity; GO:0004674 protein serine/threonine kinase activity; GO:0004712 protein serine/threonine/tyrosine kinase activity; GO:0005080 protein kinase C binding; GO:0005488 binding; GO:0005515 protein binding; GO:0005516 calmodulin binding; GO:0005524 ATP binding; GO:0005543 phospholipid binding; GO:0005547 ph…	PF00169; PF00069	PF00169 PH domain; PF00069 Protein kinase domain	T	KOG0690	Serine/threonine protein kinase	WP6 Integrin-mediated cell adhesion;WP339 ESC pluripotency pathways;WP1560 MicroRNAs in cardiomyocyte hypertrophy;WP85 Focal adhesion;WP2841 Focal adhesion: PI3K-Akt-mTOR signaling pathway;WP2292 Chemokine signaling pathway;WP57 Signal transduction of S1P receptor;WP65 Insulin signaling;WP493 Mapk signaling pathway	http://www.wikipathways.org/instance/WP6_r116713;http://www.wikipathways.org/instance/WP339_r116720;http://www.wikipathways.org/instance/WP1560_r116839;http://www.wikipathways.org/instance/WP85_r116710;http://www.wikipathways.org/instance/WP2841_r116712;http://www.wikipathways.org/instance/WP2292_r97515;http://www.wikipathways.org/instance/WP57_r117945;http://www.wikipathways.org/instance/WP65_r1…		R-MMU-109704 PI3K Cascade;R-MMU-112399 IRS-mediated signalling;R-MMU-1227986 Signaling by ERBB2;R-MMU-1257604 PIP3 activates AKT signaling;R-MMU-1266738 Developmental Biology;R-MMU-1280215 Cytokine Signaling in Immune system;R-MMU-1280218 Adaptive Immune System;R-MMU-1358803 Downregulation of ERBB2:ERBB3 signaling;R-MMU-162582 Signal Transduction;R-MMU-1640170 Cell Cycle;R-MMU-165158 Activation o…		HALLMARK MYOGENESIS;HALLMARK APICAL JUNCTION;HALLMARK KRAS SIGNALING UP	http://www.gsea-msigdb.org/gsea/msigdb/mouse/geneset/HALLMARK_MYOGENESIS;http://www.gsea-msigdb.org/gsea/msigdb/mouse/geneset/HALLMARK_APICAL_JUNCTION;http://www.gsea-msigdb.org/gsea/msigdb/mouse/geneset/HALLMARK_KRAS_SIGNALING_UP
Q64362	AKT-interacting protein OS=Mus musculus OX=10090 GN=Aktip PE=1 SV=1	Aktip	0.691504	0.00174136	None	18	3	18	3	3	32.9	2.54003e+06	2.78401e+06	2.83226e+06	2.1301e+06	2.35129e+06	2.51267e+06	1.14151	1.23249	1.24838	0.774217	0.838332	0.892341	mitochondria				GO:0000209 protein polyubiquitination; GO:0001932 regulation of protein phosphorylation; GO:0001934 positive regulation of protein phosphorylation; GO:0006139 nucleobase-containing compound metabolic process; GO:0006259 DNA metabolic process; GO:0006281 DNA repair; GO:0006325 chromatin organization; GO:0006464 cellular protein modification process; GO:0006508 proteolysis; GO:0006511 ubiquitin-dep…	GO:0000151 ubiquitin ligase complex; GO:0000228 nuclear chromosome; GO:0000785 chromatin; GO:0000792 heterochromatin; GO:0005622 intracellular anatomical structure; GO:0005634 nucleus; GO:0005694 chromosome; GO:0005737 cytoplasm; GO:0005886 plasma membrane; GO:0016020 membrane; GO:0031371 ubiquitin conjugating enzyme complex; GO:0031974 membrane-enclosed lumen; GO:0031981 nuclear lumen; GO:003299…	GO:0003824 catalytic activity; GO:0004842 ubiquitin-protein transferase activity; GO:0005488 binding; GO:0005515 protein binding; GO:0016740 transferase activity; GO:0019787 ubiquitin-like protein transferase activity; GO:0019899 enzyme binding; GO:0031625 ubiquitin protein ligase binding; GO:0044389 ubiquitin-like protein ligase binding; GO:0061630 ubiquitin protein ligase activity; GO:0061659 u…	PF00179	PF00179 Ubiquitin-conjugating enzyme	O	KOG0429	Ubiquitin-conjugating enzyme-related protein Ft1, involved in programmed cell death
P10518	Delta-aminolevulinic acid dehydratase OS=Mus musculus OX=10090 GN=Alad PE=1 SV=1	Alad	1.15901	0.0962827	None	34	8	57	8	8	36	1.26284e+07	1.12128e+07	1.35934e+07	1.64653e+07	1.92877e+07	1.80603e+07	0.942296	0.82419	0.994821	0.993646	1.1418	1.06493	mitochondria	K01698	hemB; porphobilinogen synthase [EC:4.2.1.24]	mmu01100 Metabolic pathways; mmu00860 Porphyrin metabolism; mmu01240 Biosynthesis of cofactors	GO:0001101 response to acid chemical; GO:0001666 response to hypoxia; GO:0001775 cell activation; GO:0002237 response to molecule of bacterial origin; GO:0002252 immune effector process; GO:0002263 cell activation involved in immune response; GO:0002274 myeloid leukocyte activation; GO:0002275 myeloid cell activation involved in immune response; GO:0002283 neutrophil activation involved in immune…	GO:0005576 extracellular region; GO:0005615 extracellular space; GO:0005622 intracellular anatomical structure; GO:0005737 cytoplasm; GO:0005829 cytosol; GO:0012505 endomembrane system; GO:0030141 secretory granule; GO:0031410 cytoplasmic vesicle; GO:0031974 membrane-enclosed lumen; GO:0031982 vesicle; GO:0031983 vesicle lumen; GO:0034774 secretory granule lumen; GO:0043226 organelle; GO:0043227 …	GO:0003824 catalytic activity; GO:0004655 porphobilinogen synthase activity; GO:0005488 binding; GO:0005515 protein binding; GO:0008270 zinc ion binding; GO:0016829 lyase activity; GO:0016835 carbon-oxygen lyase activity; GO:0016836 hydro-lyase activity; GO:0042802 identical protein binding; GO:0043167 ion binding; GO:0043169 cation binding; GO:0044877 protein-containing complex binding; GO:00468…	PF00490	PF00490 Delta-aminolevulinic acid dehydratase	H	KOG2794	Delta-aminolevulinic acid dehydratase	WP18 Heme biosynthesis	http://www.wikipathways.org/instance/WP18_r117894		R-MMU-1430728 Metabolism;R-MMU-168249 Innate Immune System;R-MMU-168256 Immune System;R-MMU-189445 Metabolism of porphyrins;R-MMU-189451 Heme biosynthesis;R-MMU-6798695 Neutrophil degranulation	https://reactome.org/PathwayBrowser/#/R-MMU-1430728;https://reactome.org/PathwayBrowser/#/R-MMU-168249;https://reactome.org/PathwayBrowser/#/R-MMU-168256;https://reactome.org/PathwayBrowser/#/R-MMU-189445;https://reactome.org/PathwayBrowser/#/R-MMU-189451;https://reactome.org/PathwayBrowser/#/R-MMU-6798695	HALLMARK FATTY ACID METABOLISM;HALLMARK HEME METABOLISM	http://www.gsea-msigdb.org/gsea/msigdb/mouse/geneset/HALLMARK_FATTY_ACID_METABOLISM;http://www.gsea-msigdb.org/gsea/msigdb/mouse/geneset/HALLMARK_HEME_METABOLISM
P07724	Albumin OS=Mus musculus OX=10090 GN=Alb PE=1 SV=3	Alb	0.710371	0.000108454	None	18	8	83	6	6	68.6	1.35616e+08	1.35997e+08	1.40987e+08	1.14768e+08	1.25368e+08	1.2332e+08	1.18981	1.17536	1.21318	0.814351	0.872625	0.854986	extracellular	K16141	ALB; serum albumin	mmu04918 Thyroid hormone synthesis	GO:0000003 reproduction; GO:0001542 ovulation from ovarian follicle; GO:0001897 cytolysis by symbiont of host cells; GO:0001906 cell killing; GO:0001907 killing by symbiont of host cells; GO:0002576 platelet degranulation; GO:0003006 developmental process involved in reproduction; GO:0003008 system process; GO:0003013 circulatory system process; GO:0003018 vascular process in circulatory system; …	GO:0005576 extracellular region; GO:0005604 basement membrane; GO:0005615 extracellular space; GO:0005622 intracellular anatomical structure; GO:0005737 cytoplasm; GO:0005783 endoplasmic reticulum; GO:0005788 endoplasmic reticulum lumen; GO:0005794 Golgi apparatus; GO:0012505 endomembrane system; GO:0030141 secretory granule; GO:0031012 extracellular matrix; GO:0031091 platelet alpha granule; GO:…	GO:0003676 nucleic acid binding; GO:0003677 DNA binding; GO:0005488 binding; GO:0005504 fatty acid binding; GO:0005507 copper ion binding; GO:0005515 protein binding; GO:0008270 zinc ion binding; GO:0008289 lipid binding; GO:0015643 toxic substance binding; GO:0016209 antioxidant activity; GO:0019842 vitamin binding; GO:0019899 enzyme binding; GO:0030170 pyridoxal phosphate binding; GO:0031406 ca…	PF00273	PF00273 Serum albumin family							R-MMU-109582 Hemostasis;R-MMU-114608 Platelet degranulation ;R-MMU-1430728 Metabolism;R-MMU-159418 Recycling of bile acids and salts;R-MMU-174824 Plasma lipoprotein assembly, remodeling, and clearance;R-MMU-189445 Metabolism of porphyrins;R-MMU-189451 Heme biosynthesis;R-MMU-189483 Heme degradation;R-MMU-194068 Bile acid and bile salt metabolism;R-MMU-2168880 Scavenging of heme from plasma;R-MMU-…	https://reactome.org/PathwayBrowser/#/R-MMU-109582;https://reactome.org/PathwayBrowser/#/R-MMU-114608;https://reactome.org/PathwayBrowser/#/R-MMU-1430728;https://reactome.org/PathwayBrowser/#/R-MMU-159418;https://reactome.org/PathwayBrowser/#/R-MMU-174824;https://reactome.org/PathwayBrowser/#/R-MMU-189445;https://reactome.org/PathwayBrowser/#/R-MMU-189451;https://reactome.org/PathwayBrowser/#/R-M…	HALLMARK PEROXISOME	http://www.gsea-msigdb.org/gsea/msigdb/mouse/geneset/HALLMARK_PEROXISOME
Q571I9	Aldehyde dehydrogenase family 16 member A1 OS=Mus musculus OX=10090 GN=Aldh16a1 PE=1 SV=2	Aldh16a1	0.851507	0.00316012	None	21	13	71	13	13	84.7	3.12491e+07	3.44438e+07	3.36138e+07	3.48834e+07	3.51287e+07	3.47881e+07	1.04242	1.13185	1.09976	0.941123	0.929689	0.917046	plasma membrane				GO:0008152 metabolic process;		GO:0003824 catalytic activity; GO:0004029 aldehyde dehydrogenase (NAD+) activity; GO:0016491 oxidoreductase activity; GO:0016620 oxidoreductase activity, acting on the aldehyde or oxo group of donors, NAD or NADP as acceptor; GO:0016903 oxidoreductase activity, acting on the aldehyde or oxo group of donors;			C	KOG2450	Aldehyde dehydrogenase
Q9Z110	Delta-1-pyrroline-5-carboxylate synthase OS=Mus musculus OX=10090 GN=Aldh18a1 PE=1 SV=2	Aldh18a1	0.953899	0.695219	None	12	8	44	8	8	87.2	2.00758e+06	2.03845e+06	1.58531e+06	2.41784e+06	2.01091e+06	2.23078e+06	1.11212	1.11238	0.861333	1.08326	0.883777	0.976542	mitochondria	K12657	ALDH18A1; delta-1-pyrroline-5-carboxylate synthetase [EC:2.7.2.11 1.2.1.41]	mmu01230 Biosynthesis of amino acids; mmu00330 Arginine and proline metabolism; mmu01100 Metabolic pathways	GO:0000052 citrulline metabolic process; GO:0006082 organic acid metabolic process; GO:0006520 cellular amino acid metabolic process; GO:0006536 glutamate metabolic process; GO:0006560 proline metabolic process; GO:0006561 proline biosynthetic process; GO:0006591 ornithine metabolic process; GO:0006592 ornithine biosynthetic process; GO:0006793 phosphorus metabolic process; GO:0006796 phosphate-c…	GO:0005622 intracellular anatomical structure; GO:0005737 cytoplasm; GO:0005739 mitochondrion; GO:0005740 mitochondrial envelope; GO:0005743 mitochondrial inner membrane; GO:0005829 cytosol; GO:0016020 membrane; GO:0019866 organelle inner membrane; GO:0031090 organelle membrane; GO:0031966 mitochondrial membrane; GO:0031967 organelle envelope; GO:0031975 envelope; GO:0043226 organelle; GO:0043227…	GO:0003824 catalytic activity; GO:0004349 glutamate 5-kinase activity; GO:0004350 glutamate-5-semialdehyde dehydrogenase activity; GO:0005488 binding; GO:0005515 protein binding; GO:0016301 kinase activity; GO:0016491 oxidoreductase activity; GO:0016620 oxidoreductase activity, acting on the aldehyde or oxo group of donors, NAD or NADP as acceptor; GO:0016740 transferase activity; GO:0016772 tran…			E	KOG4165	Gamma-glutamyl phosphate reductase	WP662 Amino acid metabolism	http://www.wikipathways.org/instance/WP662_r122074		R-MMU-1430728 Metabolism;R-MMU-71291 Metabolism of amino acids and derivatives;R-MMU-8964539 Glutamate and glutamine metabolism	https://reactome.org/PathwayBrowser/#/R-MMU-1430728;https://reactome.org/PathwayBrowser/#/R-MMU-71291;https://reactome.org/PathwayBrowser/#/R-MMU-8964539	HALLMARK UNFOLDED PROTEIN RESPONSE	http://www.gsea-msigdb.org/gsea/msigdb/mouse/geneset/HALLMARK_UNFOLDED_PROTEIN_RESPONSE
P24549	Aldehyde dehydrogenase 1A1 OS=Mus musculus OX=10090 GN=Aldh1a1 PE=1 SV=5	Aldh1a1	1.23427	0.00248219	None	44	18	170	9	18	54.4	5.24515e+07	5.26972e+07	5.79134e+07	8.39023e+07	8.18421e+07	8.36862e+07	0.865774	0.856855	0.937564	1.12006	1.07175	1.09158	cytoplasm	K07249	ALDH1A; retinal dehydrogenase [EC:1.2.1.36]	mmu00830 Retinol metabolism; mmu01100 Metabolic pathways	GO:0000003 reproduction; GO:0001101 response to acid chemical; GO:0001523 retinoid metabolic process; GO:0001568 blood vessel development; GO:0001654 eye development; GO:0001655 urogenital system development; GO:0001756 somitogenesis; GO:0001822 kidney development; GO:0001889 liver development; GO:0001936 regulation of endothelial cell proliferation; GO:0001944 vasculature development; GO:0001947…	GO:0005622 intracellular anatomical structure; GO:0005634 nucleus; GO:0005654 nucleoplasm; GO:0005737 cytoplasm; GO:0005739 mitochondrion; GO:0005759 mitochondrial matrix; GO:0005829 cytosol; GO:0031974 membrane-enclosed lumen; GO:0031981 nuclear lumen; GO:0043226 organelle; GO:0043227 membrane-bounded organelle; GO:0043229 intracellular organelle; GO:0043231 intracellular membrane-bounded organe…	GO:0000166 nucleotide binding; GO:0001758 retinal dehydrogenase activity; GO:0003824 catalytic activity; GO:0004028 3-chloroallyl aldehyde dehydrogenase activity; GO:0004029 aldehyde dehydrogenase (NAD+) activity; GO:0005096 GTPase activator activity; GO:0005488 binding; GO:0005497 androgen binding; GO:0005501 retinoid binding; GO:0005515 protein binding; GO:0008047 enzyme activator activity; GO:…			C	KOG2450	Aldehyde dehydrogenase	WP1498 Dopaminergic neurogenesis;WP33 Fatty acid omega-oxidation;WP1259 Retinol metabolism;WP79 Tryptophan metabolism;WP662 Amino acid metabolism	http://www.wikipathways.org/instance/WP1498_r117873;http://www.wikipathways.org/instance/WP33_r117885;http://www.wikipathways.org/instance/WP1259_r106842;http://www.wikipathways.org/instance/WP79_r104913;http://www.wikipathways.org/instance/WP662_r122074		R-MMU-1430728 Metabolism;R-MMU-162582 Signal Transduction;R-MMU-211859 Biological oxidations;R-MMU-211945 Phase I - Functionalization of compounds;R-MMU-5362517 Signaling by Retinoic Acid;R-MMU-5365859 RA biosynthesis pathway;R-MMU-5652084 Fructose metabolism;R-MMU-70350 Fructose catabolism;R-MMU-71384 Ethanol oxidation;R-MMU-71387 Metabolism of carbohydrates;R-MMU-9006931 Signaling by Nuclear Re…	https://reactome.org/PathwayBrowser/#/R-MMU-1430728;https://reactome.org/PathwayBrowser/#/R-MMU-162582;https://reactome.org/PathwayBrowser/#/R-MMU-211859;https://reactome.org/PathwayBrowser/#/R-MMU-211945;https://reactome.org/PathwayBrowser/#/R-MMU-5362517;https://reactome.org/PathwayBrowser/#/R-MMU-5365859;https://reactome.org/PathwayBrowser/#/R-MMU-5652084;https://reactome.org/PathwayBrowser/#/…	HALLMARK FATTY ACID METABOLISM;HALLMARK BILE ACID METABOLISM;HALLMARK PEROXISOME	http://www.gsea-msigdb.org/gsea/msigdb/mouse/geneset/HALLMARK_FATTY_ACID_METABOLISM;http://www.gsea-msigdb.org/gsea/msigdb/mouse/geneset/HALLMARK_BILE_ACID_METABOLISM;http://www.gsea-msigdb.org/gsea/msigdb/mouse/geneset/HALLMARK_PEROXISOME
Q62148	Retinal dehydrogenase 2 OS=Mus musculus OX=10090 GN=Aldh1a2 PE=1 SV=2	Aldh1a2	0.985861	0.722647	None	62	22	252	19	22	56.6	1.9472e+08	1.99965e+08	2.0474e+08	2.29111e+08	2.37117e+08	2.6665e+08	0.995107	1.00667	1.02622	0.946952	0.961374	1.07685	cytoskeleton	K07249	ALDH1A; retinal dehydrogenase [EC:1.2.1.36]	mmu00830 Retinol metabolism; mmu01100 Metabolic pathways	GO:0001101 response to acid chemical; GO:0001523 retinoid metabolic process; GO:0001568 blood vessel development; GO:0001654 eye development; GO:0001655 urogenital system development; GO:0001756 somitogenesis; GO:0001822 kidney development; GO:0001889 liver development; GO:0001936 regulation of endothelial cell proliferation; GO:0001944 vasculature development; GO:0001947 heart looping; GO:000200…	GO:0005622 intracellular anatomical structure; GO:0005634 nucleus; GO:0005654 nucleoplasm; GO:0005737 cytoplasm; GO:0005739 mitochondrion; GO:0005759 mitochondrial matrix; GO:0005829 cytosol; GO:0031974 membrane-enclosed lumen; GO:0031981 nuclear lumen; GO:0043226 organelle; GO:0043227 membrane-bounded organelle; GO:0043229 intracellular organelle; GO:0043231 intracellular membrane-bounded organe…	GO:0000166 nucleotide binding; GO:0001758 retinal dehydrogenase activity; GO:0003824 catalytic activity; GO:0004028 3-chloroallyl aldehyde dehydrogenase activity; GO:0004029 aldehyde dehydrogenase (NAD+) activity; GO:0004745 NAD-retinol dehydrogenase activity; GO:0005488 binding; GO:0005501 retinoid binding; GO:0005515 protein binding; GO:0008289 lipid binding; GO:0016491 oxidoreductase activity;…			C	KOG2450	Aldehyde dehydrogenase	WP1259 Retinol metabolism;WP79 Tryptophan metabolism	http://www.wikipathways.org/instance/WP1259_r106842;http://www.wikipathways.org/instance/WP79_r104913		R-MMU-162582 Signal Transduction;R-MMU-5362517 Signaling by Retinoic Acid;R-MMU-5365859 RA biosynthesis pathway;R-MMU-9006931 Signaling by Nuclear Receptors	https://reactome.org/PathwayBrowser/#/R-MMU-162582;https://reactome.org/PathwayBrowser/#/R-MMU-5362517;https://reactome.org/PathwayBrowser/#/R-MMU-5365859;https://reactome.org/PathwayBrowser/#/R-MMU-9006931	HALLMARK KRAS SIGNALING UP	http://www.gsea-msigdb.org/gsea/msigdb/mouse/geneset/HALLMARK_KRAS_SIGNALING_UP
O35945	Aldehyde dehydrogenase, cytosolic 1 OS=Mus musculus OX=10090 GN=Aldh1a7 PE=1 SV=1	Aldh1a7	1.00731	0.888046	None	25	12	98	3	3	54.6	6.55902e+06	6.13506e+06	6.47725e+06	8.05956e+06	8.39478e+06	7.48579e+06	1.03588	0.954469	1.00331	1.02945	1.05184	0.934249	cytoplasm	K07249	ALDH1A; retinal dehydrogenase [EC:1.2.1.36]	mmu00830 Retinol metabolism; mmu01100 Metabolic pathways	GO:0001101 response to acid chemical; GO:0001523 retinoid metabolic process; GO:0001568 blood vessel development; GO:0001654 eye development; GO:0001655 urogenital system development; GO:0001756 somitogenesis; GO:0001936 regulation of endothelial cell proliferation; GO:0001944 vasculature development; GO:0001947 heart looping; GO:0002009 morphogenesis of an epithelium; GO:0002072 optic cup morpho…	GO:0005622 intracellular anatomical structure; GO:0005634 nucleus; GO:0005654 nucleoplasm; GO:0005737 cytoplasm; GO:0005739 mitochondrion; GO:0005759 mitochondrial matrix; GO:0005829 cytosol; GO:0031974 membrane-enclosed lumen; GO:0031981 nuclear lumen; GO:0043226 organelle; GO:0043227 membrane-bounded organelle; GO:0043229 intracellular organelle; GO:0043231 intracellular membrane-bounded organe…	GO:0000166 nucleotide binding; GO:0001758 retinal dehydrogenase activity; GO:0003824 catalytic activity; GO:0004028 3-chloroallyl aldehyde dehydrogenase activity; GO:0004029 aldehyde dehydrogenase (NAD+) activity; GO:0005096 GTPase activator activity; GO:0005488 binding; GO:0005497 androgen binding; GO:0005501 retinoid binding; GO:0005515 protein binding; GO:0008047 enzyme activator activity; GO:…			C	KOG2450	Aldehyde dehydrogenase
Q9CZS1	Aldehyde dehydrogenase X, mitochondrial OS=Mus musculus OX=10090 GN=Aldh1b1 PE=1 SV=1	Aldh1b1	1.39341	0.00588056	None	19	8	28	6	6	57.5	7.98753e+06	9.55737e+06	9.36876e+06	1.42114e+07	1.60823e+07	1.61973e+07	0.740886	0.873274	0.852307	1.0661	1.18347	1.18723	mitochondria	K00128	ALDH; aldehyde dehydrogenase (NAD+) [EC:1.2.1.3]	mmu00410 beta-Alanine metabolism; mmu00620 Pyruvate metabolism; mmu00310 Lysine degradation; mmu00770 Pantothenate and CoA biosynthesis; mmu00561 Glycerolipid metabolism; mmu00340 Histidine metabolism; mmu01100 Metabolic pathways; mmu00071 Fatty acid degradation; mmu04936 Alcoholic liver disease; mmu00053 Ascorbate and aldarate metabolism; mmu00380 Tryptophan metabolism; mmu00330 Arginine and pro…	GO:0001101 response to acid chemical; GO:0001523 retinoid metabolic process; GO:0001568 blood vessel development; GO:0001654 eye development; GO:0001655 urogenital system development; GO:0001756 somitogenesis; GO:0001936 regulation of endothelial cell proliferation; GO:0001944 vasculature development; GO:0001947 heart looping; GO:0002009 morphogenesis of an epithelium; GO:0002072 optic cup morpho…	GO:0005622 intracellular anatomical structure; GO:0005634 nucleus; GO:0005654 nucleoplasm; GO:0005737 cytoplasm; GO:0005739 mitochondrion; GO:0005759 mitochondrial matrix; GO:0005829 cytosol; GO:0031974 membrane-enclosed lumen; GO:0031981 nuclear lumen; GO:0043226 organelle; GO:0043227 membrane-bounded organelle; GO:0043229 intracellular organelle; GO:0043231 intracellular membrane-bounded organe…	GO:0000166 nucleotide binding; GO:0001758 retinal dehydrogenase activity; GO:0003824 catalytic activity; GO:0004028 3-chloroallyl aldehyde dehydrogenase activity; GO:0004029 aldehyde dehydrogenase (NAD+) activity; GO:0005488 binding; GO:0005501 retinoid binding; GO:0005515 protein binding; GO:0008289 lipid binding; GO:0008774 acetaldehyde dehydrogenase (acetylating) activity; GO:0016491 oxidoredu…			C	KOG2450	Aldehyde dehydrogenase				R-MMU-1430728 Metabolism;R-MMU-211859 Biological oxidations;R-MMU-211945 Phase I - Functionalization of compounds;R-MMU-71384 Ethanol oxidation	https://reactome.org/PathwayBrowser/#/R-MMU-1430728;https://reactome.org/PathwayBrowser/#/R-MMU-211859;https://reactome.org/PathwayBrowser/#/R-MMU-211945;https://reactome.org/PathwayBrowser/#/R-MMU-71384
P47738	Aldehyde dehydrogenase, mitochondrial OS=Mus musculus OX=10090 GN=Aldh2 PE=1 SV=1	Aldh2	1.09799	0.00457044	None	29	12	106	10	10	56.5	7.52277e+07	7.94779e+07	8.03799e+07	105198875	1.05814e+08	1.08949e+08	0.922805	0.9604	0.967064	1.04368	1.02978	1.05612	mitochondria	K00128	ALDH; aldehyde dehydrogenase (NAD+) [EC:1.2.1.3]	mmu00410 beta-Alanine metabolism; mmu00620 Pyruvate metabolism; mmu00310 Lysine degradation; mmu00770 Pantothenate and CoA biosynthesis; mmu00561 Glycerolipid metabolism; mmu00340 Histidine metabolism; mmu01100 Metabolic pathways; mmu00071 Fatty acid degradation; mmu04936 Alcoholic liver disease; mmu00053 Ascorbate and aldarate metabolism; mmu00380 Tryptophan metabolism; mmu00330 Arginine and pro…	GO:0001101 response to acid chemical; GO:0001523 retinoid metabolic process; GO:0001568 blood vessel development; GO:0001654 eye development; GO:0001655 urogenital system development; GO:0001756 somitogenesis; GO:0001889 liver development; GO:0001936 regulation of endothelial cell proliferation; GO:0001944 vasculature development; GO:0001947 heart looping; GO:0002009 morphogenesis of an epitheliu…	GO:0005622 intracellular anatomical structure; GO:0005634 nucleus; GO:0005654 nucleoplasm; GO:0005737 cytoplasm; GO:0005739 mitochondrion; GO:0005759 mitochondrial matrix; GO:0005829 cytosol; GO:0031974 membrane-enclosed lumen; GO:0031981 nuclear lumen; GO:0043226 organelle; GO:0043227 membrane-bounded organelle; GO:0043229 intracellular organelle; GO:0043231 intracellular membrane-bounded organe…	GO:0000166 nucleotide binding; GO:0001758 retinal dehydrogenase activity; GO:0003824 catalytic activity; GO:0004028 3-chloroallyl aldehyde dehydrogenase activity; GO:0004029 aldehyde dehydrogenase (NAD+) activity; GO:0004030 aldehyde dehydrogenase [NAD(P)+] activity; GO:0005488 binding; GO:0005501 retinoid binding; GO:0005515 protein binding; GO:0008289 lipid binding; GO:0008774 acetaldehyde dehy…			C	KOG2450	Aldehyde dehydrogenase	WP33 Fatty acid omega-oxidation;WP79 Tryptophan metabolism	http://www.wikipathways.org/instance/WP33_r117885;http://www.wikipathways.org/instance/WP79_r104913		R-MMU-112311 Neurotransmitter clearance;R-MMU-112315 Transmission across Chemical Synapses;R-MMU-112316 Neuronal System;R-MMU-1430728 Metabolism;R-MMU-211859 Biological oxidations;R-MMU-211945 Phase I - Functionalization of compounds;R-MMU-380612 Metabolism of serotonin;R-MMU-380615 Serotonin clearance from the synaptic cleft;R-MMU-397014 Muscle contraction;R-MMU-445355 Smooth Muscle Contraction;…	https://reactome.org/PathwayBrowser/#/R-MMU-112311;https://reactome.org/PathwayBrowser/#/R-MMU-112315;https://reactome.org/PathwayBrowser/#/R-MMU-112316;https://reactome.org/PathwayBrowser/#/R-MMU-1430728;https://reactome.org/PathwayBrowser/#/R-MMU-211859;https://reactome.org/PathwayBrowser/#/R-MMU-211945;https://reactome.org/PathwayBrowser/#/R-MMU-380612;https://reactome.org/PathwayBrowser/#/R-M…	HALLMARK ADIPOGENESIS;HALLMARK XENOBIOTIC METABOLISM	http://www.gsea-msigdb.org/gsea/msigdb/mouse/geneset/HALLMARK_ADIPOGENESIS;http://www.gsea-msigdb.org/gsea/msigdb/mouse/geneset/HALLMARK_XENOBIOTIC_METABOLISM
P47740	Aldehyde dehydrogenase family 3 member A2 OS=Mus musculus OX=10090 GN=Aldh3a2 PE=1 SV=2	Aldh3a2	1.00117	0.961045	None	29	12	77	12	12	53.9	7.17678e+07	7.15229e+07	7.63492e+07	8.82727e+07	8.97561e+07	9.46049e+07	0.992626	0.974483	1.03571	0.987428	0.984896	1.03401	mitochondria	K00128	ALDH; aldehyde dehydrogenase (NAD+) [EC:1.2.1.3]	mmu00410 beta-Alanine metabolism; mmu00620 Pyruvate metabolism; mmu00310 Lysine degradation; mmu00770 Pantothenate and CoA biosynthesis; mmu00561 Glycerolipid metabolism; mmu00340 Histidine metabolism; mmu01100 Metabolic pathways; mmu00071 Fatty acid degradation; mmu04936 Alcoholic liver disease; mmu00053 Ascorbate and aldarate metabolism; mmu00380 Tryptophan metabolism; mmu00330 Arginine and pro…	GO:0000302 response to reactive oxygen species; GO:0001561 fatty acid alpha-oxidation; GO:0001666 response to hypoxia; GO:0006066 alcohol metabolic process; GO:0006081 cellular aldehyde metabolic process; GO:0006082 organic acid metabolic process; GO:0006629 lipid metabolic process; GO:0006631 fatty acid metabolic process; GO:0006643 membrane lipid metabolic process; GO:0006665 sphingolipid metab…	GO:0005622 intracellular anatomical structure; GO:0005634 nucleus; GO:0005737 cytoplasm; GO:0005777 peroxisome; GO:0005778 peroxisomal membrane; GO:0005783 endoplasmic reticulum; GO:0005789 endoplasmic reticulum membrane; GO:0005811 lipid droplet; GO:0005829 cytosol; GO:0005886 plasma membrane; GO:0012505 endomembrane system; GO:0016020 membrane; GO:0016021 integral component of membrane; GO:0019…	GO:0003824 catalytic activity; GO:0004028 3-chloroallyl aldehyde dehydrogenase activity; GO:0004029 aldehyde dehydrogenase (NAD+) activity; GO:0004030 aldehyde dehydrogenase [NAD(P)+] activity; GO:0004033 aldo-keto reductase (NADP) activity; GO:0005488 binding; GO:0005515 protein binding; GO:0008106 alcohol dehydrogenase (NADP+) activity; GO:0016491 oxidoreductase activity; GO:0016614 oxidoreduct…			C	KOG2456	Aldehyde dehydrogenase	WP79 Tryptophan metabolism	http://www.wikipathways.org/instance/WP79_r104913		R-MMU-1430728 Metabolism;R-MMU-162582 Signal Transduction;R-MMU-1660661 Sphingolipid de novo biosynthesis;R-MMU-194315 Signaling by Rho GTPases;R-MMU-389599 Alpha-oxidation of phytanate;R-MMU-390918 Peroxisomal lipid metabolism;R-MMU-428157 Sphingolipid metabolism;R-MMU-556833 Metabolism of lipids;R-MMU-8978868 Fatty acid metabolism;R-MMU-9012999 RHO GTPase cycle;R-MMU-9603798 Class I peroxisomal…	https://reactome.org/PathwayBrowser/#/R-MMU-1430728;https://reactome.org/PathwayBrowser/#/R-MMU-162582;https://reactome.org/PathwayBrowser/#/R-MMU-1660661;https://reactome.org/PathwayBrowser/#/R-MMU-194315;https://reactome.org/PathwayBrowser/#/R-MMU-389599;https://reactome.org/PathwayBrowser/#/R-MMU-390918;https://reactome.org/PathwayBrowser/#/R-MMU-428157;https://reactome.org/PathwayBrowser/#/R-…	HALLMARK ESTROGEN RESPONSE LATE;HALLMARK FATTY ACID METABOLISM	http://www.gsea-msigdb.org/gsea/msigdb/mouse/geneset/HALLMARK_ESTROGEN_RESPONSE_LATE;http://www.gsea-msigdb.org/gsea/msigdb/mouse/geneset/HALLMARK_FATTY_ACID_METABOLISM
Q9EQ20	Methylmalonate-semialdehyde dehydrogenase [acylating], mitochondrial OS=Mus musculus OX=10090 GN=Aldh6a1 PE=1 SV=1	Aldh6a1	1.01617	0.610148	None	32	14	118	14	14	57.9	9.25833e+07	9.0879e+07	8.72312e+07	1.09809e+08	1.18522e+08	1.12816e+08	1.03028	0.996233	0.952076	0.988291	1.04639	0.992088	mitochondria	K00140	mmsA; malonate-semialdehyde dehydrogenase (acetylating) / methylmalonate-semialdehyde dehydrogenase [EC:1.2.1.18 1.2.1.27]	mmu00410 beta-Alanine metabolism; mmu01200 Carbon metabolism; mmu01100 Metabolic pathways; mmu00640 Propanoate metabolism; mmu00562 Inositol phosphate metabolism; mmu00280 Valine, leucine and isoleucine degradation	GO:0001505 regulation of neurotransmitter levels; GO:0006082 organic acid metabolic process; GO:0006139 nucleobase-containing compound metabolic process; GO:0006206 pyrimidine nucleobase metabolic process; GO:0006208 pyrimidine nucleobase catabolic process; GO:0006210 thymine catabolic process; GO:0006520 cellular amino acid metabolic process; GO:0006573 valine metabolic process; GO:0006574 valin…	GO:0005622 intracellular anatomical structure; GO:0005634 nucleus; GO:0005654 nucleoplasm; GO:0005737 cytoplasm; GO:0005739 mitochondrion; GO:0005759 mitochondrial matrix; GO:0031974 membrane-enclosed lumen; GO:0031981 nuclear lumen; GO:0043226 organelle; GO:0043227 membrane-bounded organelle; GO:0043229 intracellular organelle; GO:0043231 intracellular membrane-bounded organelle; GO:0043233 orga…	GO:0000062 fatty-acyl-CoA binding; GO:0000166 nucleotide binding; GO:0003824 catalytic activity; GO:0004491 methylmalonate-semialdehyde dehydrogenase (acylating) activity; GO:0005488 binding; GO:0016491 oxidoreductase activity; GO:0016620 oxidoreductase activity, acting on the aldehyde or oxo group of donors, NAD or NADP as acceptor; GO:0016787 hydrolase activity; GO:0016788 hydrolase activity, a…			EG	KOG2449	Methylmalonate semialdehyde dehydrogenase				R-MMU-1430728 Metabolism;R-MMU-70895 Branched-chain amino acid catabolism;R-MMU-71291 Metabolism of amino acids and derivatives	https://reactome.org/PathwayBrowser/#/R-MMU-1430728;https://reactome.org/PathwayBrowser/#/R-MMU-70895;https://reactome.org/PathwayBrowser/#/R-MMU-71291	HALLMARK OXIDATIVE PHOSPHORYLATION;HALLMARK HEME METABOLISM	http://www.gsea-msigdb.org/gsea/msigdb/mouse/geneset/HALLMARK_OXIDATIVE_PHOSPHORYLATION;http://www.gsea-msigdb.org/gsea/msigdb/mouse/geneset/HALLMARK_HEME_METABOLISM
Q9DBF1	Alpha-aminoadipic semialdehyde dehydrogenase OS=Mus musculus OX=10090 GN=Aldh7a1 PE=1 SV=4	Aldh7a1	1.18869	0.00382728	None	21	8	48	8	8	58.8	1.11692e+07	10905775	1.07625e+07	1.61275e+07	16720934	1.55465e+07	0.936172	0.900457	0.884754	1.09326	1.1119	1.02973	plasma membrane	K14085	ALDH7A1; aldehyde dehydrogenase family 7 member A1 [EC:1.2.1.31 1.2.1.8 1.2.1.3]	mmu00410 beta-Alanine metabolism; mmu00620 Pyruvate metabolism; mmu00310 Lysine degradation; mmu00561 Glycerolipid metabolism; mmu00340 Histidine metabolism; mmu01100 Metabolic pathways; mmu00071 Fatty acid degradation; mmu04936 Alcoholic liver disease; mmu00053 Ascorbate and aldarate metabolism; mmu00260 Glycine, serine and threonine metabolism; mmu00380 Tryptophan metabolism; mmu00330 Arginine …	GO:0001505 regulation of neurotransmitter levels; GO:0003008 system process; GO:0006081 cellular aldehyde metabolic process; GO:0006082 organic acid metabolic process; GO:0006520 cellular amino acid metabolic process; GO:0006553 lysine metabolic process; GO:0006554 lysine catabolic process; GO:0006576 cellular biogenic amine metabolic process; GO:0006807 nitrogen compound metabolic process; GO:00…	GO:0005622 intracellular anatomical structure; GO:0005737 cytoplasm; GO:0005739 mitochondrion; GO:0005759 mitochondrial matrix; GO:0005829 cytosol; GO:0031974 membrane-enclosed lumen; GO:0043226 organelle; GO:0043227 membrane-bounded organelle; GO:0043229 intracellular organelle; GO:0043231 intracellular membrane-bounded organelle; GO:0043233 organelle lumen; GO:0070013 intracellular organelle lu…	GO:0003824 catalytic activity; GO:0004029 aldehyde dehydrogenase (NAD+) activity; GO:0004043 L-aminoadipate-semialdehyde dehydrogenase activity; GO:0008802 betaine-aldehyde dehydrogenase activity; GO:0016491 oxidoreductase activity; GO:0016620 oxidoreductase activity, acting on the aldehyde or oxo group of donors, NAD or NADP as acceptor; GO:0016903 oxidoreductase activity, acting on the aldehyde…			C	KOG2453	Aldehyde dehydrogenase	WP662 Amino acid metabolism	http://www.wikipathways.org/instance/WP662_r122074		R-MMU-1430728 Metabolism;R-MMU-6798163 Choline catabolism;R-MMU-71064 Lysine catabolism;R-MMU-71291 Metabolism of amino acids and derivatives	https://reactome.org/PathwayBrowser/#/R-MMU-1430728;https://reactome.org/PathwayBrowser/#/R-MMU-6798163;https://reactome.org/PathwayBrowser/#/R-MMU-71064;https://reactome.org/PathwayBrowser/#/R-MMU-71291	HALLMARK GLYCOLYSIS	http://www.gsea-msigdb.org/gsea/msigdb/mouse/geneset/HALLMARK_GLYCOLYSIS
[truncated: 4,841 more rows]
